# Supplementary material for: TMEM106A mediates atherosclerosis progression through macrophage-centered immune responses and chemokine signaling
Source: Front Immunol. 2025 Dec 12;16:1681645. doi: 10.3389/fimmu.2025.1681645 (PMC12741138; doi:10.3389/fimmu.2025.1681645)
Supplement: Supplementary Table 1 — The information of datasets. [file Table1.xls]

## Sheet: Sheet1
KEGG and GO analysis genes
GSE43292	GSE100927	GSE28829
TMEM106A	TMEM106A	TMEM106A
SLC4A8	RNF135	PCLAF
NOD2	P2RY13	MAP3K8
SHTN1	MS4A4E	NUSAP1
SLC38A7	DHRS9	SOX17
GRK3	TRGV7	NID2
SLC7A8	ARHGAP30	ZWINT
DOP1B	BIN2	TMEM119
CLN8	ITGAM	LAMA4
PSD4	ASCL2	IFI27
MYO5A	TLR7	ABRACL
GRB2	BLNK	DUSP5
GGA2	AIF1	ARL4A
FKBP15	SH3KBP1	SIGLEC1
JARID2	FERMT2	PLPPR4
ATP11A	FAM20B	IL6
SLC36A1	TFEC	MARCKS
WDFY4	PRR5L	EGFL6
NRP2	TNFAIP8L2	PLAT
TNFAIP2	PTAFR	TCIM
ASAP1	C21orf96	CCDC102B
PIK3R6	LPAR5	RRM2
PRKCD	C9orf139	CSF2RB
KCNAB2	CSK	ZNF521
DHRS9	PTPN18	LINC00924
UCP2	TPST2	HBEGF
CD33	GPR65	CD36
AP1G2	MAFB	MXRA5
TTYH3	DOK1	SEL1L3
NEDD4L	C3orf70	PECAM1
SH3BP2	BTK	FABP5
MADD	CARD9	ADRA2A
SIGLEC9	FAM78A	SOX9
PDXK	ADCY7	CCL2
TEC	PYCARD	RALA
PLD3	MAF	ARHGEF3
GALNT6	CNTN4	TNFAIP3
GRN	HDAC10	MMRN1
PI4K2A	TMEM9B	CCL8
ADAP2	SLC46A1	TNFSF13B
SIRPA	HCST	DOCK8
PCDHB16	ANKRD58	KPNA2
ZNF385A	PYDC1	OAS2
ADCY7	NECAP2	JCHAIN
TMEM37	FGD2	CRYBG1
GNPTAB	GPR34	LY86
VAV3	PIK3CD	VAMP8
GAS7	NPL	THY1
DAPK1	VAV1	SLC18B1
PLCB2	XLOC_014161	CLIC5
CDO1	SIGLEC1	IER3
VAC14	IL17RA	IFI30
FGF2	PLA2G15	CHI3L1
LGALS9	CYTH4	MEOX1
GAB3	GAS2L3	IFI44L
STK10	GCNT1	MEST
PIK3R5	SLCO2B1	VCAM1
TRPV4	TMEM86A	SELE
ITGAL	CSF1R	GIMAP7
FIBIN	CCR2	MMP9
PTPRJ	UNC93B1	MMP12
CDCP1	MAPKAPK3	PHLDA1
PACC1	AIM1	ADAMDEC1
ATP6V0C	TLR1	EPB41L3
PARM1	MS4A14	GIMAP2
TRAF3	GAB3	IGHM
SPN	MYD88	CFI
MKNK1	NCF4	ABCG1
PIK3AP1	CTSB	CASQ2
PLA2G15	SYK	ITGB2
MAPK13	GLB1	TIMP4
PTPN6	PTPN6	CCL19
FMNL1	SASH3	FCGR1BP
ITGAX	ARHGDIB	NPL
PLEKHO2	HMGA1P4	HLA-DMA
DOCK4	DNAJB5	SERPINA1
TSPAN14	FERMT3	CCR1
TBC1D2	CMTM3	TMEM255A
AMPD3	NLRP12	ACP5
ITGAM	FCGR1B	HLA-DRA
PLCG2	CEBPA	ANPEP
MACROH2A1	VAMP8	F13A1
TPP1	LOC100507239	IGKV1-17
STXBP2	CCR5	IGKV4-1
FAM78A	FAM49B	C1QB
PARP15	TRPM2	SGK1
PCDHB4	NCKAP1L	CXCL14
DAB2	RGS19	IGKV1D-13
SLC25A19	FAM110A	FCER1G
ARHGAP9	C11orf75	PDE8B
BLTP3A	DENND2D	CD53
CHKA	ZNF671	IGKV1OR2-108
VAV1	KCNQ1	C1QC
RAP2B	RCBTB2	IGLV3-10
SCARB1	IRF8	RNASE6
CRYAB	PPP1R12A	CCL18
RENBP	STAC3	LPL
PARVG	ITGB2	IL1RN
GNS	SCAMP2	LAPTM5
RBM47	UAP1L1	IGLV3-25
MPP1	DAPP1	FCGBP
DMXL2	LRRC33	PLD5
FAM20A	HAVCR2	IGLV2-14
PILRA	HK3	IGLJ3
CTSL	CYB561D2	FCGR2B
GPR137B	MILR1	MS4A7
CLN6	CTSS	IGLL3P
TCIRG1	PACSIN3	MRC1
HMOX1	SLAMF8	MS4A4A
RAPGEF1	VAV3	EVI2B
IL6R	PAQR4	RGS1
CLMN	CASP1	SPP1
C5AR1	SAMD9L
FCGRT	LY86
P2RX7	FMNL1
TET3	SH2B3
SLC37A2	MS4A6A
TACC3	LILRB1
GMIP	STK10
MAPKAPK3	DOCK8
KLHL6	LOC100653058
CSK	RIMBP3
CAB39L	HLA-DRB1
SLC29A3	SIRPA
RNF213	FASLG
PYGL	RPS6KA1
FERMT3	RBM47
TMEM51	C9orf167
RIPK3	KLHDC7B
ZFYVE26	SGK223
TIAM1	PTPRJ
ARRDC4	CENPBD1
FANCD2	FYB
CD300C	IDH1
PCSK6	TYROBP
ADPGK	C20orf72
SEPTIN6	LAIR1
PGD	PRKX
GNG12	FCGRT
NOX4	ADRBK2
MAN2B1	SLC7A7
TCEAL1	RNASET2
ME2	GPX1
SGCB	ZGLP1
SELENBP1	FBXO41
CYTH4	HLA-DPA1
MYO1F	ADAP2
PAM	AOAH
ARHGAP30	FLNC
NPC1	PSD4
RNASET2	TBC1D2
C12orf57	ATP6V1A
CMIP	CD14
CD68	CORO1A
MID2	PPP1R9A
SGCE	IL16
PARP12	LILRA4
DPP4	MAN2B1
REL	LOC645954
NRP1	SLMAP
PCDHB15	PARVG
NUP210	SPI1
EMILIN2	EMILIN2
CNDP2	XLOC_007710
GM2A	LOC100505592
CD84	FKBP15
GUSB	LHFPL2
PSAP	DAGLB
MTMR14	FCGR3A
C2	MPEG1
BMF	FCGR2A
ABHD6	RNF130
NAP1L3	KCNJ5
ZFAND1	SELPLG
CTSD	MTMR14
FMN1	BRI3BP
CTSA	RNF44
TBC1D30	HVCN1
TRIM14	CD163L1
OXCT1	CFL2
MBOAT2	PLEK2
SLC39A11	CLEC4A
SYK	SUSD1
SIGLEC7	UCP2
NPL	CD180
HK3	AEBP2
EPHA4	LOC100506585
DOCK8	HLA-DMB
FGR	APOBEC3G
GNA15	CLEC7A
REEP4	DEF6
NET1	MED18
ITGB2	OAS1
RGL1	AMDHD2
MTSS1	PARP12
DDR2	TWF2
NLN	LOC100131096
TRERF1	CKLF
CSF2RB	NCOA4
CMTM7	LGMN
NCEH1	LIPA
CD37	GNAZ
ZNF710	ITGAL
SLC25A4	RNASE6
IL10RA	PTPN7
LYN	CECR1
LBH	C6orf115
THEMIS2	SLC15A3
SLC8B1	ALOX5
ABHD12	SRMS
ANGPTL1	LRRC8D
SIGLEC1	RINL
TMEM106C	CPT1B
DOK2	NUP210
INPP5D	CRTAM
GLMP	SLC36A1
LHFPL2	MARCKS
CALML4	HLA-DMA
IPMK	KCNE3
ARRB2	DLEC1
BIN2	LGALS9C
SPI1	XLOC_l2_002659
NRROS	AP1B1
REEP1	NLRC4
GASK1B	PRKCD
SLC2A12	CLN6
CNIH3	NFAM1
TMEM35A	CXCR3
ACP2	CEBPE
DOCK2	MS4A4A
APOOL	CLDN23
PLEK	PTPN22
DUSP19	LILRB3
PRDM5	CD300C
MSRB3	DOK3
LAIR1	RASSF4
GJA1	ATP6V1B2
AP1B1	ARHGAP25
LRCH2	MAP4K1
SLC15A3	PSAP
NCKAP1	APBB1IP
TRIB1	LAT2
PTGS1	CD74
MCOLN1	LIMK1
TWSG1	IGSF6
FKBP7	FAM96A
UNC93B1	LAPTM5
STK32A	LOC100507150
LILRB2	GPR137B
NFKBIE	TPP1
SH3BGR	ATP8B4
STAB1	GBGT1
EPB41L5	SLC2A9
ARHGAP4	WDR81
OSBPL3	NAGA
HORMAD1	RB1
FUCA1	CYBB
FGD6	TREML1
MPEG1	ARID3A
FERMT2	ARRB2
LCP2	ATM
HSPB8	ARPC3
EMP2	CMTM7
SLC6A6	RHOB
DSTN	FCGR2C
NRIP3	P2RX4
ST14	CYBA
IGF2R	RNFT2
IKZF1	AGPAT3
SIPA1L2	NAGK
JAM3	FCER1G
FBLN5	LOC100127983
OTUD7B	XLOC_002133
SFMBT2	CD300A
EFHD2	GALNT6
PCDHB5	CD84
ICAM1	F8A1
KCNN4	GRB2
CCR1	FTL
MKX	RIPK3
APOBR	ECEL1P2
PAQR5	SLC4A11
TRPV2	NAGPA
YAP1	TSPAN33
FTL	PFKFB4
VIPR2	GMIP
MRAP2	FBXL16
ID4	IL18
RFTN2	CSTB
ATP6V0D2	FCHO1
UBASH3B	ITGB7
FGL2	RIMKLB
ADA2	HLA-DRA
RAB42	LOC100506897
IRF5	VNN1
SLC43A2	PLCB2
COLGALT1	C1QA
FGD2	LYN
PDE1A	MGAT1
RUBCNL	ST3GAL6
MITF	SNAI3
SSBP2	UNC13D
ARRB1	LOC100509553
PLXND1	ZEB1
RNF152	APOBR
RERG	DPEP2
NEK6	CYP2S1
RBFOX2	FUCA1
TMEM86A	HCK
ARAP1	SLC29A3
CSF1R	LOC100507319
SPARCL1	AP1G2
LRRC8D	RGS10
NEU1	OGFRL1
DRAM1	RAC2
CAV1	HEXA
PLBD1	RAP2B
TTC33	DIRC2
MANSC1	MYO1G
SLC2A9	C2
MAGED2	MS4A7
ZNF804A	CD33
FRMD6	ARHGAP9
SEL1L3	NCS1
TSPAN2	YAP1
ZNF507	TRAF3IP3
PPP1CB	TOR2A
NEDD4	CD37
LRRC1	NAP1L5
PDLIM3	HSPBAP1
CCDC170	NFE2L3
SLC7A5	REEP1
ALOX5	TRIM14
PTPRE	PNKD
ABCC5	ACCN4
CD300LB	MFSD1
PRKCB	C2CD2L
SGPL1	MPP1
SEMA6D	C4orf48
APBB1IP	RAB42
PTAFR	DENND1C
TNFRSF1B	ATP6V0D1
CNN1	TM6SF1
LDAF1	NCSTN
ADCY3	FBP1
MKI67	C1orf162
NCF4	BATF
TOM1L1	IL10RA
LSP1	LRMP
TMEM237	LOC283143
PCDHB9	NPC2
RAC2	ALDH3B1
SNX24	GEMIN7
GLUL	HENMT1
PLS3	TMEM206
CTPS1	CTSD
CYTH1	LOC440149
KIAA0930	KIAA1598
ZDHHC15	IFNGR1
HSPA6	NRP2
C1QC	RNFT1
RCAN3	CD53
CCRL2	RHOG
LRRC25	ARHGAP27
CD22	VOPP1
MMD	FGD3
LANCL1	BEND7
P2RX4	ABCC5
SLAMF8	NUP62
SELPLG	MXRA7
KMO	HLA-DRB4
GPD1L	HMHA1
EZH2	ADPGK
ACSS3	TMC8
ARHGAP25	TLR2
GRK5	PION
OPN3	GALNS
ANPEP	MKNK1
TCN2	ATP6V0B
TFCP2L1	TMEM180
ID3	TACC2
ZNF204P	GUSB
SCIMP	XLOC_l2_006821
ATG7	EGFR
ITGB7	LPP
C1QTNF7	REEP4
LILRA6	NOD2
ZEB1	TREM2
GLB1L	MAP1B
PLAU	RASSF8
BMPR1A	CCR1
RPS6KA1	ITGA4
TAF9B	TXNDC3
NR1H3	CNPY3
MGAT1	POLD1
LILRB4	RNPEP
CELSR1	HCLS1
GRINA	NCF2
HOXA2	LILRA2
CALHM5	SMTN
MTURN	OTUD7B
RBMS3	LOC643988
SASH3	MYO1F
HABP4	PARD3
PPARG	FABP5
NAALADL2	KLHL6
HCK	ETV5
CAV2	C1QC
MEIS1	MYEF2
RASSF2	ABHD6
PCDHB6	RAI2
TES	MFNG
PLIN2	LOC606724
BTK	TNF
HYCC1	BTC
CD300A	HLA-DQB2
GPR132	COMMD9
SH2B3	CAMTA1
SUSD1	SIGLECP3
NT5DC1	ARRDC1
KCTD10	GHRL
MAP3K20	TIFAB
SLC16A4	CORO7
FILIP1	RASSF3
PRR5L	FILIP1
SPRING1	ADAMTS1
PGM5	RBMS3
TBXAS1	CACNA2D4
C1QA	INPP5A
ADGRE2	LOC729468
PLN	LINC00256A
TYROBP	WFDC3
NEGR1	TALDO1
PFKM	TEAD3
SLAMF6	VAC14
RHBDF2	TTYH3
MAFB	BMPR1A
ADH5	RAB21
PAPSS2	ADORA2B
FLVCR2	XLOC_l2_009273
HEPH	ADAP1
CFL2	PLCB4
MBNL3	LST1
SEMA4A	PLD3
HCST	SMARCA1
DPEP2	MATK
DNAJC18	LCP2
PPIF	PERP
FXYD5	CCL3L3
CHST15	LONRF2
NECTIN3	ATP6AP1
WEE1	IL10RB
ROR1	XLOC_l2_001986
PLK1	MPP7
NPR3	CD4
KANK1	DAB2
HEXA	ROCK2
ADAM8	CCRL2
RNF180	LOC100653060
GREM1	SPINT1
LILRB5	TCEAL7
SLC22A3	CPVL
CDC37L1	SLC38A7
GPRIN3	SIRPG
IQGAP2	PPARGC1B
GADD45A	NAIP
COLEC12	PGM5
SYDE2	PTPRE
CREG1	OAS2
THRB	CIDEB
CAP2	TMEM51
PGBD5	SIGLEC9
TRPM2	MYOCD
IRF8	ARRB1
KCNMB1	FRMD4B
PPP2R2B	MYOC
PLAUR	XLOC_l2_013301
BCKDHB	MCOLN1
C8orf48	PTCRA
AQP1	C12orf76
PALS2	PAG1
SUSD5	MYOM1
ZFYVE9	LRRK1
MYLIP	BMP2K
PDGFD	PIK3CG
CD4	LYL1
IGSF21	EMR2
CTSZ	RASGRP4
MMP9	LDOC1
MAF	XLOC_013983
MFSD2A	C1orf85
XG	HFE
CTSB	MMP7
PRR11	FBXW4
NLRP3	XLOC_013436
LURAP1L	GBAP1
SMARCA1	PLEKHM1
NAP1L2	TNFRSF11A
LPL	MANBA
AFAP1L1	PRR11
NIBAN1	MYO7A
PLK2	YAF2
GSAP	PLEKHB2
PRTFDC1	HEXB
PABPC5	C16orf70
TNFSF15	DRAM1
PFN2	LOC100170939
RASSF4	PIK3AP1
RAB9B	C16orf54
CKMT2	MREG
PTK2	DDX60L
LIMK1	PTGS1
KLHL13	SPN
CEP85	TMC6
ATP2B1	DPRXP4
MAOA	IL21R
ABCB5	ZNF646
TJP1	GMFG
MAOB	SIT1
FHL1	B3GALNT2
TSPAN12	TRPV4
DENND2D	PILRA
APMAP	RENBP
ATRNL1	TNFSF13
INPP5A	SELM
FXYD1	OSCAR
TNFRSF14	PAQR5
SLC2A5	APOBEC3C
RGCC	KCNIP3
TMEM26	IL4I1
PLA2G7	LOC100129846
BAZ1A	CD72
ATP6V0D1	LOC100508196
RASSF5	MTSS1
SLC28A3	TNFSF15
NABP1	XLOC_005811
FRK	ANGEL1
HCLS1	MRC1
PLPP1	SBDS
ELF4	PLB1
GRIA3	MICB
LGMN	CARD16
DUSP10	HHEX
IL17RA	SIGLEC7
CA2	IGFLR1
LRRC49	GBA
SCRG1	CD28
GNAI1	STXBP2
PCDHB14	SORBS1
NCF2	DOCK2
MTARC2	IFI30
BID	LOC100506299
METAP1	LILRB2
MPDZ	XLOC_008644
FZD4	PLXND1
LRIG3	MCM5
SECTM1	FLI1
ARHGAP45	SNX10
NCALD	ARHGAP24
RAB39A	RCC2
PPP1CA	PLEKHO2
SLCO2B1	IL17B
PRKG1	ABHD3
IL10RB	CYBASC3
CD163L1	TNNI2
MAP3K1	SLC39A11
C1QB	CTSH
DSC2	PI4K2A
LIMCH1	DOPEY2
FBXO32	PLBD1
ERG	LPAR6
FAM13C	GNG12
TRIM2	TNS1
SMAD9	BAG2
PPP1R3C	ARL11
GPLD1	ABCC3
ABCC3	FLVCR2
AKTIP	GNPDA1
MMP19	CLEC5A
KCNJ5	AKAP12
SVIP	PIK3R6
NPNT	RAB23
PRUNE2	VSIG4
RANBP3L	PDS5B
NAGA	LGALS9
DZIP1	JPH4
BEND5	PMFBP1
FMOD	LOC100506459
PKIG	LDB3
EOGT	FXYD5
TMEM47	GAL3ST4
WAS	TMEM56
GULP1	FUCA2
TNFRSF21	PGD
HAND2	CAPG
SLC31A2	TSPYL2
MAP7D3	LOC283352
PLSCR4	CTSA
HHEX	DPP4
CNTN4	SIPA1
CAPG	SLA
PTPN7	IGF2R
LMCD1	AGAP3
MYO1G	ZAK
HK2	C1QB
ACER3	STRA6
CHD7	PGR
ZNF483	C1orf96
IL1RN	HSPA12A
PLXNC1	PTPLA
CD180	XLOC_l2_000342
HSPA4L	SLC22A18AS
LRP6	PPFIBP2
KANSL1L	ARHGAP4
CYP27A1	MNDA
ACADL	ADORA3
ZMIZ1	PRDM5
PLCB4	UBASH3A
SDC3	CATSPER1
TPH1	RASSF2
PDZRN3	XLOC_l2_006789
MBOAT1	RELL2
LDOC1	VENTX
SHROOM3	SLC24A6
ITPR3	LOC730020
GEM	MAGI2-AS3
ST3GAL5	ARHGEF18
HDX	ABHD15
MERTK	GNS
IL2RG	BID
NCKAP1L	DAPK3
PDE7A	GLT25D1
LTBP1	TMEM35
C5AR2	PPP1CA
PIK3CG	DNAJC5
PCDH20	MAP3K1
LAYN	GGA1
HEXB	FAM59A
ACP5	CHODL
CNTN3	JPH2
ZNF385D	ZBP1
PRSS35	TFPT
BUB1	LOC100131355
OGN	P2RX7
CD83	KLRG1
PTPN22	HLA-DPB2
CDH13	PSMB10
ACSL1	FOLR2
DCSTAMP	TIAM1
ARHGAP26	TCN2
NFIA	TRIM65
SMOC2	SLC16A5
HEXIM1	DHRSX
RASGEF1B	PPM1B
KEL	SLC6A12
ASPN	ACOT13
PDE5A	TLR5
SYNC	GINS1
LGALSL	TTLL7
RASL11B	ATG7
PGR	GIMAP2
FGF1	LSP1
SDS	KIAA0930
AEBP2	PPP1R3B
ADRA1B	DRAM2
BTC	XLOC_l2_010897
GHR	CCL5
MIB1	VASN
PTGER3	IRF5
BLNK	LRRC1
LCA5	RRAS2
ATL1	LINC00478
SH3D19	AKR1B1
CD52	B2M
HEY2	LOC100506948
HSPA2	RALA
TNFRSF9	DDX28
ZNF267	CAMK2G
CYB5R4	GPSM3
RASGRP3	TNFRSF21
PTK2B	ACP2
ATP6V1A	RAB9B
CD300LF	PLA2G7
UST	CD68
LINC00312	ZFAND1
GATM	VLDLR
CEP126	XLOC_l2_003156
CPED1	CD300LF
AKR1C1	XLOC_l2_014602
LFNG	HS3ST2
SP140	CLIC4
ESD	RNF180
COTL1	ASAH1
VNN1	CD52
HSPB7	MAPK13
MME	ACADL
MFNG	GRAMD4
EXT1	ALDH1B1
NEO1	CD80
CSF1	SIRPB2
DLG3	IL2RG
DUSP26	C5orf20
CNTN1	COTL1
MECOM	ADRA2C
TXK	STAB1
DNAJC5B	RPGRIP1
LGALS3	ATP6V0C
EIF5A2	ADRBK1
CYBA	INPP5D
NEXN	DBN1
ADGRA3	C11orf45
ASRGL1	NPR3
LACTB	FGR
HAVCR2	SESTD1
BCAT1	ASPHD1
FZD6	ITGAX
SLC7A7	MAP3K14
PRICKLE2	GGT8P
CTDSPL	FUT4
WWTR1	NLGN1
C8orf34	LRCH2
SSPN	S100Z
MARCKS	SCHIP1
MYOZ2	NFIA
PRKCH	TSPAN4
GLT8D2	RAB3IP
CSTB	CXCL16
MAP1B	STARD3
ATP6AP1	RGS14
ZNF711	LOC100506115
NPY5R	LOC643723
TAGLN	DPP7
RALA	ENAH
CALD1	CHI3L1
GPAT3	CNIH3
CCDC3	RASL12
GAA	HPCAL1
ANKRD46	SLC16A7
APBB2	GPR125
FBXL2	PSD3
DDX60L	IPO5
IDH1	HLA-DPB1
MELK	C7orf41
ICA1	C11orf96
PM20D2	SLAMF7
PARD3	LOC100131541
PAG1	WBSCR17
CARMIL1	PARP15
HLA-F	HOMER3
ARHGEF28	RAB7B
MFAP4	TST
PCDHB10	C6orf26
RGS5	SLC22A18
IFI30	CLTC-IT1
ARHGEF26	MYBPH
ATOH8	CCL4
LRRN1	GM2A
SLA	GPNMB
IPP	HLA-E
PRKD1	PCYOX1L
SLC25A12	TFCP2L1
CRIP2	KIF21B
ABHD3	CCL3
TFEC	KRTAP2-4
FLI1	ASGR1
CR1	CHRDL1
MTMR11	C6orf192
HS3ST2	NCF1
TKT	RTP4
SETMAR	NRIP3
HLF	EPHX3
FHL5	PATL2
MTUS2	GALC
CTSH	CRHBP
VCL	ZDHHC12
PATJ	CTSL1
RAB20	PYGL
UNC13C	DDR2
FCMR	PREX1
IVNS1ABP	CTSZ
TRPC1	C1orf93
SESTD1	ACRBP
FYB1	BLM
FABP4	LOC158402
OMD	CCDC154
SMAP2	S100A10
LCP1	CDKN2A
CALCOCO1	LASP1
SLAIN1	KIAA0226L
ANGPT1	PTBP2
KCNS3	RNF149
HACD1	SMAP2
ACSL5	SRPK3
GRAMD4	MEI1
LGR6	GPR132
DENND2C	SLC31A2
PKD2	BORA
MEIS2	CD36
GALNT12	LARP6
KLF12	LOC100507584
TMOD1	LOC100130238
RAVER2	LILRA3
LGR4	CXorf69
DSEL	C6orf168
CENPF	HLA-J
SBSPON	MYL2
BAMBI	LOC729678
PLCL1	ARHGEF9
BLM	OBFC2A
LILRB1	RYR3
RPS6KA6	ST14
ECM2	SRGAP2
SGCD	AMICA1
CYP4X1	OSMR
CCNB1IP1	SHROOM3
CC2D2A	GPR160
FAM133A	SH3BGR
CA5B	SEL1L3
CXCL16	IQCJ-SCHIP1
PCDHB12	SLC35C1
ST6GALNAC2	GLA
MFSD12	ID2
EPHB2	LOC100507540
SLC37A3	RCSD1
CSRP1	RHEBL1
SYNPO2	DNASE1L1
MPP7	TRPV2
ACTN4	NLRC3
ABCA1	DES
BMP2K	SLC25A23
SLC9A7	PRKG1
SLC16A7	CREG1
CASP12	XLOC_012709
CSF3R	RHBDF2
CLU	GPRIN3
H3C11	MFSD7
MYL9	KCNN4
NEXMIF	NLN
KBTBD8	PGBD5
CHMP4C	CIITA
APOE	CD2
DCUN1D4	C15orf27
MGLL	LY96
ANXA3	IL17D
CORO1A	NFKBIE
SNCAIP	LOC401093
SGK1	PTPRC
HTRA4	DENND4B
LRRC8B	ADRB2
DAPP1	HSPB2
PYCARD	C6orf62
SNORD116-1	CTNNAL1
SKA2	PDE6G
KLHL42	PDE6B
TNFRSF10A	PTK2B
CYRIA	TRIM25
NALCN	TMEM176B
ERO1A	EDEM2
KBTBD3	NCKAP1
CYRIB	HS3ST1
N6AMT1	AKT3
PLPP4	ACAP1
SLC16A6	PLXNC1
BRMS1L	SEZ6L2
NUSAP1	ANPEP
CTSS	TTC32
NLGN1	MEIS2
GLRB	C8orf84
ANKS1B	LOC100506075
DMD	MIPOL1
MICU3	AURKA
PREPL	MSRB3
CPE	CTSC
ZNF594	SLC25A19
RAD51AP1	PALLD
NFYB	RBPMS
PLCE1	LAP3
TTLL7	ADAM8
VSTM4	PTPRCAP
ZNF415	LPXN
TDO2	TNNT3
PRDM6	CNDP2
ANKRD6	LARGE
BCAP31	SMAD9
LINC00310	C9orf91
ZNF300P1	CAB39L
MYOZ1	M6PR
NPR1	ANXA2
GALNT17	SNX20
ALDH1B1	PLTP
TSPAN6	RASL10A
ASB2	RUNX3
H1-1	FCRLB
GAB1	SIDT1
TLR6	SLC37A2
EPB41L3	LOC374443
ACADVL	KCNK13
HPSE2	SPAG16
ZDBF2	STAT1
EBF1	RNF115
AKAP6	LOC100288432
IRAG2	AKR1A1
BARD1	IGFBPL1
SCUBE3	SYNM
BHLHE40	AASS
REP15	C11orf41
NPY1R	SLC7A8
TNFSF8	TMEM136
FOLR2	MMD
PLD5	DTX3L
CCN3	FAM26F
FILIP1L	LPAR1
CRABP2	ICOSLG
NUF2	TSPAN15
STX11	RCAN3
ADAMTS1	C3AR1
TC2N	CCDC142
PYGM	S1PR3
LMOD1	CD163
CD80	LOC100131733
GRIA1	TTLL11
TWF2	TNFSF13B
IL31RA	OAS3
LONRF2	PHYHIP
SLC24A3	AKAP1
ARMH4	MYBPC3
ZNHIT6	BAX
PXDC1	VMO1
CLCN7	OPLAH
MYLK	RASAL3
COL21A1	PHGDH
CCDC190	HSPB7
ADH1A	SNORA11
METTL24	OXCT1
CD163	GAA
GLA	LCK
ATP1A2	PPP2R2B
AOC3	ME2
ZBTB20	FTH1
CADM1	CD40LG
FREM1	HTR7
IRF1	TBC1D10C
RAB23	CSDC2
H1-5	PTPRO
TGFBI	LMCD1
CDH23	CDCP1
SLMAP	RASSF7
ROCK2	LINC00312
RASSF9	LOC644189
SHC4	CYP27A1
LAPTM5	NPC1
CD86	HN1
PAK3	CYTH1
ADGRL2	APOE
DTL	CARD6
ADAM12	RIN3
CDC14B	PPARG
TNFRSF11A	APBB2
SLC39A8	IGF2BP3
MCTP1	LACTB
HPGD	AMPH
CD53	TM4SF19
CD28	NCEH1
TASL	SNORD108
LGI1	APH1B
CASQ2	TC2N
NRK	KANK1
OCA2	MGAT4A
SLC20A1	GAPT
TPX2	PVRL4
MPDU1	C12orf49
MAB21L2	LOC80054
MTX3	SAP25
BCL2A1	NXF3
RDH10	RNASE1
PAWR	IMPDH1
ITGB1BP2	NT5DC3
GPRASP1	MMP12
FAM149A	PLCG2
LOC646903	PAWR
MYH10	FAM20A
IL13RA2	MMP9
NLRC4	CHKA
NXPH3	HLA-G
CD151	STBD1
ARPC1B	C11orf35
PDZRN4	LMOD1
PPP1R14A	AIM2
CTNNAL1	PPAPDC1A
SULT1C2	LTB
PLTP	PRKAA2
SCARA3	HLA-DQA1
SHCBP1	LGALS3
CATSPERB	PRR5
EDIL3	TMEM61
RRAGD	OSTF1
S100A9	SPG20
SAT1	SGK3
CRYBG1	DLG3
CDKL5	LIMCH1
