# Supplementary material for: TMEM106A mediates atherosclerosis progression through macrophage-centered immune responses and chemokine signaling
Source: Front Immunol. 2025 Dec 12;16:1681645. doi: 10.3389/fimmu.2025.1681645 (PMC12741138; doi:10.3389/fimmu.2025.1681645)
Supplement: Supplementary file 2 [file Table2.xls]

## Sheet: Sheet1
GO analysis of three datasets
GO Enrichment Analysis of GSE43292											GO Enrichment Analysis of GSE28829											GO Enrichment Analysis of GSE28829
ID	Description	GeneRatio	BgRatio	pvalue	p.adjust	qvalue	geneID	Count	ONT		ID	Description	GeneRatio	BgRatio	pvalue	p.adjust	qvalue	geneID	Count	ONT		ID	Description	GeneRatio	BgRatio	pvalue	p.adjust	qvalue	geneID	Count	ONT
GO:0001775	cell activation	312/1606	1342/17910	5.01987e-61	4.1946e-57	2.90096e-57	TMEM106A/NOD2/GRB2/ATP11A/PIK3R6/PRKCD/KCNAB2/CD33/SIGLEC9/PDXK/TEC/GRN/PI4K2A/SIRPA/VAV3/LGALS9/STK10/PIK3R5/ITGAL/PTPRJ/ATP6V0C/SPN/PTPN6/ITGAX/PLEKHO2/TSPAN14/AMPD3/ITGAM/PLCG2/STXBP2/ARHGAP9/VAV1/RAP2B/GNS/TCIRG1/HMOX1/C5AR1/P2RX7/CSK/PYGL/FERMT3/RIPK3/FANCD2/MAN2B1/RNASET2/CD68/DPP4/GM2A/CD84/GUSB/PSAP/CTSD/CTSA/SYK/HK3/DOCK8/FGR/GNA15/ITGB2/CMTM7/LYN/INPP5D/ARRB2/BIN2/SPI1/DOCK2/PLEK/LAIR1/…	312	BP		GO:0006955	immune response	46/98	2148/17910	1.02409e-17	2.09407e-14	1.45302e-14	IFI27/IL6/TCIM/CD36/PECAM1/FABP5/CCL2/TNFAIP3/TNFSF13B/OAS2/JCHAIN/LY86/VAMP8/THY1/IFI30/CHI3L1/VCAM1/MMP9/MMP12/ADAMDEC1/IGHM/CFI/ITGB2/CCL19/HLA-DMA/SERPINA1/CCR1/HLA-DRA/ANPEP/IGKV1-17/IGKV4-1/C1QB/CXCL14/IGKV1D-13/FCER1G/CD53/C1QC/IGLV3-10/RNASE6/CCL18/IL1RN/IGLV3-25/IGLV2-14/FCGR2B/MRC1/RGS1	46	BP		GO:0001775	cell activation	347/1825	1342/17910	3.23053e-66	2.77471e-62	2.03898e-62	TMEM106A/BIN2/ITGAM/TLR7/BLNK/AIF1/PTAFR/CSK/MAFB/BTK/PYCARD/PIK3CD/VAV1/IL17RA/CCR2/TLR1/CTSB/SYK/GLB1/PTPN6/SASH3/FERMT3/CEBPA/VAMP8/FAM49B/TRPM2/NCKAP1L/ITGB2/HAVCR2/HK3/MILR1/CTSS/SLAMF8/VAV3/SH2B3/LILRB1/STK10/DOCK8/SIRPA/RPS6KA1/PTPRJ/IDH1/TYROBP/LAIR1/RNASET2/HLA-DPA1/CD14/CORO1A/MAN2B1/SPI1/FCGR2A/SELPLG/HVCN1/CLEC4A/HLA-DMB/CLEC7A/ITGAL/ALOX5/PRKCD/NFAM1/PTPN22/LILRB3/DOK3/PSAP/APBB1IP/L…	347	BP
GO:0002376	immune system process	527/1606	3063/17910	5.81689e-59	2.4303e-55	1.68077e-55	TMEM106A/NOD2/SLC7A8/GRB2/JARID2/ATP11A/PIK3R6/PRKCD/KCNAB2/CD33/SIGLEC9/PDXK/TEC/GRN/PI4K2A/SIRPA/ZNF385A/ADCY7/VAV3/DAPK1/LGALS9/GAB3/STK10/TRPV4/ITGAL/PTPRJ/ATP6V0C/TRAF3/SPN/PIK3AP1/PTPN6/ITGAX/PLEKHO2/TSPAN14/AMPD3/ITGAM/PLCG2/STXBP2/ARHGAP9/VAV1/RAP2B/GNS/RBM47/MPP1/PILRA/CTSL/TCIRG1/HMOX1/RAPGEF1/IL6R/C5AR1/P2RX7/MAPKAPK3/KLHL6/CSK/PYGL/RIPK3/FANCD2/CD300C/MAN2B1/RNASET2/CD68/MID2/DPP4/GM2…	527	BP		GO:0002376	immune system process	54/98	3063/17910	1.40353e-17	2.09407e-14	1.45302e-14	MAP3K8/IFI27/IL6/TCIM/CD36/PECAM1/FABP5/SOX9/CCL2/TNFAIP3/CCL8/TNFSF13B/DOCK8/OAS2/JCHAIN/LY86/VAMP8/THY1/IFI30/CHI3L1/MEOX1/IFI44L/VCAM1/SELE/MMP9/MMP12/ADAMDEC1/IGHM/CFI/ITGB2/CCL19/HLA-DMA/SERPINA1/CCR1/HLA-DRA/ANPEP/IGKV1-17/IGKV4-1/C1QB/CXCL14/IGKV1D-13/FCER1G/CD53/C1QC/IGLV3-10/RNASE6/CCL18/IL1RN/IGLV3-25/IGLV2-14/FCGR2B/MRC1/EVI2B/RGS1	54	BP		GO:0002376	immune system process	594/1825	3063/17910	9.75648e-66	4.18992e-62	3.07894e-62	TMEM106A/RNF135/BIN2/ITGAM/TLR7/BLNK/AIF1/TNFAIP8L2/PTAFR/CSK/GPR65/MAFB/BTK/CARD9/ADCY7/PYCARD/HCST/PYDC1/PIK3CD/VAV1/IL17RA/GCNT1/CSF1R/CCR2/UNC93B1/MAPKAPK3/TLR1/GAB3/MYD88/NCF4/CTSB/SYK/GLB1/PTPN6/SASH3/CMTM3/NLRP12/FCGR1B/CEBPA/VAMP8/CCR5/FAM49B/TRPM2/NCKAP1L/IRF8/ITGB2/HAVCR2/HK3/MILR1/CTSS/SLAMF8/VAV3/CASP1/LY86/SH2B3/LILRB1/STK10/DOCK8/HLA-DRB1/SIRPA/FASLG/RBM47/PTPRJ/IDH1/TYROBP/LAIR1/PR…	594	BP
GO:0045321	leukocyte activation	283/1606	1186/17910	1.73945e-57	4.84494e-54	3.35073e-54	TMEM106A/NOD2/GRB2/ATP11A/PIK3R6/PRKCD/KCNAB2/CD33/SIGLEC9/PDXK/GRN/PI4K2A/SIRPA/VAV3/LGALS9/STK10/ITGAL/PTPRJ/ATP6V0C/SPN/PTPN6/ITGAX/PLEKHO2/TSPAN14/AMPD3/ITGAM/PLCG2/STXBP2/ARHGAP9/VAV1/RAP2B/GNS/TCIRG1/HMOX1/C5AR1/P2RX7/CSK/PYGL/RIPK3/FANCD2/MAN2B1/RNASET2/CD68/DPP4/GM2A/CD84/GUSB/PSAP/CTSD/CTSA/SYK/HK3/DOCK8/FGR/ITGB2/CMTM7/LYN/INPP5D/BIN2/SPI1/DOCK2/LAIR1/GJA1/TWSG1/LILRB2/FUCA1/LCP2/IGF2R/…	283	BP		GO:0006954	inflammatory response	27/98	784/17910	7.04162e-15	6.40734e-12	4.4459e-12	SIGLEC1/IL6/CD36/CCL2/TNFAIP3/LY86/VAMP8/CHI3L1/VCAM1/SELE/MMP9/CFI/ITGB2/CCL19/SERPINA1/ACP5/IGKV1-17/IGKV4-1/C1QB/FCER1G/C1QC/LPL/IL1RN/IGLV3-25/IGLV2-14/FCGR2B/SPP1	27	BP		GO:0045321	leukocyte activation	316/1825	1186/17910	3.56868e-63	1.02171e-59	7.50801e-60	TMEM106A/BIN2/ITGAM/TLR7/BLNK/AIF1/PTAFR/CSK/MAFB/BTK/PYCARD/PIK3CD/VAV1/CCR2/TLR1/CTSB/SYK/GLB1/PTPN6/SASH3/CEBPA/VAMP8/FAM49B/TRPM2/NCKAP1L/ITGB2/HAVCR2/HK3/MILR1/CTSS/SLAMF8/VAV3/LILRB1/STK10/DOCK8/SIRPA/PTPRJ/IDH1/TYROBP/LAIR1/RNASET2/HLA-DPA1/CD14/CORO1A/MAN2B1/SPI1/FCGR2A/SELPLG/HVCN1/CLEC4A/HLA-DMB/CLEC7A/ITGAL/ALOX5/PRKCD/NFAM1/PTPN22/LILRB3/DOK3/PSAP/APBB1IP/LAT2/CD74/ATP8B4/CYBB/ATM/CMT…	316	BP
GO:0006955	immune response	404/1606	2148/17910	2.35353e-53	4.91652e-50	3.40023e-50	NOD2/GRB2/ATP11A/PIK3R6/PRKCD/KCNAB2/CD33/SIGLEC9/PDXK/TEC/GRN/PI4K2A/SIRPA/ADCY7/VAV3/DAPK1/LGALS9/STK10/ITGAL/PTPRJ/ATP6V0C/TRAF3/SPN/PIK3AP1/PTPN6/ITGAX/PLEKHO2/TSPAN14/AMPD3/ITGAM/PLCG2/STXBP2/ARHGAP9/VAV1/RAP2B/GNS/PILRA/CTSL/TCIRG1/HMOX1/RAPGEF1/IL6R/C5AR1/P2RX7/MAPKAPK3/KLHL6/CSK/PYGL/RIPK3/CD300C/MAN2B1/RNASET2/CD68/MID2/GM2A/CD84/GUSB/PSAP/C2/CTSD/CTSA/TRIM14/SYK/SIGLEC7/HK3/FGR/ITGB2/LY…	404	BP		GO:0009605	response to external stimulus	44/98	2331/17910	8.58893e-15	6.40734e-12	4.4459e-12	IFI27/IL6/PLAT/CSF2RB/HBEGF/CD36/SOX9/CCL2/RALA/TNFAIP3/CCL8/OAS2/JCHAIN/LY86/VAMP8/CHI3L1/IFI44L/VCAM1/SELE/MMP9/MMP12/IGHM/CFI/ITGB2/TIMP4/CCL19/CCR1/TMEM255A/ACP5/IGKV1-17/IGKV4-1/C1QB/CXCL14/FCER1G/C1QC/RNASE6/CCL18/LPL/IGLV3-25/IGLV2-14/FCGR2B/MRC1/RGS1/SPP1	44	BP		GO:0006955	immune response	458/1825	2148/17910	6.53786e-61	1.40384e-57	1.0316e-57	RNF135/BIN2/ITGAM/TLR7/BLNK/AIF1/TNFAIP8L2/PTAFR/CSK/GPR65/BTK/CARD9/ADCY7/PYCARD/HCST/PYDC1/PIK3CD/VAV1/CSF1R/CCR2/UNC93B1/MAPKAPK3/TLR1/MYD88/NCF4/CTSB/SYK/GLB1/PTPN6/SASH3/CMTM3/FCGR1B/VAMP8/FAM49B/TRPM2/NCKAP1L/IRF8/ITGB2/HAVCR2/HK3/MILR1/CTSS/SLAMF8/VAV3/CASP1/LY86/LILRB1/STK10/HLA-DRB1/SIRPA/FASLG/PTPRJ/IDH1/TYROBP/LAIR1/RNASET2/GPX1/HLA-DPA1/CD14/CORO1A/IL16/LILRA4/MAN2B1/FCGR3A/FCGR2A/HVC…	458	BP
GO:0044459	plasma membrane part	406/1649	2283/18675	1.69616e-48	1.50279e-45	1.10339e-45	SLC4A8/NOD2/SLC7A8/PSD4/GRB2/NRP2/KCNAB2/CD33/SIGLEC9/PI4K2A/SIRPA/TRPV4/ITGAL/PTPRJ/TRAF3/SPN/PTPN6/ITGAX/TSPAN14/ITGAM/STXBP2/SCARB1/CRYAB/GPR137B/TCIRG1/HMOX1/IL6R/C5AR1/P2RX7/TIAM1/CD300C/SEPTIN6/NOX4/SGCB/NPC1/SGCE/DPP4/NRP1/GM2A/CD84/ABHD6/SYK/SIGLEC7/EPHA4/DOCK8/FGR/GNA15/ITGB2/DDR2/CSF2RB/CD37/SLC25A4/LYN/ABHD12/ARRB2/BIN2/CNIH3/PLEK/GJA1/NCKAP1/MCOLN1/LILRB2/STAB1/EPB41L5/FERMT2/LCP2/EMP…	406	CC		GO:0006952	defense response	37/98	1681/17910	2.95379e-14	1.76282e-11	1.22318e-11	IFI27/SIGLEC1/IL6/CD36/CCL2/TNFAIP3/OAS2/JCHAIN/LY86/VAMP8/IFI30/CHI3L1/IFI44L/VCAM1/SELE/MMP9/MMP12/IGHM/CFI/ITGB2/CCL19/SERPINA1/ACP5/HLA-DRA/IGKV1-17/IGKV4-1/C1QB/FCER1G/C1QC/RNASE6/LPL/IL1RN/IGLV3-25/IGLV2-14/FCGR2B/MRC1/SPP1	37	BP		GO:0002252	immune effector process	295/1825	1197/17910	6.77175e-51	1.16325e-47	8.54808e-48	BIN2/ITGAM/TLR7/PTAFR/BTK/CARD9/PYCARD/PIK3CD/VAV1/CCR2/UNC93B1/CTSB/SYK/GLB1/PTPN6/SASH3/VAMP8/FAM49B/TRPM2/NCKAP1L/ITGB2/HAVCR2/HK3/MILR1/CTSS/SLAMF8/VAV3/LILRB1/STK10/SIRPA/PTPRJ/IDH1/TYROBP/LAIR1/RNASET2/CD14/CORO1A/MAN2B1/FCGR3A/FCGR2A/HVCN1/HLA-DMB/APOBEC3G/OAS1/ITGAL/RNASE6/ALOX5/CRTAM/PRKCD/NFAM1/LILRB3/DOK3/PSAP/APBB1IP/LAT2/CD74/LIMK1/ATP8B4/CYBB/ARRB2/ARPC3/CYBA/FCER1G/CD300A/CD84/GRB2…	295	BP
GO:0022610	biological adhesion	284/1606	1345/17910	3.66628e-46	5.36281e-43	3.70888e-43	NOD2/GRB2/NRP2/PIK3R6/PRKCD/CD33/SIGLEC9/SIRPA/PCDHB16/VAV3/LGALS9/STK10/TRPV4/ITGAL/PTPRJ/SPN/PTPN6/ITGAX/ITGAM/PCDHB4/VAV1/RAP2B/SCARB1/PARVG/RAPGEF1/CSK/FERMT3/TIAM1/SGCE/DPP4/NRP1/PCDHB15/EMILIN2/CD84/FMN1/SYK/SIGLEC7/EPHA4/DOCK8/ITGB2/MTSS1/DDR2/LYN/THEMIS2/SIGLEC1/PLEK/TWSG1/LILRB2/STAB1/EPB41L5/FERMT2/EMP2/JAM3/FBLN5/PCDHB5/ICAM1/CCR1/UBASH3B/SPARCL1/CAV1/PPP1CB/APBB1IP/PTAFR/PCDHB9/RAC2/C…	284	BP		GO:0032101	regulation of response to external stimulus	26/98	873/17910	7.1375e-13	3.14842e-10	2.18462e-10	IL6/PLAT/CD36/CCL2/TNFAIP3/LY86/VAMP8/SELE/MMP9/MMP12/CFI/ITGB2/CCL19/CCR1/ACP5/IGKV1-17/IGKV4-1/C1QB/CXCL14/FCER1G/C1QC/LPL/IGLV3-25/IGLV2-14/FCGR2B/SPP1	26	BP		GO:0002274	myeloid leukocyte activation	199/1825	652/17910	7.66979e-49	1.09793e-45	8.06808e-46	TMEM106A/BIN2/ITGAM/TLR7/AIF1/PTAFR/BTK/PYCARD/PIK3CD/CCR2/TLR1/CTSB/SYK/GLB1/PTPN6/CEBPA/VAMP8/TRPM2/NCKAP1L/ITGB2/HAVCR2/HK3/MILR1/CTSS/STK10/SIRPA/PTPRJ/IDH1/TYROBP/LAIR1/RNASET2/CD14/MAN2B1/SPI1/FCGR2A/HVCN1/ITGAL/ALOX5/PRKCD/NFAM1/LILRB3/DOK3/PSAP/LAT2/CD74/ATP8B4/CYBB/ATM/CYBA/FCER1G/CD300A/CD84/FTL/IL18/CSTB/VNN1/C1QA/LYN/UNC13D/FUCA1/RAC2/RAP2B/CD33/ARHGAP9/NCSTN/BATF/LRMP/NPC2/ALDH3B1/CT…	199	BP
GO:0007155	cell adhesion	283/1606	1338/17910	3.85075e-46	5.36281e-43	3.70888e-43	NOD2/GRB2/NRP2/PIK3R6/PRKCD/CD33/SIGLEC9/SIRPA/PCDHB16/VAV3/LGALS9/STK10/TRPV4/ITGAL/PTPRJ/SPN/PTPN6/ITGAX/ITGAM/PCDHB4/VAV1/RAP2B/PARVG/RAPGEF1/CSK/FERMT3/TIAM1/SGCE/DPP4/NRP1/PCDHB15/EMILIN2/CD84/FMN1/SYK/SIGLEC7/EPHA4/DOCK8/ITGB2/MTSS1/DDR2/LYN/THEMIS2/SIGLEC1/PLEK/TWSG1/LILRB2/STAB1/EPB41L5/FERMT2/EMP2/JAM3/FBLN5/PCDHB5/ICAM1/CCR1/UBASH3B/SPARCL1/CAV1/PPP1CB/APBB1IP/PTAFR/PCDHB9/RAC2/CYTH1/CD…	283	BP		GO:0050900	leukocyte migration	20/98	467/17910	7.38571e-13	3.14842e-10	2.18462e-10	IL6/PECAM1/CCL2/CCL8/DOCK8/JCHAIN/THY1/VCAM1/SELE/MMP9/IGHM/ITGB2/CCL19/CCR1/IGKV1-17/IGKV4-1/CXCL14/FCER1G/IGLV3-25/IGLV2-14	20	BP		GO:0002366	leukocyte activation involved in immune response	203/1825	684/17910	1.0388e-47	1.27461e-44	9.36643e-45	BIN2/ITGAM/PTAFR/BTK/PYCARD/PIK3CD/CCR2/CTSB/SYK/GLB1/PTPN6/VAMP8/TRPM2/NCKAP1L/ITGB2/HAVCR2/HK3/MILR1/CTSS/LILRB1/STK10/SIRPA/PTPRJ/IDH1/TYROBP/LAIR1/RNASET2/CD14/CORO1A/MAN2B1/FCGR2A/HVCN1/HLA-DMB/ITGAL/ALOX5/PRKCD/NFAM1/LILRB3/DOK3/PSAP/APBB1IP/LAT2/ATP8B4/CYBB/CYBA/FCER1G/CD300A/CD84/FTL/IL18/CSTB/VNN1/LYN/UNC13D/FUCA1/RAC2/RAP2B/CD33/ARHGAP9/NCSTN/BATF/LRMP/NPC2/ALDH3B1/CTSD/CD53/RHOG/TLR2/G…	203	BP
GO:0002682	regulation of immune system process	311/1606	1570/17910	1.06178e-44	1.26747e-41	8.76571e-42	NOD2/GRB2/PIK3R6/PRKCD/CD33/SIGLEC9/TEC/GRN/ADCY7/VAV3/LGALS9/STK10/TRPV4/ITGAL/PTPRJ/TRAF3/SPN/PIK3AP1/PTPN6/ITGAM/PLCG2/STXBP2/VAV1/MPP1/PILRA/CTSL/HMOX1/RAPGEF1/IL6R/C5AR1/P2RX7/MAPKAPK3/KLHL6/CSK/RIPK3/FANCD2/CD300C/CD68/DPP4/CD84/C2/SYK/SIGLEC7/DOCK8/FGR/ITGB2/LYN/THEMIS2/SLC8B1/INPP5D/ARRB2/SPI1/LAIR1/NCKAP1/TRIB1/TWSG1/UNC93B1/LILRB2/LCP2/JAM3/ICAM1/KCNN4/CCR1/YAP1/UBASH3B/FGL2/MITF/RBFOX2…	311	BP		GO:0034097	response to cytokine	29/98	1167/17910	2.27177e-12	8.4737e-10	5.8797e-10	MAP3K8/SOX17/IFI27/IL6/CSF2RB/CD36/SOX9/CCL2/RALA/TNFAIP3/TNFSF13B/DOCK8/OAS2/IFI30/CHI3L1/VCAM1/SELE/MMP9/MMP12/ITGB2/CCL19/CCR1/ACP5/HLA-DRA/F13A1/FCER1G/IL1RN/LAPTM5/MRC1	29	BP		GO:0046903	secretion	347/1825	1584/17910	1.54688e-47	1.66077e-44	1.22041e-44	TMEM106A/BIN2/ITGAM/AIF1/PTAFR/BTK/PYCARD/PYDC1/PIK3CD/IL17RA/CSF1R/CCR2/TLR1/CTSB/SYK/GLB1/PTPN6/FERMT3/NLRP12/VAMP8/FAM49B/TRPM2/NCKAP1L/KCNQ1/ITGB2/HAVCR2/HK3/MILR1/CTSS/CASP1/LILRB1/STK10/SIRPA/PTPRJ/IDH1/TYROBP/LAIR1/RNASET2/CD14/CORO1A/PPP1R9A/MAN2B1/LHFPL2/FCGR2A/HVCN1/UCP2/CKLF/ITGAL/ALOX5/CRTAM/NLRC4/PRKCD/NFAM1/PTPN22/LILRB3/DOK3/PSAP/LAT2/CD74/ATP8B4/CYBB/P2RX4/CYBA/FCER1G/CD300A/CD84/…	347	BP
GO:0048583	regulation of response to stimulus	622/1606	4275/17910	2.64559e-44	2.76332e-41	1.91109e-41	TMEM106A/NOD2/PSD4/MYO5A/GRB2/JARID2/PIK3R6/PRKCD/UCP2/CD33/SH3BP2/MADD/SIGLEC9/TEC/GRN/SIRPA/ZNF385A/ADCY7/VAV3/DAPK1/FGF2/LGALS9/PIK3R5/TRPV4/ITGAL/PTPRJ/ATP6V0C/TRAF3/PIK3AP1/MAPK13/PTPN6/TSPAN14/ITGAM/PLCG2/MACROH2A1/STXBP2/DAB2/ARHGAP9/VAV1/CRYAB/MPP1/PILRA/CTSL/HMOX1/RAPGEF1/IL6R/C5AR1/P2RX7/GMIP/MAPKAPK3/KLHL6/CSK/RNF213/RIPK3/TIAM1/FANCD2/CD300C/PCSK6/NOX4/CYTH4/ARHGAP30/MID2/REL/NRP1/NUP…	622	BP		GO:0071345	cellular response to cytokine stimulus	27/98	1084/17910	1.51074e-11	4.80313e-09	3.33278e-09	MAP3K8/SOX17/IFI27/IL6/CSF2RB/CD36/SOX9/CCL2/RALA/TNFAIP3/TNFSF13B/DOCK8/OAS2/IFI30/CHI3L1/VCAM1/MMP9/MMP12/ITGB2/CCL19/CCR1/HLA-DRA/F13A1/FCER1G/IL1RN/LAPTM5/MRC1	27	BP		GO:0044459	plasma membrane part	440/1867	2283/18675	2.27189e-47	1.97882e-44	1.40857e-44	BIN2/ITGAM/AIF1/FERMT2/PTAFR/SLC46A1/FGD2/GPR34/IL17RA/CCR2/TLR1/NCF4/SYK/PTPN6/CCR5/TRPM2/NCKAP1L/KCNQ1/STAC3/ITGB2/HAVCR2/MILR1/LILRB1/DOCK8/HLA-DRB1/SIRPA/FASLG/PTPRJ/TYROBP/SLC7A7/HLA-DPA1/PSD4/ATP6V1A/CD14/CORO1A/LILRA4/SLMAP/FCGR3A/KCNJ5/SELPLG/HVCN1/PLEK2/CLEC4A/HLA-DMB/ITGAL/PTPN7/LRRC8D/HLA-DMA/KCNE3/CXCR3/PTPN22/LILRB3/CD300C/ATP6V1B2/ARHGAP25/APBB1IP/CD74/IGSF6/LAPTM5/GPR137B/SLC2A9/CY…	440	CC
GO:0046903	secretion	308/1606	1584/17910	1.6395e-42	1.52218e-39	1.05273e-39	TMEM106A/NOD2/MYO5A/ATP11A/PRKCD/KCNAB2/UCP2/CD33/SIGLEC9/PDXK/GRN/PI4K2A/SIRPA/GNPTAB/CDO1/LGALS9/STK10/TRPV4/ITGAL/PTPRJ/ATP6V0C/PTPN6/ITGAX/PLEKHO2/TSPAN14/AMPD3/ITGAM/STXBP2/ARHGAP9/RAP2B/GNS/TCIRG1/HMOX1/C5AR1/P2RX7/PYGL/FERMT3/TIAM1/PCSK6/MAN2B1/PAM/RNASET2/CD68/DPP4/GM2A/CD84/GUSB/PSAP/CTSD/CTSA/OXCT1/SYK/HK3/FGR/ITGB2/SLC25A4/LYN/SLC8B1/LHFPL2/BIN2/DOCK2/APOOL/PLEK/LAIR1/GJA1/LILRB2/FUCA1…	308	BP		GO:0002684	positive regulation of immune system process	27/98	1087/17910	1.60963e-11	4.80313e-09	3.33278e-09	MAP3K8/IL6/CD36/CCL2/TNFAIP3/CCL8/TNFSF13B/DOCK8/VAMP8/THY1/VCAM1/MMP12/CFI/ITGB2/CCL19/CCR1/HLA-DRA/IGKV1-17/IGKV4-1/C1QB/CXCL14/FCER1G/C1QC/IGLV3-25/IGLV2-14/FCGR2B/EVI2B	27	BP		GO:0002263	cell activation involved in immune response	203/1825	688/17910	2.8504e-47	2.72023e-44	1.99895e-44	BIN2/ITGAM/PTAFR/BTK/PYCARD/PIK3CD/CCR2/CTSB/SYK/GLB1/PTPN6/VAMP8/TRPM2/NCKAP1L/ITGB2/HAVCR2/HK3/MILR1/CTSS/LILRB1/STK10/SIRPA/PTPRJ/IDH1/TYROBP/LAIR1/RNASET2/CD14/CORO1A/MAN2B1/FCGR2A/HVCN1/HLA-DMB/ITGAL/ALOX5/PRKCD/NFAM1/LILRB3/DOK3/PSAP/APBB1IP/LAT2/ATP8B4/CYBB/CYBA/FCER1G/CD300A/CD84/FTL/IL18/CSTB/VNN1/LYN/UNC13D/FUCA1/RAC2/RAP2B/CD33/ARHGAP9/NCSTN/BATF/LRMP/NPC2/ALDH3B1/CTSD/CD53/RHOG/TLR2/G…	203	BP
GO:0048584	positive regulation of response to stimulus	398/1606	2322/17910	6.76092e-42	5.64943e-39	3.9071e-39	TMEM106A/NOD2/GRB2/PIK3R6/PRKCD/SH3BP2/MADD/TEC/GRN/ZNF385A/VAV3/FGF2/LGALS9/PIK3R5/TRPV4/PTPRJ/ATP6V0C/TRAF3/PIK3AP1/MAPK13/PTPN6/TSPAN14/ITGAM/PLCG2/DAB2/VAV1/CTSL/HMOX1/RAPGEF1/IL6R/C5AR1/P2RX7/MAPKAPK3/KLHL6/CSK/RIPK3/TIAM1/NOX4/MID2/REL/NRP1/PSAP/C2/BMF/OXCT1/SYK/EPHA4/FGR/ITGB2/IL10RA/LYN/THEMIS2/INPP5D/ARRB2/PLEK/DUSP19/GJA1/NCKAP1/TWSG1/UNC93B1/SH3BGR/ARHGAP4/LCP2/EMP2/ICAM1/KCNN4/CCR1/YA…	398	BP		GO:0006950	response to stress	51/98	3822/17910	2.0704e-11	5.61643e-09	3.8971e-09	PCLAF/MAP3K8/IFI27/SIGLEC1/IL6/PLAT/TCIM/HBEGF/CD36/PECAM1/ADRA2A/CCL2/TNFAIP3/MMRN1/DOCK8/OAS2/JCHAIN/LY86/VAMP8/THY1/IER3/IFI30/CHI3L1/IFI44L/VCAM1/SELE/MMP9/MMP12/IGHM/CFI/ITGB2/CCL19/SERPINA1/CCR1/ACP5/HLA-DRA/F13A1/IGKV1-17/IGKV4-1/C1QB/SGK1/FCER1G/C1QC/RNASE6/LPL/IL1RN/IGLV3-25/IGLV2-14/FCGR2B/MRC1/SPP1	51	BP		GO:0032940	secretion by cell	325/1825	1449/17910	1.24999e-46	1.07362e-43	7.88942e-44	TMEM106A/BIN2/ITGAM/AIF1/PTAFR/BTK/PYCARD/PYDC1/PIK3CD/IL17RA/CSF1R/CCR2/TLR1/CTSB/SYK/GLB1/PTPN6/FERMT3/NLRP12/VAMP8/FAM49B/TRPM2/NCKAP1L/ITGB2/HAVCR2/HK3/MILR1/CTSS/CASP1/LILRB1/STK10/SIRPA/PTPRJ/IDH1/TYROBP/LAIR1/RNASET2/CD14/CORO1A/PPP1R9A/MAN2B1/LHFPL2/FCGR2A/HVCN1/UCP2/CKLF/ITGAL/ALOX5/CRTAM/NLRC4/PRKCD/NFAM1/PTPN22/LILRB3/DOK3/PSAP/LAT2/ATP8B4/CYBB/CYBA/FCER1G/CD300A/CD84/FTL/NAGPA/CSTB/VN…	325	BP
GO:0002252	immune effector process	254/1606	1197/17910	2.04124e-41	1.5506e-38	1.07238e-38	NOD2/GRB2/ATP11A/PIK3R6/PRKCD/KCNAB2/CD33/SIGLEC9/PDXK/GRN/PI4K2A/SIRPA/VAV3/LGALS9/STK10/ITGAL/PTPRJ/ATP6V0C/TRAF3/SPN/PTPN6/ITGAX/PLEKHO2/TSPAN14/AMPD3/ITGAM/PLCG2/STXBP2/ARHGAP9/VAV1/RAP2B/GNS/TCIRG1/HMOX1/RAPGEF1/C5AR1/P2RX7/PYGL/RIPK3/MAN2B1/RNASET2/CD68/GM2A/CD84/GUSB/PSAP/C2/CTSD/CTSA/SYK/HK3/FGR/ITGB2/LYN/INPP5D/ARRB2/BIN2/DOCK2/LAIR1/NCKAP1/UNC93B1/LILRB2/FUCA1/EMP2/IGF2R/ICAM1/FTL/FGL2/…	254	BP		GO:0002252	immune effector process	28/98	1197/17910	2.53019e-11	6.29175e-09	4.36569e-09	IFI27/IL6/TCIM/CD36/PECAM1/FABP5/TNFAIP3/OAS2/VAMP8/CHI3L1/IFI44L/MMP9/MMP12/CFI/ITGB2/CCL19/SERPINA1/ANPEP/IGKV1-17/IGKV4-1/C1QB/FCER1G/CD53/C1QC/RNASE6/IGLV3-25/IGLV2-14/FCGR2B	28	BP		GO:0043299	leukocyte degranulation	170/1825	532/17910	1.19952e-44	9.36608e-42	6.88261e-42	BIN2/ITGAM/PTAFR/BTK/PYCARD/PIK3CD/CCR2/CTSB/SYK/GLB1/PTPN6/VAMP8/TRPM2/NCKAP1L/ITGB2/HK3/MILR1/CTSS/STK10/SIRPA/PTPRJ/IDH1/TYROBP/LAIR1/RNASET2/CD14/CORO1A/MAN2B1/FCGR2A/HVCN1/ITGAL/ALOX5/PRKCD/NFAM1/LILRB3/DOK3/PSAP/LAT2/ATP8B4/CYBB/CYBA/FCER1G/CD300A/CD84/FTL/CSTB/VNN1/LYN/UNC13D/FUCA1/HCK/RAC2/RAP2B/CD33/ARHGAP9/NCSTN/LRMP/NPC2/ALDH3B1/CTSD/CD53/RHOG/TLR2/GALNS/GUSB/FABP5/COMMD9/ADORA2B/SIGLE…	170	BP
GO:0032940	secretion by cell	287/1606	1449/17910	5.39293e-41	3.75528e-38	2.59712e-38	TMEM106A/NOD2/MYO5A/ATP11A/PRKCD/KCNAB2/UCP2/CD33/SIGLEC9/PDXK/GRN/PI4K2A/SIRPA/GNPTAB/LGALS9/STK10/TRPV4/ITGAL/PTPRJ/ATP6V0C/PTPN6/ITGAX/PLEKHO2/TSPAN14/AMPD3/ITGAM/STXBP2/ARHGAP9/RAP2B/GNS/TCIRG1/HMOX1/C5AR1/P2RX7/PYGL/FERMT3/TIAM1/PCSK6/MAN2B1/PAM/RNASET2/CD68/DPP4/GM2A/CD84/GUSB/PSAP/CTSD/CTSA/OXCT1/SYK/HK3/FGR/ITGB2/SLC25A4/LYN/SLC8B1/LHFPL2/BIN2/DOCK2/APOOL/PLEK/LAIR1/GJA1/LILRB2/FUCA1/LCP2…	287	BP		GO:0005615	extracellular space	45/103	3051/18675	5.02427e-11	8.29916e-09	6.2646e-09	NID2/LAMA4/IL6/MARCKS/EGFL6/PLAT/HBEGF/CD36/MXRA5/PECAM1/FABP5/RALA/TNFAIP3/TNFSF13B/JCHAIN/LY86/VAMP8/THY1/CLIC5/CHI3L1/MEST/VCAM1/SELE/MMP9/MMP12/IGHM/CFI/ITGB2/SERPINA1/HLA-DRA/ANPEP/F13A1/IGKV1-17/IGKV4-1/C1QB/CXCL14/CD53/C1QC/RNASE6/LPL/IL1RN/IGLV3-25/FCGBP/IGLV2-14/SPP1	45	CC		GO:0031410	cytoplasmic vesicle	418/1867	2179/18675	3.55619e-44	1.48544e-41	1.05738e-41	ARHGAP30/BIN2/ITGAM/TLR7/SH3KBP1/PTAFR/BTK/PYCARD/TMEM9B/NECAP2/FGD2/UNC93B1/TLR1/MYD88/NCF4/CTSB/SYK/GLB1/PTPN6/ARHGDIB/FERMT3/FCGR1B/VAMP8/CCR5/FAM49B/TRPM2/NCKAP1L/RGS19/KCNQ1/RCBTB2/ITGB2/SCAMP2/HAVCR2/HK3/CYB561D2/CTSS/FMNL1/STK10/HLA-DRB1/SIRPA/FASLG/PTPRJ/IDH1/TYROBP/LAIR1/RNASET2/HLA-DPA1/AOAH/TBC1D2/CD14/CORO1A/MAN2B1/FKBP15/LHFPL2/MPEG1/FCGR2A/HVCN1/HLA-DMB/LGMN/ITGAL/RNASE6/ALOX5/RINL/…	418	CC
GO:0002274	myeloid leukocyte activation	171/1606	652/17910	8.24839e-40	5.30181e-37	3.66669e-37	TMEM106A/ATP11A/PRKCD/KCNAB2/CD33/SIGLEC9/PDXK/GRN/PI4K2A/SIRPA/LGALS9/STK10/ITGAL/PTPRJ/ATP6V0C/PTPN6/ITGAX/PLEKHO2/TSPAN14/AMPD3/ITGAM/STXBP2/ARHGAP9/RAP2B/GNS/TCIRG1/HMOX1/C5AR1/PYGL/MAN2B1/RNASET2/CD68/GM2A/CD84/GUSB/PSAP/CTSD/CTSA/SYK/HK3/FGR/ITGB2/LYN/BIN2/SPI1/DOCK2/LAIR1/LILRB2/FUCA1/LCP2/IGF2R/FTL/FGL2/ADA2/NEU1/ALOX5/PTAFR/TNFRSF1B/RAC2/HSPA6/ANPEP/ATG7/PLAU/NR1H3/BTK/CD300A/C1QA/ADGRE2…	171	BP		GO:0044421	extracellular region part	47/103	3312/18675	5.45998e-11	8.29916e-09	6.2646e-09	NID2/LAMA4/IL6/MARCKS/EGFL6/PLAT/HBEGF/CD36/MXRA5/PECAM1/FABP5/RALA/TNFAIP3/MMRN1/TNFSF13B/JCHAIN/LY86/VAMP8/THY1/CLIC5/CHI3L1/MEST/VCAM1/SELE/MMP9/MMP12/ADAMDEC1/IGHM/CFI/ITGB2/SERPINA1/HLA-DRA/ANPEP/F13A1/IGKV1-17/IGKV4-1/C1QB/CXCL14/CD53/C1QC/RNASE6/LPL/IL1RN/IGLV3-25/FCGBP/IGLV2-14/SPP1	47	CC		GO:0097708	intracellular vesicle	418/1867	2182/18675	5.11634e-44	1.48544e-41	1.05738e-41	ARHGAP30/BIN2/ITGAM/TLR7/SH3KBP1/PTAFR/BTK/PYCARD/TMEM9B/NECAP2/FGD2/UNC93B1/TLR1/MYD88/NCF4/CTSB/SYK/GLB1/PTPN6/ARHGDIB/FERMT3/FCGR1B/VAMP8/CCR5/FAM49B/TRPM2/NCKAP1L/RGS19/KCNQ1/RCBTB2/ITGB2/SCAMP2/HAVCR2/HK3/CYB561D2/CTSS/FMNL1/STK10/HLA-DRB1/SIRPA/FASLG/PTPRJ/IDH1/TYROBP/LAIR1/RNASET2/HLA-DPA1/AOAH/TBC1D2/CD14/CORO1A/MAN2B1/FKBP15/LHFPL2/MPEG1/FCGR2A/HVCN1/HLA-DMB/LGMN/ITGAL/RNASE6/ALOX5/RINL/…	418	CC
GO:0002366	leukocyte activation involved in immune response	174/1606	684/17910	1.28777e-38	7.68612e-36	5.31567e-36	ATP11A/PRKCD/KCNAB2/CD33/SIGLEC9/PDXK/GRN/PI4K2A/SIRPA/LGALS9/STK10/ITGAL/PTPRJ/ATP6V0C/SPN/PTPN6/ITGAX/PLEKHO2/TSPAN14/AMPD3/ITGAM/PLCG2/STXBP2/ARHGAP9/RAP2B/GNS/TCIRG1/HMOX1/C5AR1/PYGL/MAN2B1/RNASET2/CD68/GM2A/CD84/GUSB/PSAP/CTSD/CTSA/SYK/HK3/FGR/ITGB2/LYN/BIN2/DOCK2/LAIR1/LILRB2/FUCA1/IGF2R/ICAM1/FTL/FGL2/ADA2/NEU1/ALOX5/APBB1IP/PTAFR/TNFRSF1B/RAC2/HSPA6/ANPEP/ATG7/PLAU/BTK/CD300A/ADGRE2/TYROB…	174	BP		GO:0051707	response to other organism	24/98	903/17910	7.01303e-11	1.56434e-08	1.08546e-08	IFI27/IL6/CSF2RB/CD36/CCL2/TNFAIP3/CCL8/OAS2/JCHAIN/LY86/IFI44L/VCAM1/SELE/MMP12/IGHM/TIMP4/CCL19/TMEM255A/ACP5/RNASE6/LPL/FCGR2B/MRC1/RGS1	24	BP		GO:0007166	cell surface receptor signaling pathway	509/1825	2831/17910	3.7293e-44	2.66925e-41	1.96148e-41	P2RY13/ITGAM/SH3KBP1/FERMT2/PTAFR/CSK/PTPN18/DOK1/BTK/CARD9/PYCARD/PYDC1/GPR34/PIK3CD/VAV1/IL17RA/CSF1R/CCR2/MAPKAPK3/MYD88/NCF4/SYK/PTPN6/FERMT3/CMTM3/NLRP12/FCGR1B/CEBPA/CCR5/NCKAP1L/IRF8/ITGB2/VAV3/CASP1/LY86/SH2B3/LILRB1/HLA-DRB1/FASLG/PTPRJ/TYROBP/GPX1/HLA-DPA1/ATP6V1A/CD14/CORO1A/PPP1R9A/IL16/LILRA4/SPI1/FCGR3A/FCGR2A/CLEC4A/CD180/OAS1/LGMN/ITGAL/ALOX5/PRKCD/NFAM1/CXCR3/PTPN22/LILRB3/ATP6V1…	509	BP
GO:0002263	cell activation involved in immune response	174/1606	688/17910	2.93831e-38	1.63684e-35	1.13202e-35	ATP11A/PRKCD/KCNAB2/CD33/SIGLEC9/PDXK/GRN/PI4K2A/SIRPA/LGALS9/STK10/ITGAL/PTPRJ/ATP6V0C/SPN/PTPN6/ITGAX/PLEKHO2/TSPAN14/AMPD3/ITGAM/PLCG2/STXBP2/ARHGAP9/RAP2B/GNS/TCIRG1/HMOX1/C5AR1/PYGL/MAN2B1/RNASET2/CD68/GM2A/CD84/GUSB/PSAP/CTSD/CTSA/SYK/HK3/FGR/ITGB2/LYN/BIN2/DOCK2/LAIR1/LILRB2/FUCA1/IGF2R/ICAM1/FTL/FGL2/ADA2/NEU1/ALOX5/APBB1IP/PTAFR/TNFRSF1B/RAC2/HSPA6/ANPEP/ATG7/PLAU/BTK/CD300A/ADGRE2/TYROB…	174	BP		GO:0043207	response to external biotic stimulus	24/98	905/17910	7.33941e-11	1.56434e-08	1.08546e-08	IFI27/IL6/CSF2RB/CD36/CCL2/TNFAIP3/CCL8/OAS2/JCHAIN/LY86/IFI44L/VCAM1/SELE/MMP12/IGHM/TIMP4/CCL19/TMEM255A/ACP5/RNASE6/LPL/FCGR2B/MRC1/RGS1	24	BP		GO:0002443	leukocyte mediated immunity	219/1825	814/17910	8.06528e-44	5.32867e-41	3.91574e-41	BIN2/ITGAM/PTAFR/BTK/PYCARD/PIK3CD/VAV1/CCR2/CTSB/SYK/GLB1/PTPN6/SASH3/VAMP8/FAM49B/TRPM2/NCKAP1L/ITGB2/HAVCR2/HK3/MILR1/CTSS/LILRB1/STK10/SIRPA/PTPRJ/IDH1/TYROBP/LAIR1/RNASET2/CD14/CORO1A/MAN2B1/FCGR2A/HVCN1/ITGAL/ALOX5/CRTAM/PRKCD/NFAM1/LILRB3/DOK3/PSAP/LAT2/CD74/ATP8B4/CYBB/ARRB2/CYBA/FCER1G/CD300A/CD84/FTL/RIPK3/IL18/CSTB/VNN1/C1QA/LYN/UNC13D/FUCA1/RAC2/RAP2B/MYO1G/C2/CD33/ARHGAP9/NCSTN/BATF/…	219	BP
GO:0007166	cell surface receptor signaling pathway	447/1606	2831/17910	3.70143e-38	1.93307e-35	1.3369e-35	NOD2/SHTN1/GRB2/NRP2/PRKCD/MADD/SIGLEC9/TEC/VAV3/DAPK1/PLCB2/FGF2/ITGAL/PTPRJ/ATP6V0C/TRAF3/PTPN6/ITGAX/TSPAN14/ITGAM/PLCG2/DAB2/VAV1/SCARB1/TCIRG1/HMOX1/RAPGEF1/IL6R/C5AR1/P2RX7/MAPKAPK3/KLHL6/CSK/RNF213/FERMT3/TIAM1/FANCD2/PCSK6/NRP1/SYK/EPHA4/FGR/ITGB2/MTSS1/DDR2/CSF2RB/IL10RA/LYN/THEMIS2/ANGPTL1/DOK2/INPP5D/ARRB2/SPI1/NRROS/CNIH3/PLEK/NCKAP1/TRIB1/TWSG1/LILRB2/FERMT2/LCP2/EMP2/IGF2R/ICAM1/KCN…	447	BP		GO:0009607	response to biotic stimulus	24/98	938/17910	1.52829e-10	3.04028e-08	2.10958e-08	IFI27/IL6/CSF2RB/CD36/CCL2/TNFAIP3/CCL8/OAS2/JCHAIN/LY86/IFI44L/VCAM1/SELE/MMP12/IGHM/TIMP4/CCL19/TMEM255A/ACP5/RNASE6/LPL/FCGR2B/MRC1/RGS1	24	BP		GO:0044433	cytoplasmic vesicle part	314/1867	1450/18675	3.49862e-43	7.61825e-41	5.42286e-41	BIN2/ITGAM/TLR7/SH3KBP1/PTAFR/PYCARD/TMEM9B/NECAP2/FGD2/TLR1/MYD88/NCF4/CTSB/GLB1/PTPN6/FERMT3/FCGR1B/VAMP8/FAM49B/TRPM2/NCKAP1L/KCNQ1/ITGB2/SCAMP2/HK3/CYB561D2/CTSS/STK10/HLA-DRB1/SIRPA/FASLG/PTPRJ/IDH1/TYROBP/LAIR1/RNASET2/HLA-DPA1/CD14/CORO1A/MAN2B1/LHFPL2/FCGR2A/HVCN1/HLA-DMB/LGMN/ITGAL/ALOX5/HLA-DMA/AP1B1/PRKCD/NFAM1/LILRB3/DOK3/PSAP/CD74/ATP8B4/WDR81/CYBB/RHOB/CYBA/FCER1G/CD300A/FTL/CSTB/HL…	314	CC
GO:0050776	regulation of immune response	223/1606	1033/17910	2.1863e-37	1.07463e-34	7.43205e-35	NOD2/GRB2/PIK3R6/PRKCD/CD33/SIGLEC9/TEC/GRN/ADCY7/VAV3/LGALS9/ITGAL/PTPRJ/TRAF3/PIK3AP1/PTPN6/ITGAM/PLCG2/STXBP2/VAV1/PILRA/CTSL/HMOX1/RAPGEF1/C5AR1/P2RX7/MAPKAPK3/KLHL6/CSK/RIPK3/CD300C/CD84/C2/SYK/SIGLEC7/FGR/ITGB2/LYN/THEMIS2/INPP5D/ARRB2/LAIR1/NCKAP1/UNC93B1/LILRB2/LCP2/ICAM1/KCNN4/CAV1/CD300LB/PRKCB/PTAFR/TNFRSF1B/RAC2/C1QC/CD22/SLAMF8/ITGB7/NR1H3/LILRB4/SASH3/PPARG/HCK/BTK/CD300A/C1QA/ADGRE…	223	BP		GO:0009617	response to bacterium	19/98	588/17910	3.73429e-10	6.96445e-08	4.83246e-08	IL6/CSF2RB/CD36/CCL2/TNFAIP3/OAS2/JCHAIN/LY86/VCAM1/SELE/IGHM/TIMP4/TMEM255A/ACP5/RNASE6/LPL/FCGR2B/MRC1/RGS1	19	BP		GO:0031982	vesicle	613/1867	3756/18675	9.24117e-43	1.60981e-40	1.14591e-40	ARHGAP30/BIN2/ITGAM/TLR7/SH3KBP1/PTAFR/CSK/BTK/PYCARD/TMEM9B/NECAP2/FGD2/PLA2G15/UNC93B1/TLR1/MYD88/NCF4/CTSB/SYK/GLB1/PTPN6/ARHGDIB/FERMT3/FCGR1B/VAMP8/CCR5/FAM49B/TRPM2/NCKAP1L/RGS19/KCNQ1/RCBTB2/ITGB2/SCAMP2/HAVCR2/HK3/CYB561D2/CTSS/PACSIN3/FMNL1/STK10/HLA-DRB1/SIRPA/FASLG/PTPRJ/IDH1/TYROBP/LAIR1/RNASET2/HLA-DPA1/AOAH/TBC1D2/ATP6V1A/CD14/CORO1A/MAN2B1/FKBP15/LHFPL2/FCGR3A/MPEG1/FCGR2A/HVCN1/CF…	613	CC
GO:0043299	leukocyte degranulation	144/1606	532/17910	3.54149e-35	1.64404e-32	1.13701e-32	ATP11A/PRKCD/KCNAB2/CD33/SIGLEC9/PDXK/GRN/PI4K2A/SIRPA/LGALS9/STK10/ITGAL/PTPRJ/ATP6V0C/PTPN6/ITGAX/PLEKHO2/TSPAN14/AMPD3/ITGAM/STXBP2/ARHGAP9/RAP2B/GNS/TCIRG1/HMOX1/C5AR1/PYGL/MAN2B1/RNASET2/CD68/GM2A/CD84/GUSB/PSAP/CTSD/CTSA/SYK/HK3/FGR/ITGB2/LYN/BIN2/DOCK2/LAIR1/LILRB2/FUCA1/IGF2R/FTL/FGL2/ADA2/NEU1/ALOX5/PTAFR/TNFRSF1B/RAC2/HSPA6/ANPEP/ATG7/PLAU/HCK/BTK/CD300A/ADGRE2/TYROBP/ADAM8/IQGAP2/CREG1…	144	BP		GO:0019221	cytokine-mediated signaling pathway	21/98	764/17910	7.37954e-10	1.29533e-07	8.98796e-08	MAP3K8/IFI27/IL6/CSF2RB/CD36/CCL2/RALA/TNFAIP3/TNFSF13B/OAS2/IFI30/VCAM1/MMP9/MMP12/ITGB2/CCL19/CCR1/HLA-DRA/F13A1/FCER1G/IL1RN	21	BP		GO:0002275	myeloid cell activation involved in immune response	169/1825	542/17910	8.63312e-43	5.29642e-40	3.89204e-40	BIN2/ITGAM/PTAFR/BTK/PYCARD/PIK3CD/CCR2/CTSB/SYK/GLB1/PTPN6/VAMP8/TRPM2/NCKAP1L/ITGB2/HAVCR2/HK3/MILR1/CTSS/STK10/SIRPA/PTPRJ/IDH1/TYROBP/LAIR1/RNASET2/CD14/MAN2B1/FCGR2A/HVCN1/ITGAL/ALOX5/PRKCD/NFAM1/LILRB3/DOK3/PSAP/LAT2/ATP8B4/CYBB/CYBA/FCER1G/CD300A/CD84/FTL/CSTB/VNN1/LYN/UNC13D/FUCA1/RAC2/RAP2B/CD33/ARHGAP9/NCSTN/LRMP/NPC2/ALDH3B1/CTSD/CD53/RHOG/TLR2/GALNS/GUSB/LILRA2/FABP5/COMMD9/ADORA2B/SI…	169	BP
GO:0002684	positive regulation of immune system process	225/1606	1087/17910	9.01763e-35	3.96586e-32	2.74276e-32	NOD2/GRB2/PIK3R6/PRKCD/TEC/VAV3/LGALS9/TRPV4/PTPRJ/TRAF3/SPN/PIK3AP1/PTPN6/ITGAM/PLCG2/STXBP2/VAV1/CTSL/HMOX1/RAPGEF1/IL6R/C5AR1/P2RX7/MAPKAPK3/KLHL6/CSK/DPP4/CD84/C2/SYK/DOCK8/FGR/ITGB2/LYN/THEMIS2/INPP5D/ARRB2/NCKAP1/TRIB1/UNC93B1/LILRB2/LCP2/ICAM1/KCNN4/CCR1/CAV1/PRKCB/PTAFR/RAC2/C1QC/CD22/P2RX4/NR1H3/LILRB4/SASH3/HCK/BTK/CD300A/C1QA/ADGRE2/TYROBP/SLAMF6/ADAM8/COLEC12/PDGFD/CD4/CTSB/NLRP3/PTK2…	225	BP		GO:0050727	regulation of inflammatory response	17/98	479/17910	8.59623e-10	1.42506e-07	9.88818e-08	IL6/TNFAIP3/VAMP8/SELE/MMP9/CFI/ITGB2/ACP5/IGKV1-17/IGKV4-1/C1QB/FCER1G/C1QC/LPL/IGLV3-25/IGLV2-14/FCGR2B	17	BP		GO:0002444	myeloid leukocyte mediated immunity	169/1825	549/17910	5.75397e-42	3.29472e-39	2.42111e-39	BIN2/ITGAM/PTAFR/BTK/PYCARD/PIK3CD/CCR2/CTSB/SYK/GLB1/PTPN6/VAMP8/TRPM2/NCKAP1L/ITGB2/HK3/MILR1/CTSS/STK10/SIRPA/PTPRJ/IDH1/TYROBP/LAIR1/RNASET2/CD14/MAN2B1/FCGR2A/HVCN1/ITGAL/ALOX5/PRKCD/NFAM1/LILRB3/DOK3/PSAP/LAT2/ATP8B4/CYBB/CYBA/FCER1G/CD300A/CD84/FTL/CSTB/VNN1/LYN/UNC13D/FUCA1/RAC2/RAP2B/CD33/ARHGAP9/NCSTN/LRMP/NPC2/ALDH3B1/CTSD/CD53/RHOG/TLR2/GALNS/GUSB/FABP5/COMMD9/ADORA2B/SIGLEC9/PIK3CG/M…	169	BP
GO:0051239	regulation of multicellular organismal process	470/1606	3144/17910	3.93889e-34	1.64567e-31	1.13813e-31	NOD2/SHTN1/JARID2/NRP2/ASAP1/PIK3R6/PRKCD/UCP2/CD33/NEDD4L/TEC/GRN/SIRPA/ADCY7/FGF2/LGALS9/TRPV4/PTPRJ/TRAF3/SPN/MAPK13/PTPN6/ITGAX/DOCK4/PLCG2/MACROH2A1/DAB2/SCARB1/CTSL/TCIRG1/HMOX1/RAPGEF1/IL6R/C5AR1/P2RX7/CSK/RIPK3/TIAM1/FANCD2/C12orf57/REL/NRP1/CD84/ABHD6/SYK/EPHA4/FGR/ITGB2/DDR2/NLN/LYN/LBH/INPP5D/ARRB2/SPI1/PLEK/GJA1/TRIB1/TWSG1/LILRB2/STAB1/EPB41L5/ARHGAP4/EMP2/OTUD7B/ICAM1/CCR1/TRPV2/YAP…	470	BP		GO:0005576	extracellular region	51/103	4295/18675	3.5144e-09	2.78775e-07	2.10433e-07	NID2/LAMA4/SIGLEC1/IL6/MARCKS/EGFL6/PLAT/HBEGF/CD36/MXRA5/PECAM1/FABP5/CCL2/RALA/TNFAIP3/MMRN1/TNFSF13B/JCHAIN/LY86/VAMP8/THY1/CLIC5/IFI30/CHI3L1/MEST/VCAM1/SELE/MMP9/MMP12/ADAMDEC1/IGHM/CFI/ITGB2/CCL19/SERPINA1/HLA-DRA/ANPEP/F13A1/IGKV1-17/IGKV4-1/C1QB/CXCL14/CD53/C1QC/RNASE6/LPL/IL1RN/IGLV3-25/FCGBP/IGLV2-14/SPP1	51	CC		GO:0002682	regulation of immune system process	331/1825	1570/17910	2.0485e-41	1.09966e-38	8.08079e-39	RNF135/ITGAM/TLR7/AIF1/PTAFR/CSK/MAFB/BTK/CARD9/ADCY7/PYCARD/HCST/PIK3CD/VAV1/CCR2/UNC93B1/MAPKAPK3/TLR1/MYD88/CTSB/SYK/PTPN6/SASH3/CMTM3/FCGR1B/CEBPA/VAMP8/FAM49B/NCKAP1L/ITGB2/HAVCR2/MILR1/CTSS/SLAMF8/VAV3/LILRB1/STK10/DOCK8/HLA-DRB1/PTPRJ/TYROBP/LAIR1/GPX1/HLA-DPA1/CD14/CORO1A/LILRA4/SPI1/FCGR3A/FCGR2A/CLEC4A/HLA-DMB/APOBEC3G/CLEC7A/LGMN/ITGAL/CRTAM/NLRC4/PRKCD/NFAM1/CXCR3/PTPN22/LILRB3/CD300C…	331	BP
GO:0002275	myeloid cell activation involved in immune response	143/1606	542/17910	1.32048e-33	5.25427e-31	3.63381e-31	ATP11A/PRKCD/KCNAB2/CD33/SIGLEC9/PDXK/GRN/PI4K2A/SIRPA/LGALS9/STK10/ITGAL/PTPRJ/ATP6V0C/PTPN6/ITGAX/PLEKHO2/TSPAN14/AMPD3/ITGAM/STXBP2/ARHGAP9/RAP2B/GNS/TCIRG1/HMOX1/C5AR1/PYGL/MAN2B1/RNASET2/CD68/GM2A/CD84/GUSB/PSAP/CTSD/CTSA/SYK/HK3/FGR/ITGB2/LYN/BIN2/DOCK2/LAIR1/LILRB2/FUCA1/IGF2R/FTL/FGL2/ADA2/NEU1/ALOX5/PTAFR/TNFRSF1B/RAC2/HSPA6/ANPEP/ATG7/PLAU/BTK/CD300A/ADGRE2/TYROBP/ADAM8/IQGAP2/CREG1/TRP…	143	BP		GO:0009986	cell surface	19/103	667/18675	3.6681e-09	2.78775e-07	2.10433e-07	PLAT/HBEGF/CD36/PECAM1/RALA/THY1/VCAM1/IGHM/ABCG1/ITGB2/HLA-DMA/CCR1/HLA-DRA/ANPEP/FCER1G/CD53/LPL/FCGR2B/MRC1	19	CC		GO:0048583	regulation of response to stimulus	678/1825	4275/17910	2.59554e-41	1.31136e-38	9.63643e-39	TMEM106A/RNF135/ARHGAP30/ITGAM/TLR7/BLNK/AIF1/SH3KBP1/PRR5L/PTAFR/CSK/PTPN18/DOK1/BTK/CARD9/ADCY7/PYCARD/HDAC10/TMEM9B/HCST/PYDC1/FGD2/PIK3CD/VAV1/IL17RA/CYTH4/CSF1R/CCR2/UNC93B1/MAPKAPK3/TLR1/MYD88/CTSB/SYK/PTPN6/SASH3/ARHGDIB/CMTM3/NLRP12/FCGR1B/CEBPA/VAMP8/FAM49B/NCKAP1L/RGS19/ITGB2/HAVCR2/CTSS/SLAMF8/VAV3/CASP1/LY86/SH2B3/LILRB1/HLA-DRB1/SIRPA/FASLG/PTPRJ/TYROBP/LAIR1/GPX1/HLA-DPA1/PSD4/CD14/…	678	BP
GO:0045055	regulated exocytosis	177/1606	768/17910	2.64217e-33	1.00355e-30	6.94044e-31	ATP11A/PRKCD/KCNAB2/CD33/SIGLEC9/PDXK/GRN/PI4K2A/SIRPA/LGALS9/STK10/ITGAL/PTPRJ/ATP6V0C/PTPN6/ITGAX/PLEKHO2/TSPAN14/AMPD3/ITGAM/STXBP2/ARHGAP9/RAP2B/GNS/TCIRG1/HMOX1/C5AR1/P2RX7/PYGL/FERMT3/MAN2B1/RNASET2/CD68/GM2A/CD84/GUSB/PSAP/CTSD/CTSA/SYK/HK3/FGR/ITGB2/LYN/LHFPL2/BIN2/DOCK2/APOOL/PLEK/LAIR1/LILRB2/FUCA1/IGF2R/FTL/FGL2/ADA2/NEU1/MAGED2/ALOX5/PRKCB/PTAFR/TNFRSF1B/RAC2/HSPA6/ANPEP/ATG7/PLAU/HAB…	177	BP		GO:0002697	regulation of immune effector process	16/98	441/17910	2.0773e-09	3.26246e-07	2.26374e-07	IL6/CD36/TNFAIP3/VAMP8/MMP12/CFI/ITGB2/CCL19/IGKV1-17/IGKV4-1/C1QB/FCER1G/C1QC/IGLV3-25/IGLV2-14/FCGR2B	16	BP		GO:0036230	granulocyte activation	159/1825	506/17910	9.91863e-41	4.73284e-38	3.4779e-38	BIN2/ITGAM/PTAFR/PYCARD/CCR2/CTSB/SYK/GLB1/PTPN6/VAMP8/TRPM2/NCKAP1L/ITGB2/HK3/CTSS/STK10/SIRPA/PTPRJ/IDH1/TYROBP/LAIR1/RNASET2/CD14/MAN2B1/FCGR2A/HVCN1/ITGAL/ALOX5/PRKCD/NFAM1/LILRB3/DOK3/PSAP/ATP8B4/CYBB/CYBA/FCER1G/CD300A/FTL/IL18/CSTB/VNN1/UNC13D/FUCA1/RAP2B/CD33/ARHGAP9/NCSTN/LRMP/NPC2/ALDH3B1/CTSD/CD53/RHOG/TLR2/GALNS/GUSB/LILRA2/FABP5/COMMD9/SIGLEC9/MANBA/HEXB/TMC6/GMFG/OSCAR/STXBP2/DOCK2/…	159	BP
GO:0002443	leukocyte mediated immunity	183/1606	814/17910	5.97138e-33	2.16943e-30	1.50036e-30	NOD2/ATP11A/PIK3R6/PRKCD/KCNAB2/CD33/SIGLEC9/PDXK/GRN/PI4K2A/SIRPA/LGALS9/STK10/ITGAL/PTPRJ/ATP6V0C/PTPN6/ITGAX/PLEKHO2/TSPAN14/AMPD3/ITGAM/STXBP2/ARHGAP9/VAV1/RAP2B/GNS/TCIRG1/HMOX1/C5AR1/P2RX7/PYGL/RIPK3/MAN2B1/RNASET2/CD68/GM2A/CD84/GUSB/PSAP/C2/CTSD/CTSA/SYK/HK3/FGR/ITGB2/LYN/INPP5D/ARRB2/BIN2/DOCK2/LAIR1/LILRB2/FUCA1/EMP2/IGF2R/ICAM1/FTL/FGL2/ADA2/NEU1/ALOX5/PTAFR/TNFRSF1B/RAC2/HSPA6/C1QC/AN…	183	BP		GO:0002682	regulation of immune system process	29/98	1570/17910	2.70303e-09	3.98709e-07	2.76655e-07	MAP3K8/IL6/TCIM/CD36/SOX9/CCL2/TNFAIP3/CCL8/TNFSF13B/DOCK8/VAMP8/THY1/VCAM1/MMP12/CFI/ITGB2/CCL19/CCR1/HLA-DRA/IGKV1-17/IGKV4-1/C1QB/CXCL14/FCER1G/C1QC/IGLV3-25/IGLV2-14/FCGR2B/EVI2B	29	BP		GO:0070887	cellular response to chemical stimulus	533/1825	3100/17910	1.3678e-40	6.18316e-38	4.54366e-38	P2RY13/BIN2/ITGAM/AIF1/FERMT2/PRR5L/PTAFR/CSK/PTPN18/DOK1/BTK/ADCY7/PYCARD/PYDC1/PIK3CD/VAV1/IL17RA/CSF1R/CCR2/MYD88/NCF4/CTSB/SYK/PTPN6/FCGR1B/CEBPA/CCR5/TRPM2/NCKAP1L/KCNQ1/IRF8/PPP1R12A/ITGB2/HAVCR2/CTSS/SLAMF8/VAV3/CASP1/LY86/SH2B3/LILRB1/DOCK8/HLA-DRB1/SIRPA/FASLG/GPX1/HLA-DPA1/ATP6V1A/CD14/CORO1A/PPP1R9A/IL16/SPI1/SELPLG/HVCN1/UCP2/CD180/CLEC7A/OAS1/TWF2/CKLF/NCOA4/LGMN/PTPN7/ALOX5/PRKCD/CX…	533	BP
GO:0050865	regulation of cell activation	140/1606	535/17910	1.70112e-32	5.92272e-30	4.09611e-30	NOD2/GRB2/PIK3R6/PRKCD/TEC/GRN/VAV3/LGALS9/SPN/PTPN6/ITGAM/STXBP2/VAV1/HMOX1/C5AR1/CSK/RIPK3/FANCD2/DPP4/CD84/SYK/DOCK8/FGR/ITGB2/LYN/INPP5D/PLEK/TWSG1/LILRB2/UBASH3B/CAV1/PTAFR/TNFRSF1B/RAC2/CD22/SLAMF8/ZEB1/RPS6KA1/NR1H3/LILRB4/SASH3/BTK/CD300A/SH2B3/C1QA/ADGRE2/TYROBP/ADAM8/CD4/NLRP3/TNFRSF14/DUSP10/PRKG1/TNFRSF21/ZMIZ1/MERTK/NCKAP1L/CD83/PTPN22/PDE5A/CD300LF/VNN1/LGALS3/HAVCR2/PAG1/HLA-F/CR1/…	140	BP		GO:0002526	acute inflammatory response	12/98	220/17910	2.80593e-09	3.98709e-07	2.76655e-07	IL6/VCAM1/CFI/SERPINA1/IGKV1-17/IGKV4-1/C1QB/FCER1G/C1QC/IGLV3-25/IGLV2-14/FCGR2B	12	BP		GO:0045055	regulated exocytosis	205/1825	768/17910	2.07415e-40	8.90744e-38	6.54559e-38	BIN2/ITGAM/PTAFR/BTK/PYCARD/PIK3CD/CCR2/CTSB/SYK/GLB1/PTPN6/FERMT3/VAMP8/FAM49B/TRPM2/NCKAP1L/ITGB2/HK3/MILR1/CTSS/STK10/SIRPA/PTPRJ/IDH1/TYROBP/LAIR1/RNASET2/CD14/CORO1A/MAN2B1/LHFPL2/FCGR2A/HVCN1/ITGAL/ALOX5/PRKCD/NFAM1/LILRB3/DOK3/PSAP/LAT2/ATP8B4/CYBB/CYBA/FCER1G/CD300A/CD84/FTL/CSTB/VNN1/LYN/UNC13D/FUCA1/HCK/RAC2/RAP2B/CD33/ARHGAP9/NCS1/NCSTN/LRMP/NPC2/ALDH3B1/CTSD/CD53/RHOG/TLR2/GALNS/GUSB/…	205	BP
GO:0044433	cytoplasmic vesicle part	265/1649	1450/18675	1.70764e-32	7.56486e-30	5.55433e-30	GGA2/ATP11A/PRKCD/KCNAB2/CD33/AP1G2/SIGLEC9/PDXK/GRN/PI4K2A/SIRPA/VAC14/STK10/ITGAL/PTPRJ/ATP6V0C/PARM1/PTPN6/ITGAX/PLEKHO2/TSPAN14/AMPD3/ITGAM/STXBP2/DAB2/ARHGAP9/RAP2B/SCARB1/GNS/DMXL2/CTSL/TCIRG1/RAPGEF1/C5AR1/SLC29A3/PYGL/FERMT3/MAN2B1/PAM/NPC1/RNASET2/CD68/GM2A/GUSB/PSAP/ABHD6/CTSD/CTSA/HK3/EPHA4/FGR/ITGB2/LHFPL2/BIN2/CNIH3/DOCK2/APOOL/LAIR1/GJA1/AP1B1/MCOLN1/LILRB2/STAB1/FUCA1/IGF2R/FTL/ATP…	265	CC		GO:0006959	humoral immune response	13/98	276/17910	3.48668e-09	4.7292e-07	3.28148e-07	IL6/CCL2/JCHAIN/IGHM/CFI/IGKV1-17/IGKV4-1/C1QB/C1QC/RNASE6/IGLV3-25/IGLV2-14/FCGR2B	13	BP		GO:0006952	defense response	343/1825	1681/17910	8.23055e-40	3.3663e-37	2.4737e-37	RNF135/ITGAM/TLR7/BLNK/AIF1/TNFAIP8L2/PTAFR/BTK/CARD9/ADCY7/PYCARD/PYDC1/PIK3CD/VAV1/SIGLEC1/IL17RA/CSF1R/CCR2/UNC93B1/MAPKAPK3/TLR1/MYD88/CTSB/SYK/PTPN6/NLRP12/FCGR1B/CEBPA/VAMP8/CCR5/IRF8/ITGB2/HAVCR2/CTSS/SLAMF8/CASP1/LY86/LILRB1/HLA-DRB1/SIRPA/TYROBP/GPX1/HLA-DPA1/CD14/CORO1A/LILRA4/MPEG1/CLEC4A/CD180/APOBEC3G/CLEC7A/OAS1/LGMN/LIPA/ITGAL/RNASE6/ALOX5/CRTAM/NLRC4/PRKCD/NFAM1/CXCR3/CEBPE/PTPN22…	343	BP
GO:0031226	intrinsic component of plasma membrane	236/1649	1231/18675	4.86256e-32	1.43607e-29	1.05441e-29	SLC7A8/NRP2/KCNAB2/CD33/SIGLEC9/PI4K2A/SIRPA/ITGAL/PTPRJ/TRAF3/SPN/ITGAX/ITGAM/SCARB1/GPR137B/TCIRG1/IL6R/C5AR1/P2RX7/CD300C/SGCB/NPC1/SGCE/NRP1/CD84/ABHD6/SIGLEC7/EPHA4/ITGB2/CSF2RB/SLC25A4/LYN/ABHD12/CNIH3/GJA1/MCOLN1/LILRB2/STAB1/SLC6A6/ST14/IGF2R/JAM3/KCNN4/CCR1/VIPR2/PLXND1/LRRC8D/ABCC5/PTAFR/NCF4/CCRL2/MMD/P2RX4/SELPLG/ITGB7/CELSR1/CAV2/PCDHB6/TYROBP/NECTIN3/NPR3/ADAM8/SLC22A3/TRPM2/PLAUR/A…	236	CC		GO:0002460	adaptive immune response based on somatic recombination of immune receptors built from immunoglobulin superfamily domains	13/98	295/17910	7.75674e-09	1.00635e-06	6.98284e-07	IL6/TNFAIP3/TNFSF13B/CFI/CCL19/IGKV1-17/IGKV4-1/C1QB/FCER1G/C1QC/IGLV3-25/IGLV2-14/FCGR2B	13	BP		GO:0042119	neutrophil activation	156/1825	499/17910	1.1667e-39	4.55489e-37	3.34714e-37	BIN2/ITGAM/PTAFR/PYCARD/CTSB/SYK/GLB1/PTPN6/VAMP8/TRPM2/NCKAP1L/ITGB2/HK3/CTSS/STK10/SIRPA/PTPRJ/IDH1/TYROBP/LAIR1/RNASET2/CD14/MAN2B1/FCGR2A/HVCN1/ITGAL/ALOX5/PRKCD/NFAM1/LILRB3/DOK3/PSAP/ATP8B4/CYBB/CYBA/FCER1G/CD300A/FTL/IL18/CSTB/VNN1/UNC13D/FUCA1/RAP2B/CD33/ARHGAP9/NCSTN/LRMP/NPC2/ALDH3B1/CTSD/CD53/RHOG/TLR2/GALNS/GUSB/LILRA2/FABP5/COMMD9/SIGLEC9/MANBA/HEXB/TMC6/GMFG/OSCAR/STXBP2/DOCK2/LILRB…	156	BP
GO:0005887	integral component of plasma membrane	226/1649	1158/18675	7.91164e-32	1.75243e-29	1.28668e-29	SLC7A8/NRP2/KCNAB2/CD33/SIGLEC9/PI4K2A/SIRPA/ITGAL/PTPRJ/TRAF3/SPN/ITGAX/ITGAM/SCARB1/GPR137B/TCIRG1/IL6R/C5AR1/P2RX7/CD300C/SGCB/NPC1/SGCE/NRP1/CD84/ABHD6/SIGLEC7/EPHA4/ITGB2/CSF2RB/SLC25A4/LYN/ABHD12/CNIH3/GJA1/MCOLN1/LILRB2/STAB1/SLC6A6/ST14/IGF2R/JAM3/KCNN4/CCR1/VIPR2/PLXND1/LRRC8D/ABCC5/PTAFR/NCF4/CCRL2/MMD/P2RX4/SELPLG/ITGB7/CELSR1/CAV2/PCDHB6/TYROBP/NECTIN3/NPR3/ADAM8/SLC22A3/TRPM2/PLAUR/A…	226	CC		GO:0002250	adaptive immune response	17/98	563/17910	9.69868e-09	1.20587e-06	8.36724e-07	IL6/TNFAIP3/TNFSF13B/JCHAIN/IGHM/CFI/CCL19/IGKV1-17/IGKV4-1/C1QB/IGKV1D-13/FCER1G/C1QC/IGLV3-10/IGLV3-25/IGLV2-14/FCGR2B	17	BP		GO:0002283	neutrophil activation involved in immune response	153/1825	488/17910	4.54551e-39	1.69745e-36	1.24736e-36	BIN2/ITGAM/PTAFR/PYCARD/CTSB/SYK/GLB1/PTPN6/VAMP8/TRPM2/NCKAP1L/ITGB2/HK3/CTSS/STK10/SIRPA/PTPRJ/IDH1/TYROBP/LAIR1/RNASET2/CD14/MAN2B1/FCGR2A/HVCN1/ITGAL/ALOX5/PRKCD/NFAM1/LILRB3/DOK3/PSAP/ATP8B4/CYBB/CYBA/FCER1G/CD300A/FTL/CSTB/VNN1/UNC13D/FUCA1/RAP2B/CD33/ARHGAP9/NCSTN/LRMP/NPC2/ALDH3B1/CTSD/CD53/RHOG/TLR2/GALNS/GUSB/LILRA2/FABP5/COMMD9/SIGLEC9/MANBA/HEXB/TMC6/GMFG/OSCAR/STXBP2/DOCK2/LILRB2/PLE…	153	BP
GO:0009605	response to external stimulus	372/1606	2331/17910	6.6483e-32	2.22213e-29	1.53681e-29	NOD2/GRB2/NRP2/PRKCD/UCP2/TEC/GRN/SIRPA/ADCY7/VAV3/FGF2/LGALS9/TRPV4/PTPRJ/TRAF3/SPN/PIK3AP1/MAPK13/DOCK4/ITGAM/PLCG2/VAV1/SCARB1/MPP1/FAM20A/HMOX1/IL6R/C5AR1/P2RX7/MAPKAPK3/KLHL6/PYGL/TIAM1/FANCD2/GNG12/CD68/NRP1/C2/OXCT1/SYK/EPHA4/FGR/ITGB2/CSF2RB/CMTM7/IL10RA/LYN/SLC8B1/ABHD12/DOK2/ARRB2/BIN2/DOCK2/PLEK/GJA1/TRIB1/UNC93B1/LILRB2/STAB1/MPEG1/JAM3/ICAM1/CCR1/UBASH3B/FGL2/IRF5/ARRB1/RNF152/CSF1R/…	372	BP		GO:0002443	leukocyte mediated immunity	20/98	814/17910	1.34143e-08	1.54658e-06	1.07313e-06	IL6/CD36/PECAM1/FABP5/VAMP8/CHI3L1/MMP9/CFI/ITGB2/SERPINA1/ANPEP/IGKV1-17/IGKV4-1/C1QB/FCER1G/CD53/C1QC/IGLV3-25/IGLV2-14/FCGR2B	20	BP		GO:0000323	lytic vacuole	181/1867	659/18675	1.74305e-38	2.16885e-36	1.54384e-36	TLR7/BTK/PYCARD/TMEM9B/PIK3CD/PLA2G15/UNC93B1/NCF4/CTSB/GLB1/VAMP8/TRPM2/KCNQ1/MILR1/CTSS/HLA-DRB1/FASLG/RNASET2/HLA-DPA1/ATP6V1A/MAN2B1/DAGLB/HLA-DMB/NCOA4/LGMN/LIPA/RNASE6/SLC15A3/SLC36A1/HLA-DMA/AP1B1/PRKCD/NFAM1/ATP6V1B2/PSAP/LAT2/CD74/LAPTM5/GPR137B/TPP1/WDR81/NAGA/P2RX4/FTL/HLA-DRA/VNN1/LYN/UNC13D/FUCA1/HCK/SLC29A3/HEXA/ATP6V0D1/TM6SF1/NCSTN/LRMP/NPC2/CTSD/HLA-DRB4/GALNS/GUSB/NCF2/FABP5/ABH…	181	CC
GO:0002444	myeloid leukocyte mediated immunity	141/1606	549/17910	8.7261e-32	2.80444e-29	1.93953e-29	ATP11A/PRKCD/KCNAB2/CD33/SIGLEC9/PDXK/GRN/PI4K2A/SIRPA/LGALS9/STK10/ITGAL/PTPRJ/ATP6V0C/PTPN6/ITGAX/PLEKHO2/TSPAN14/AMPD3/ITGAM/STXBP2/ARHGAP9/RAP2B/GNS/TCIRG1/HMOX1/C5AR1/PYGL/MAN2B1/RNASET2/CD68/GM2A/CD84/GUSB/PSAP/CTSD/CTSA/SYK/HK3/FGR/ITGB2/LYN/BIN2/DOCK2/LAIR1/LILRB2/FUCA1/IGF2R/FTL/FGL2/ADA2/NEU1/ALOX5/PTAFR/TNFRSF1B/RAC2/HSPA6/ANPEP/ATG7/PLAU/BTK/CD300A/ADGRE2/TYROBP/ADAM8/IQGAP2/CREG1/TRP…	141	BP		GO:0016477	cell migration	27/98	1474/17910	1.34755e-08	1.54658e-06	1.07313e-06	SOX17/LAMA4/IL6/HBEGF/PECAM1/ADRA2A/SOX9/CCL2/CCL8/DOCK8/JCHAIN/THY1/VCAM1/SELE/MMP9/MMP12/IGHM/ITGB2/CCL19/CCR1/IGKV1-17/IGKV4-1/SGK1/CXCL14/FCER1G/IGLV3-25/IGLV2-14	27	BP		GO:0005764	lysosome	181/1867	659/18675	1.74305e-38	2.16885e-36	1.54384e-36	TLR7/BTK/PYCARD/TMEM9B/PIK3CD/PLA2G15/UNC93B1/NCF4/CTSB/GLB1/VAMP8/TRPM2/KCNQ1/MILR1/CTSS/HLA-DRB1/FASLG/RNASET2/HLA-DPA1/ATP6V1A/MAN2B1/DAGLB/HLA-DMB/NCOA4/LGMN/LIPA/RNASE6/SLC15A3/SLC36A1/HLA-DMA/AP1B1/PRKCD/NFAM1/ATP6V1B2/PSAP/LAT2/CD74/LAPTM5/GPR137B/TPP1/WDR81/NAGA/P2RX4/FTL/HLA-DRA/VNN1/LYN/UNC13D/FUCA1/HCK/SLC29A3/HEXA/ATP6V0D1/TM6SF1/NCSTN/LRMP/NPC2/CTSD/HLA-DRB4/GALNS/GUSB/NCF2/FABP5/ABH…	181	CC
GO:0032879	regulation of localization	412/1606	2688/17910	1.05525e-31	3.19832e-29	2.21193e-29	NOD2/SHTN1/MYO5A/NRP2/PRKCD/KCNAB2/UCP2/CD33/NEDD4L/GRN/SIRPA/TMEM37/DAPK1/FGF2/LGALS9/STK10/TRPV4/PTPRJ/SPN/PTPN6/ITGAX/DOCK4/ITGAM/PLCG2/MACROH2A1/STXBP2/DAB2/RAP2B/SCARB1/CRYAB/MPP1/TCIRG1/HMOX1/RAPGEF1/IL6R/C5AR1/P2RX7/CSK/FERMT3/RIPK3/TIAM1/NOX4/PAM/DPP4/NRP1/CD84/C2/ABHD6/ZFAND1/CTSD/OXCT1/SYK/DOCK8/FGR/ITGB2/DDR2/SLC25A4/LYN/SLC8B1/ARRB2/REEP1/CNIH3/DOCK2/GJA1/TRIB1/MCOLN1/LILRB2/EPB41L5/A…	412	BP		GO:0046903	secretion	28/98	1584/17910	1.45341e-08	1.60629e-06	1.11456e-06	IL6/CD36/PECAM1/FABP5/ADRA2A/RALA/TNFAIP3/MMRN1/CCL8/TNFSF13B/OAS2/VAMP8/CHI3L1/MMP9/MMP12/ITGB2/CCL19/SERPINA1/CCR1/ANPEP/F13A1/SGK1/FCER1G/CD53/LPL/IL1RN/FCGR2B/SPP1	28	BP		GO:0043312	neutrophil degranulation	152/1825	485/17910	8.58837e-39	3.07356e-36	2.25859e-36	BIN2/ITGAM/PTAFR/PYCARD/CTSB/SYK/GLB1/PTPN6/VAMP8/TRPM2/NCKAP1L/ITGB2/HK3/CTSS/STK10/SIRPA/PTPRJ/IDH1/TYROBP/LAIR1/RNASET2/CD14/MAN2B1/FCGR2A/HVCN1/ITGAL/ALOX5/PRKCD/NFAM1/LILRB3/DOK3/PSAP/ATP8B4/CYBB/CYBA/FCER1G/CD300A/FTL/CSTB/VNN1/UNC13D/FUCA1/RAP2B/CD33/ARHGAP9/NCSTN/LRMP/NPC2/ALDH3B1/CTSD/CD53/RHOG/TLR2/GALNS/GUSB/FABP5/COMMD9/SIGLEC9/MANBA/HEXB/TMC6/GMFG/OSCAR/STXBP2/DOCK2/LILRB2/PLEKHO2/CT…	152	BP
GO:0036230	granulocyte activation	134/1606	506/17910	1.07172e-31	3.19832e-29	2.21193e-29	ATP11A/PRKCD/KCNAB2/CD33/SIGLEC9/PDXK/GRN/PI4K2A/SIRPA/STK10/ITGAL/PTPRJ/ATP6V0C/PTPN6/ITGAX/PLEKHO2/TSPAN14/AMPD3/ITGAM/STXBP2/ARHGAP9/RAP2B/GNS/TCIRG1/C5AR1/PYGL/MAN2B1/RNASET2/CD68/GM2A/GUSB/PSAP/CTSD/CTSA/SYK/HK3/FGR/ITGB2/BIN2/DOCK2/LAIR1/LILRB2/FUCA1/IGF2R/FTL/FGL2/ADA2/NEU1/ALOX5/PTAFR/TNFRSF1B/HSPA6/ANPEP/ATG7/PLAU/CD300A/TYROBP/ADAM8/IQGAP2/CREG1/TRPM2/PLAUR/CTSZ/MMP9/CTSB/RAB9B/SLC2A5/F…	134	BP		GO:0002673	regulation of acute inflammatory response	10/98	160/17910	1.74154e-08	1.85598e-06	1.28782e-06	IL6/CFI/IGKV1-17/IGKV4-1/C1QB/FCER1G/C1QC/IGLV3-25/IGLV2-14/FCGR2B	10	BP		GO:0006887	exocytosis	217/1825	862/17910	1.59285e-38	5.4724e-36	4.02137e-36	BIN2/ITGAM/PTAFR/BTK/PYCARD/PIK3CD/CCR2/CTSB/SYK/GLB1/PTPN6/FERMT3/VAMP8/FAM49B/TRPM2/NCKAP1L/ITGB2/HK3/MILR1/CTSS/STK10/SIRPA/PTPRJ/IDH1/TYROBP/LAIR1/RNASET2/CD14/CORO1A/MAN2B1/LHFPL2/FCGR2A/HVCN1/ITGAL/ALOX5/PRKCD/NFAM1/LILRB3/DOK3/PSAP/LAT2/ATP8B4/CYBB/CYBA/FCER1G/CD300A/CD84/FTL/CSTB/VNN1/LYN/UNC13D/FUCA1/HCK/RAC2/RAP2B/MYO1G/CD33/ARHGAP9/NCS1/NCSTN/LRMP/NPC2/ALDH3B1/CTSD/CD53/RHOG/TLR2/GALNS…	217	BP
GO:0010647	positive regulation of cell communication	300/1606	1730/17910	1.32407e-31	3.81515e-29	2.63853e-29	TMEM106A/NOD2/GRB2/PIK3R6/PRKCD/SH3BP2/MADD/ZNF385A/VAV3/FGF2/LGALS9/PIK3R5/TRPV4/PTPRJ/ATP6V0C/PIK3AP1/PTPN6/TSPAN14/DAB2/VAV1/HMOX1/RAPGEF1/IL6R/C5AR1/P2RX7/MAPKAPK3/CSK/RIPK3/TIAM1/NOX4/MID2/REL/NRP1/PSAP/BMF/OXCT1/SYK/EPHA4/FGR/IL10RA/LYN/ARRB2/DUSP19/GJA1/TWSG1/LILRB2/SH3BGR/ARHGAP4/EMP2/ICAM1/KCNN4/CCR1/YAP1/MRAP2/FGD2/ARRB1/NEK6/ARAP1/CSF1R/CAV1/NEDD4/PRKCB/RAC2/GLUL/P2RX4/KMO/EZH2/SCIMP/B…	300	BP		GO:0043062	extracellular structure organization	14/98	387/17910	2.40816e-08	2.47792e-06	1.71937e-06	NID2/LAMA4/IL6/EGFL6/CD36/PECAM1/SOX9/VCAM1/MMP9/MMP12/ABCG1/ITGB2/LPL/SPP1	14	BP		GO:0002446	neutrophil mediated immunity	153/1825	499/17910	8.92519e-38	2.9484e-35	2.16662e-35	BIN2/ITGAM/PTAFR/PYCARD/CTSB/SYK/GLB1/PTPN6/VAMP8/TRPM2/NCKAP1L/ITGB2/HK3/CTSS/STK10/SIRPA/PTPRJ/IDH1/TYROBP/LAIR1/RNASET2/CD14/MAN2B1/FCGR2A/HVCN1/ITGAL/ALOX5/PRKCD/NFAM1/LILRB3/DOK3/PSAP/ATP8B4/CYBB/CYBA/FCER1G/CD300A/FTL/CSTB/VNN1/UNC13D/FUCA1/RAP2B/CD33/ARHGAP9/NCSTN/LRMP/NPC2/ALDH3B1/CTSD/CD53/RHOG/TLR2/GALNS/GUSB/FABP5/COMMD9/SIGLEC9/MANBA/HEXB/TMC6/GMFG/OSCAR/STXBP2/DOCK2/LILRB2/PLEKHO2/CT…	153	BP
GO:0006887	exocytosis	187/1606	862/17910	1.55335e-31	4.32658e-29	2.99223e-29	MYO5A/ATP11A/PRKCD/KCNAB2/CD33/SIGLEC9/PDXK/GRN/PI4K2A/SIRPA/LGALS9/STK10/ITGAL/PTPRJ/ATP6V0C/PTPN6/ITGAX/PLEKHO2/TSPAN14/AMPD3/ITGAM/STXBP2/ARHGAP9/RAP2B/GNS/TCIRG1/HMOX1/C5AR1/P2RX7/PYGL/FERMT3/MAN2B1/RNASET2/CD68/GM2A/CD84/GUSB/PSAP/CTSD/CTSA/SYK/HK3/FGR/ITGB2/LYN/LHFPL2/BIN2/DOCK2/APOOL/PLEK/LAIR1/LILRB2/FUCA1/IGF2R/CCR1/FTL/FGL2/ADA2/NEU1/MAGED2/ALOX5/PRKCB/PTAFR/TNFRSF1B/RAC2/HSPA6/ANPEP/AT…	187	BP		GO:0048584	positive regulation of response to stimulus	34/98	2322/17910	2.90443e-08	2.88894e-06	2.00457e-06	MAP3K8/DUSP5/IL6/TCIM/HBEGF/CD36/PECAM1/FABP5/ADRA2A/SOX9/CCL2/TNFAIP3/TNFSF13B/LY86/VAMP8/THY1/CHI3L1/MMP9/MMP12/CFI/ITGB2/CCL19/CCR1/HLA-DRA/IGKV1-17/IGKV4-1/C1QB/CXCL14/FCER1G/C1QC/LPL/IGLV3-25/IGLV2-14/FCGR2B	34	BP		GO:0001816	cytokine production	198/1825	765/17910	6.16728e-37	1.96188e-34	1.44168e-34	TMEM106A/RNF135/TLR7/AIF1/PTAFR/CSK/BTK/CARD9/ADCY7/PYCARD/MAF/PYDC1/PIK3CD/IL17RA/CSF1R/CCR2/TLR1/MYD88/SYK/PTPN6/SASH3/NLRP12/FAM49B/NCKAP1L/IRF8/HAVCR2/CASP1/LILRB1/SIRPA/PTPRJ/TYROBP/HLA-DPA1/CD14/LILRA4/CLEC4A/LIPA/CRTAM/NLRC4/PRKCD/NFAM1/CEBPE/PTPN22/CD74/CYBB/ARRB2/CYBA/FCER1G/CD84/RIPK3/IL18/LYN/CD33/BATF/TLR2/NOD2/TREM2/LILRA2/OTUD7B/TNF/GHRL/ADORA2B/LCP2/CD4/ROCK2/ARRB1/PIK3CG/HFE/SPN/T…	198	BP
GO:0046649	lymphocyte activation	153/1606	630/17910	1.73362e-31	4.67295e-29	3.23178e-29	NOD2/GRB2/PIK3R6/PRKCD/VAV3/LGALS9/ITGAL/PTPRJ/SPN/PTPN6/PLCG2/VAV1/TCIRG1/P2RX7/CSK/RIPK3/FANCD2/DPP4/SYK/DOCK8/ITGB2/CMTM7/LYN/INPP5D/SPI1/DOCK2/GJA1/TWSG1/LILRB2/IKZF1/ICAM1/FGL2/CAV1/NEDD4/PRKCB/APBB1IP/TNFRSF1B/RAC2/CTPS1/CD22/SLAMF8/ZEB1/LILRB4/SASH3/BTK/CD300A/TYROBP/SLAMF6/MAFB/SEMA4A/ADAM8/CD4/NLRP3/TNFRSF14/ELF4/DUSP10/WAS/TNFRSF21/HHEX/CHD7/ZMIZ1/MERTK/NCKAP1L/PIK3CG/CD83/PTPN22/PDE5A/…	153	BP		GO:0032940	secretion by cell	26/98	1449/17910	4.10648e-08	3.95282e-06	2.74277e-06	IL6/CD36/PECAM1/FABP5/ADRA2A/RALA/TNFAIP3/MMRN1/CCL8/TNFSF13B/VAMP8/CHI3L1/MMP9/MMP12/ITGB2/CCL19/SERPINA1/CCR1/ANPEP/F13A1/FCER1G/CD53/LPL/IL1RN/FCGR2B/SPP1	26	BP		GO:0030141	secretory granule	201/1867	806/18675	3.95859e-36	4.30992e-34	3.06791e-34	BIN2/ITGAM/PTAFR/PYCARD/CTSB/GLB1/PTPN6/FERMT3/VAMP8/FAM49B/TRPM2/NCKAP1L/RCBTB2/ITGB2/HK3/CTSS/STK10/SIRPA/PTPRJ/IDH1/TYROBP/LAIR1/RNASET2/CD14/MAN2B1/LHFPL2/FCGR2A/HVCN1/ITGAL/ALOX5/PRKCD/NFAM1/LILRB3/DOK3/PSAP/ATP8B4/CYBB/TREML1/CYBA/FCER1G/CD300A/FTL/CSTB/VNN1/UNC13D/FUCA1/HEXA/RAP2B/CD33/ARHGAP9/NCS1/NCSTN/LRMP/NPC2/ALDH3B1/CTSD/CD53/RHOG/TLR2/GALNS/GUSB/NCF2/FABP5/COMMD9/GHRL/SIGLEC9/MANBA/…	201	CC
GO:0070887	cellular response to chemical stimulus	456/1606	3100/17910	3.38044e-31	8.82717e-29	6.10481e-29	NOD2/MYO5A/GRB2/JARID2/NRP2/PRKCD/UCP2/MADD/TEC/SIRPA/ADCY7/VAV3/DAPK1/CDO1/FGF2/LGALS9/TRPV4/ATP6V0C/TRAF3/MAPK13/PTPN6/ITGAX/DOCK4/ITGAM/TPP1/STXBP2/DAB2/VAV1/SCARB1/MPP1/CTSL/TCIRG1/HMOX1/RAPGEF1/IL6R/C5AR1/P2RX7/CSK/RIPK3/TIAM1/FANCD2/PCSK6/NOX4/NPC1/CD68/NRP1/PSAP/ZFAND1/OXCT1/SYK/EPHA4/DOCK8/GNA15/NET1/ITGB2/CSF2RB/IL10RA/LYN/LBH/SLC8B1/INPP5D/ARRB2/BIN2/SPI1/NRROS/PRDM5/GJA1/TRIB1/PTGS1/MC…	456	BP		GO:0051704	multi-organism process	35/98	2496/17910	4.99396e-08	4.65687e-06	3.23129e-06	SOX17/TMEM119/IFI27/IL6/CSF2RB/CD36/SOX9/CCL2/TNFAIP3/CCL8/KPNA2/OAS2/JCHAIN/LY86/VAMP8/CLIC5/IFI44L/VCAM1/SELE/MMP9/MMP12/IGHM/CFI/TIMP4/CCL19/TMEM255A/ACP5/HLA-DRA/ANPEP/RNASE6/LPL/FCGR2B/MRC1/RGS1/SPP1	35	BP		GO:0010033	response to organic substance	524/1825	3138/17910	4.44723e-36	1.36419e-33	1.00247e-33	P2RY13/ITGAM/AIF1/FERMT2/PTAFR/CSK/PTPN18/DOK1/BTK/CARD9/ADCY7/PYCARD/PYDC1/PIK3CD/VAV1/IL17RA/GCNT1/CSF1R/CCR2/MAPKAPK3/TLR1/MYD88/CTSB/SYK/GLB1/PTPN6/DNAJB5/FCGR1B/CEBPA/CCR5/TRPM2/RGS19/KCNQ1/IRF8/ITGB2/HAVCR2/CTSS/CASP1/LY86/SH2B3/LILRB1/DOCK8/HLA-DRB1/SIRPA/FASLG/IDH1/HLA-DPA1/ATP6V1A/CD14/CORO1A/IL16/SPI1/SELPLG/UCP2/CD180/CLEC7A/OAS1/TWF2/NCOA4/LGMN/PTPN7/ALOX5/PRKCD/CXCR3/CEBPE/PTPN22/ATP…	524	BP
GO:0035556	intracellular signal transduction	403/1606	2624/17910	4.15926e-31	1.05318e-28	7.28369e-29	TMEM106A/NOD2/SHTN1/PSD4/MYO5A/GRB2/PIK3R6/PRKCD/MADD/TEC/SIRPA/ZNF385A/ADCY7/VAV3/DAPK1/FGF2/LGALS9/PIK3R5/TRPV4/FIBIN/PTPRJ/MKNK1/PIK3AP1/MAPK13/PTPN6/DOCK4/PLCG2/ARHGAP9/VAV1/RAP2B/CRYAB/HMOX1/RAPGEF1/IL6R/C5AR1/P2RX7/GMIP/MAPKAPK3/CSK/RIPK3/TIAM1/NOX4/CYTH4/ARHGAP30/MID2/REL/NRP1/PSAP/BMF/SYK/EPHA4/DOCK8/FGR/NET1/RGL1/CSF2RB/IL10RA/LYN/LBH/DOK2/INPP5D/ARRB2/DOCK2/PLEK/DUSP19/GJA1/NCKAP1/TRIB1…	403	BP		GO:0045087	innate immune response	20/98	893/17910	6.21309e-08	5.61814e-06	3.8983e-06	IFI27/CD36/CCL2/TNFAIP3/OAS2/JCHAIN/LY86/IFI30/VCAM1/MMP12/IGHM/CFI/ITGB2/HLA-DRA/C1QB/FCER1G/C1QC/RNASE6/FCGR2B/MRC1	20	BP		GO:0048584	positive regulation of response to stimulus	420/1825	2322/17910	5.03728e-36	1.4919e-33	1.09632e-33	TMEM106A/ITGAM/TLR7/BLNK/AIF1/PRR5L/PTAFR/CSK/DOK1/BTK/CARD9/PYCARD/HDAC10/TMEM9B/HCST/FGD2/PIK3CD/VAV1/IL17RA/CSF1R/CCR2/UNC93B1/MAPKAPK3/TLR1/MYD88/CTSB/SYK/PTPN6/SASH3/CMTM3/NLRP12/CEBPA/VAMP8/FAM49B/NCKAP1L/ITGB2/HAVCR2/CTSS/VAV3/CASP1/LY86/SH2B3/LILRB1/HLA-DRB1/FASLG/PTPRJ/GPX1/HLA-DPA1/CD14/IL16/LILRA4/FCGR3A/FCGR2A/CLEC4A/CD180/HLA-DMB/CLEC7A/LGMN/CRTAM/NLRC4/PRKCD/NFAM1/PTPN22/MAP4K1/PSAP…	420	BP
GO:0016192	vesicle-mediated transport	319/1606	1899/17910	4.40739e-31	1.08318e-28	7.4912e-29	GRK3/DOP1B/MYO5A/GRB2/GGA2/FKBP15/ATP11A/PRKCD/KCNAB2/CD33/AP1G2/NEDD4L/SIGLEC9/PDXK/GRN/PI4K2A/SIRPA/VAV3/LGALS9/STK10/ITGAL/PTPRJ/ATP6V0C/PTPN6/ITGAX/PLEKHO2/TSPAN14/AMPD3/ITGAM/PLCG2/STXBP2/DAB2/ARHGAP9/VAV1/RAP2B/SCARB1/GNS/TCIRG1/HMOX1/RAPGEF1/C5AR1/FCGRT/P2RX7/MAPKAPK3/CSK/PYGL/FERMT3/MAN2B1/NPC1/RNASET2/CD68/NRP1/GM2A/CD84/GUSB/PSAP/C2/CTSD/CTSA/SYK/HK3/FGR/ITGB2/IL10RA/LYN/SIGLEC1/LHFPL2/…	319	BP		GO:0050778	positive regulation of immune response	19/98	809/17910	6.68744e-08	5.86921e-06	4.0725e-06	IL6/CD36/TNFAIP3/TNFSF13B/VAMP8/THY1/MMP12/CFI/ITGB2/CCL19/HLA-DRA/IGKV1-17/IGKV4-1/C1QB/FCER1G/C1QC/IGLV3-25/IGLV2-14/FCGR2B	19	BP		GO:0005773	vacuole	186/1867	737/18675	3.71909e-34	3.59925e-32	2.56204e-32	TLR7/BTK/PYCARD/TMEM9B/PIK3CD/PLA2G15/UNC93B1/NCF4/CTSB/GLB1/VAMP8/TRPM2/KCNQ1/MILR1/CTSS/HLA-DRB1/FASLG/RNASET2/HLA-DPA1/ATP6V1A/MAN2B1/DAGLB/HLA-DMB/NCOA4/LGMN/LIPA/RNASE6/SLC15A3/SLC36A1/HLA-DMA/AP1B1/PRKCD/NFAM1/ATP6V1B2/PSAP/LAT2/CD74/LAPTM5/GPR137B/TPP1/WDR81/NAGA/P2RX4/FTL/HLA-DRA/VNN1/LYN/UNC13D/FUCA1/HCK/SLC29A3/HEXA/ATP6V0D1/TM6SF1/NCSTN/LRMP/NPC2/CTSD/HLA-DRB4/GALNS/ATP6V0B/GUSB/NCF2/F…	186	CC
GO:0031410	cytoplasmic vesicle	348/1649	2179/18675	7.50193e-31	1.32934e-28	9.7604e-29	MYO5A/GRB2/GGA2/FKBP15/ATP11A/PRKCD/KCNAB2/CD33/AP1G2/NEDD4L/SIGLEC9/PDXK/GRN/PI4K2A/SIRPA/VAC14/STK10/TRPV4/ITGAL/PTPRJ/ATP6V0C/PARM1/TRAF3/PTPN6/FMNL1/ITGAX/PLEKHO2/TSPAN14/TBC1D2/AMPD3/ITGAM/TPP1/STXBP2/DAB2/ARHGAP9/RAP2B/SCARB1/GNS/DMXL2/CTSL/TCIRG1/RAPGEF1/C5AR1/SLC29A3/PYGL/FERMT3/ARRDC4/SEPTIN6/MAN2B1/PAM/ARHGAP30/NPC1/RNASET2/CD68/DPP4/NRP1/GM2A/GUSB/PSAP/BMF/ABHD6/CTSD/CTSA/SYK/HK3/EPHA4…	348	CC		GO:0048870	cell motility	27/98	1611/17910	8.60413e-08	7.09815e-06	4.92523e-06	SOX17/LAMA4/IL6/HBEGF/PECAM1/ADRA2A/SOX9/CCL2/CCL8/DOCK8/JCHAIN/THY1/VCAM1/SELE/MMP9/MMP12/IGHM/ITGB2/CCL19/CCR1/IGKV1-17/IGKV4-1/SGK1/CXCL14/FCER1G/IGLV3-25/IGLV2-14	27	BP		GO:0007155	cell adhesion	280/1825	1338/17910	4.3121e-34	1.20913e-31	8.88522e-32	ITGAM/AIF1/FERMT2/PTAFR/CSK/PYCARD/CNTN4/VAV1/SIGLEC1/GCNT1/CCR2/SYK/PTPN6/SASH3/ARHGDIB/FERMT3/FAM49B/NCKAP1L/PPP1R12A/ITGB2/HAVCR2/VAV3/SH2B3/LILRB1/STK10/DOCK8/SIRPA/PTPRJ/PRKX/HLA-DPA1/CORO1A/PARVG/EMILIN2/SELPLG/CLEC4A/HLA-DMB/ITGAL/PRKCD/CXCR3/CLDN23/PTPN22/APBB1IP/CD74/ATM/RHOB/CD300A/CD84/GRB2/IL18/ITGB7/VNN1/LYN/UNC13D/HCK/RAC2/RAP2B/MYO1G/CD33/NRP2/EGFR/LPP/NOD2/CCR1/ITGA4/TNF/PERP/CD4/…	280	BP
GO:0023056	positive regulation of signaling	299/1606	1736/17910	5.9744e-31	1.42634e-28	9.86449e-29	TMEM106A/NOD2/GRB2/PIK3R6/PRKCD/SH3BP2/MADD/ZNF385A/VAV3/FGF2/LGALS9/PIK3R5/TRPV4/PTPRJ/ATP6V0C/PIK3AP1/PTPN6/TSPAN14/DAB2/VAV1/HMOX1/RAPGEF1/IL6R/C5AR1/P2RX7/MAPKAPK3/CSK/RIPK3/TIAM1/NOX4/MID2/REL/NRP1/PSAP/BMF/OXCT1/SYK/EPHA4/FGR/IL10RA/LYN/ARRB2/DUSP19/GJA1/TWSG1/LILRB2/SH3BGR/ARHGAP4/EMP2/ICAM1/KCNN4/CCR1/YAP1/MRAP2/FGD2/ARRB1/NEK6/ARAP1/CSF1R/CAV1/NEDD4/PRKCB/RAC2/GLUL/P2RX4/KMO/EZH2/SCIMP/B…	299	BP		GO:0051674	localization of cell	27/98	1611/17910	8.60413e-08	7.09815e-06	4.92523e-06	SOX17/LAMA4/IL6/HBEGF/PECAM1/ADRA2A/SOX9/CCL2/CCL8/DOCK8/JCHAIN/THY1/VCAM1/SELE/MMP9/MMP12/IGHM/ITGB2/CCL19/CCR1/IGKV1-17/IGKV4-1/SGK1/CXCL14/FCER1G/IGLV3-25/IGLV2-14	27	BP		GO:0022610	biological adhesion	281/1825	1345/17910	4.36407e-34	1.20913e-31	8.88522e-32	ITGAM/AIF1/FERMT2/PTAFR/CSK/PYCARD/CNTN4/VAV1/SIGLEC1/GCNT1/CCR2/SYK/PTPN6/SASH3/ARHGDIB/FERMT3/FAM49B/NCKAP1L/PPP1R12A/ITGB2/HAVCR2/VAV3/SH2B3/LILRB1/STK10/DOCK8/SIRPA/PTPRJ/PRKX/HLA-DPA1/CORO1A/PARVG/EMILIN2/SELPLG/CLEC4A/HLA-DMB/ITGAL/PRKCD/CXCR3/CLDN23/PTPN22/APBB1IP/CD74/ATM/RHOB/CD300A/CD84/GRB2/IL18/ITGB7/VNN1/LYN/UNC13D/HCK/RAC2/RAP2B/MYO1G/CD33/NRP2/EGFR/LPP/NOD2/CCR1/ITGA4/TNF/PERP/CD4/…	281	BP
GO:0097708	intracellular vesicle	348/1649	2182/18675	9.89133e-31	1.46062e-28	1.07243e-28	MYO5A/GRB2/GGA2/FKBP15/ATP11A/PRKCD/KCNAB2/CD33/AP1G2/NEDD4L/SIGLEC9/PDXK/GRN/PI4K2A/SIRPA/VAC14/STK10/TRPV4/ITGAL/PTPRJ/ATP6V0C/PARM1/TRAF3/PTPN6/FMNL1/ITGAX/PLEKHO2/TSPAN14/TBC1D2/AMPD3/ITGAM/TPP1/STXBP2/DAB2/ARHGAP9/RAP2B/SCARB1/GNS/DMXL2/CTSL/TCIRG1/RAPGEF1/C5AR1/SLC29A3/PYGL/FERMT3/ARRDC4/SEPTIN6/MAN2B1/PAM/ARHGAP30/NPC1/RNASET2/CD68/DPP4/NRP1/GM2A/GUSB/PSAP/BMF/ABHD6/CTSD/CTSA/SYK/HK3/EPHA4…	348	CC		GO:0040011	locomotion	29/98	1835/17910	8.80132e-08	7.09815e-06	4.92523e-06	SOX17/LAMA4/IL6/HBEGF/PECAM1/ADRA2A/SOX9/CCL2/RALA/CCL8/DOCK8/JCHAIN/THY1/VCAM1/SELE/MMP9/MMP12/IGHM/ITGB2/CCL19/CCR1/IGKV1-17/IGKV4-1/SGK1/CXCL14/FCER1G/CCL18/IGLV3-25/IGLV2-14	29	BP		GO:0071310	cellular response to organic substance	445/1825	2564/17910	6.96137e-34	1.86847e-31	1.37304e-31	P2RY13/ITGAM/AIF1/FERMT2/PTAFR/CSK/PTPN18/DOK1/BTK/ADCY7/PYCARD/PYDC1/PIK3CD/VAV1/IL17RA/CSF1R/CCR2/MYD88/CTSB/SYK/PTPN6/FCGR1B/CEBPA/CCR5/TRPM2/KCNQ1/IRF8/ITGB2/HAVCR2/CTSS/CASP1/LY86/SH2B3/LILRB1/DOCK8/HLA-DRB1/SIRPA/FASLG/HLA-DPA1/ATP6V1A/CD14/CORO1A/IL16/SPI1/SELPLG/UCP2/CD180/CLEC7A/OAS1/TWF2/NCOA4/LGMN/PTPN7/ALOX5/PRKCD/CXCR3/CEBPE/PTPN22/ATP6V1B2/MAP4K1/PSAP/CD74/LAPTM5/TPP1/RB1/CYBB/ARRB2…	445	BP
GO:0051234	establishment of localization	643/1606	4908/17910	9.23335e-31	2.14316e-28	1.4822e-28	TMEM106A/SLC4A8/NOD2/SLC38A7/GRK3/SLC7A8/DOP1B/CLN8/MYO5A/GRB2/GGA2/FKBP15/ATP11A/SLC36A1/PRKCD/KCNAB2/UCP2/CD33/AP1G2/TTYH3/NEDD4L/SIGLEC9/PDXK/GRN/PI4K2A/SIRPA/TMEM37/GNPTAB/VAV3/DAPK1/CDO1/FGF2/LGALS9/STK10/TRPV4/ITGAL/PTPRJ/ATP6V0C/PTPN6/ITGAX/PLEKHO2/TSPAN14/AMPD3/ITGAM/PLCG2/MACROH2A1/STXBP2/DAB2/SLC25A19/ARHGAP9/CHKA/VAV1/RAP2B/SCARB1/CRYAB/GNS/TCIRG1/HMOX1/RAPGEF1/C5AR1/FCGRT/P2RX7/SLC37A…	643	BP		GO:0006898	receptor-mediated endocytosis	12/98	301/17910	9.13458e-08	7.17305e-06	4.97721e-06	CD36/JCHAIN/SELE/ITGB2/CCL19/IGKV1-17/IGKV4-1/FCER1G/IGLV3-25/IGLV2-14/FCGR2B/MRC1	12	BP		GO:0005887	integral component of plasma membrane	249/1867	1158/18675	2.27499e-33	1.98152e-31	1.4105e-31	ITGAM/PTAFR/GPR34/IL17RA/CCR2/NCF4/CCR5/TRPM2/NCKAP1L/KCNQ1/ITGB2/MILR1/SIRPA/FASLG/PTPRJ/TYROBP/SLC7A7/HLA-DPA1/LILRA4/SLMAP/KCNJ5/SELPLG/HVCN1/CLEC4A/ITGAL/LRRC8D/KCNE3/CXCR3/LILRB3/CD300C/IGSF6/LAPTM5/GPR137B/CYBB/P2RX4/CYBA/FCER1G/CD84/ITGB7/HLA-DRA/LYN/CD33/NCSTN/LRMP/IFNGR1/NRP2/ABCC5/TMC8/TREM2/CCR1/ITGA4/NCF2/LILRA2/ABHD6/TNF/ADORA2B/PERP/IL10RB/CD4/CCRL2/SIGLEC9/MCOLN1/HFE/SPN/TMC6/SIT1/…	249	CC
GO:0042119	neutrophil activation	131/1606	499/17910	1.37462e-30	3.10442e-28	2.14699e-28	ATP11A/PRKCD/KCNAB2/CD33/SIGLEC9/PDXK/GRN/SIRPA/STK10/ITGAL/PTPRJ/ATP6V0C/PTPN6/ITGAX/PLEKHO2/TSPAN14/AMPD3/ITGAM/STXBP2/ARHGAP9/RAP2B/GNS/TCIRG1/C5AR1/PYGL/MAN2B1/RNASET2/CD68/GM2A/GUSB/PSAP/CTSD/CTSA/SYK/HK3/FGR/ITGB2/BIN2/DOCK2/LAIR1/LILRB2/FUCA1/IGF2R/FTL/FGL2/ADA2/NEU1/ALOX5/PTAFR/TNFRSF1B/HSPA6/ANPEP/ATG7/PLAU/CD300A/TYROBP/ADAM8/IQGAP2/CREG1/TRPM2/PLAUR/CTSZ/MMP9/CTSB/RAB9B/SLC2A5/FRK/ARHG…	131	BP		GO:0030155	regulation of cell adhesion	17/98	659/17910	9.59414e-08	7.34075e-06	5.09357e-06	MAP3K8/LAMA4/IL6/EGFL6/CD36/SOX9/CCL2/TNFSF13B/DOCK8/THY1/VCAM1/MMP12/ADAMDEC1/ITGB2/CCL19/IL1RN/FCGR2B	17	BP		GO:0031226	intrinsic component of plasma membrane	259/1867	1231/18675	4.18924e-33	3.31712e-31	2.36121e-31	ITGAM/PTAFR/GPR34/IL17RA/CCR2/NCF4/CCR5/TRPM2/NCKAP1L/KCNQ1/ITGB2/MILR1/SIRPA/FASLG/PTPRJ/TYROBP/SLC7A7/HLA-DPA1/CD14/LILRA4/SLMAP/KCNJ5/SELPLG/HVCN1/CLEC4A/ITGAL/LRRC8D/KCNE3/CXCR3/LILRB3/CD300C/IGSF6/LAPTM5/GPR137B/CYBB/P2RX4/CYBA/FCER1G/CD84/ITGB7/HLA-DRA/LYN/CD33/NCSTN/LRMP/IFNGR1/NRP2/ABCC5/TMC8/TLR2/TREM2/CCR1/ITGA4/NCF2/LILRA2/ABHD6/TNF/ADORA2B/PERP/IL10RB/CD4/CCRL2/SIGLEC9/MCOLN1/HFE/SPN/…	259	CC
GO:0098609	cell-cell adhesion	172/1606	771/17910	1.5625e-30	3.43585e-28	2.37621e-28	NOD2/GRB2/PIK3R6/PRKCD/CD33/SIRPA/PCDHB16/LGALS9/STK10/TRPV4/ITGAL/SPN/PTPN6/ITGAX/ITGAM/PCDHB4/VAV1/RAP2B/RAPGEF1/CSK/FERMT3/DPP4/PCDHB15/CD84/SYK/DOCK8/ITGB2/LYN/SIGLEC1/PLEK/TWSG1/LILRB2/EPB41L5/JAM3/PCDHB5/ICAM1/UBASH3B/SPARCL1/CAV1/PTAFR/PCDHB9/RAC2/SELPLG/ITGB7/LILRB4/CELSR1/SASH3/PCDHB6/CD300A/SH2B3/NEGR1/FXYD5/NECTIN3/ADAM8/CD4/NLRP3/PTK2/TNFRSF14/RGCC/DUSP10/PCDHB14/METAP1/PPP1CA/PRKG1/D…	172	BP		GO:0002455	humoral immune response mediated by circulating immunoglobulin	8/98	104/17910	1.00598e-07	7.50457e-06	5.20725e-06	CFI/IGKV1-17/IGKV4-1/C1QB/C1QC/IGLV3-25/IGLV2-14/FCGR2B	8	BP		GO:0050776	regulation of immune response	233/1825	1033/17910	2.55493e-33	6.64979e-31	4.88656e-31	RNF135/ITGAM/TLR7/PTAFR/CSK/BTK/CARD9/ADCY7/PYCARD/HCST/PIK3CD/VAV1/CCR2/UNC93B1/MAPKAPK3/TLR1/MYD88/CTSB/SYK/PTPN6/SASH3/CMTM3/FCGR1B/VAMP8/FAM49B/NCKAP1L/ITGB2/HAVCR2/CTSS/SLAMF8/VAV3/LILRB1/HLA-DRB1/PTPRJ/TYROBP/LAIR1/GPX1/HLA-DPA1/CD14/LILRA4/FCGR3A/FCGR2A/CLEC4A/HLA-DMB/CLEC7A/LGMN/ITGAL/CRTAM/NLRC4/PRKCD/NFAM1/PTPN22/CD300C/LAT2/CD74/LIMK1/TREML1/ARRB2/ARPC3/CYBA/FCER1G/CD300A/CD84/GRB2/RIP…	233	BP
GO:0009986	cell surface	155/1649	667/18675	2.74358e-30	3.47258e-28	2.54967e-28	NOD2/CD33/SIRPA/TRPV4/ITGAL/PTPRJ/PACC1/SPN/ITGAX/TSPAN14/ITGAM/SCARB1/CRYAB/C5AR1/P2RX7/PCSK6/PAM/DPP4/NRP1/EPHA4/ITGB2/NRROS/LILRB2/FERMT2/EMP2/IGF2R/ICAM1/CCR1/TRPV2/CSF1R/CD22/SLAMF8/ANPEP/ITGB7/PLAU/BMPR1A/TYROBP/HCST/ROR1/ADAM8/GREM1/IQGAP2/PLAUR/CD4/IGSF21/CTSZ/LPL/APMAP/FZD4/KCNJ5/LRP6/IL2RG/LAYN/CD83/CDH13/DCSTAMP/GHR/HSPA2/TNFRSF9/MME/LGALS3/ADGRA3/HAVCR2/FZD6/RALA/HLA-F/CR1/LILRB1/ABCA…	155	CC		GO:0002237	response to molecule of bacterial origin	12/98	309/17910	1.21444e-07	8.83872e-06	6.13298e-06	IL6/CSF2RB/CD36/CCL2/TNFAIP3/LY86/VCAM1/SELE/TIMP4/ACP5/FCGR2B/MRC1	12	BP		GO:0016192	vesicle-mediated transport	356/1825	1899/17910	2.96005e-33	7.47761e-31	5.49488e-31	BIN2/ITGAM/AIF1/SH3KBP1/PTAFR/CSK/BTK/PYCARD/NECAP2/PIK3CD/VAV1/SIGLEC1/CCR2/MAPKAPK3/MYD88/NCF4/CTSB/SYK/GLB1/PTPN6/FERMT3/FCGR1B/VAMP8/FAM49B/TRPM2/NCKAP1L/IRF8/ITGB2/SCAMP2/HK3/MILR1/CTSS/PACSIN3/VAV3/LILRB1/STK10/SIRPA/PTPRJ/IDH1/TYROBP/LAIR1/FCGRT/RNASET2/CD14/CORO1A/MAN2B1/FKBP15/LHFPL2/FCGR3A/FCGR2A/HVCN1/CD163L1/CLEC7A/ITGAL/ALOX5/RINL/AP1B1/PRKCD/NFAM1/CEBPE/LILRB3/DOK3/ARHGAP25/PSAP/LAT…	356	BP
GO:0006952	defense response	291/1606	1681/17910	1.84805e-30	3.95957e-28	2.73841e-28	NOD2/PIK3R6/PRKCD/GRN/SIRPA/ADCY7/DAPK1/CDO1/LGALS9/TRPV4/ITGAL/TRAF3/SPN/PIK3AP1/MAPK13/PTPN6/ITGAM/PLCG2/STXBP2/VAV1/CTSL/TCIRG1/HMOX1/IL6R/C5AR1/P2RX7/MAPKAPK3/FANCD2/CD300C/NOX4/CD68/MID2/DPP4/CD84/C2/TRIM14/SYK/FGR/ITGB2/LYN/THEMIS2/ABHD12/SIGLEC1/ARRB2/NRROS/GJA1/PTGS1/UNC93B1/LILRB2/STAB1/MPEG1/JAM3/ICAM1/KCNN4/FGL2/IRF5/CSF1R/CAV1/TSPAN2/ALOX5/CD300LB/PTAFR/TNFRSF1B/LSP1/C1QC/CCRL2/SLAMF8…	291	BP		GO:0007155	cell adhesion	24/98	1338/17910	1.57262e-07	1.11731e-05	7.75275e-06	MAP3K8/NID2/LAMA4/SIGLEC1/IL6/EGFL6/CD36/PECAM1/SOX9/CCL2/MMRN1/TNFSF13B/DOCK8/THY1/VCAM1/SELE/MMP12/ADAMDEC1/ITGB2/CCL19/CCR1/IL1RN/FCGR2B/SPP1	24	BP		GO:0051239	regulation of multicellular organismal process	515/1825	3144/17910	4.85348e-33	1.19104e-30	8.75232e-31	RNF135/ASCL2/TLR7/AIF1/PTAFR/CSK/MAFB/BTK/CARD9/ADCY7/PYCARD/MAF/CNTN4/PYDC1/IL17RA/CSF1R/CCR2/TLR1/MYD88/SYK/PTPN6/SASH3/ARHGDIB/NLRP12/CEBPA/VAMP8/FAM49B/NCKAP1L/KCNQ1/IRF8/ITGB2/HAVCR2/SLAMF8/CASP1/SH2B3/LILRB1/SIRPA/FASLG/PTPRJ/TYROBP/PRKX/GPX1/HLA-DPA1/CD14/PPP1R9A/LILRA4/SPI1/KCNJ5/CLEC4A/UCP2/TWF2/LGMN/CRTAM/KCNE3/PRKCD/NFAM1/PTPN22/LILRB3/CD74/LIMK1/RB1/CYBB/ARRB2/RHOB/P2RX4/CYBA/FCER1G/C…	515	BP
GO:0006810	transport	629/1606	4785/17910	2.65079e-30	5.53749e-28	3.82969e-28	TMEM106A/SLC4A8/NOD2/SLC38A7/GRK3/SLC7A8/DOP1B/CLN8/MYO5A/GRB2/GGA2/FKBP15/ATP11A/SLC36A1/PRKCD/KCNAB2/UCP2/CD33/AP1G2/TTYH3/NEDD4L/SIGLEC9/PDXK/GRN/PI4K2A/SIRPA/TMEM37/GNPTAB/VAV3/DAPK1/CDO1/FGF2/LGALS9/STK10/TRPV4/ITGAL/PTPRJ/ATP6V0C/PTPN6/ITGAX/PLEKHO2/TSPAN14/AMPD3/ITGAM/PLCG2/STXBP2/DAB2/SLC25A19/ARHGAP9/CHKA/VAV1/RAP2B/SCARB1/CRYAB/GNS/TCIRG1/HMOX1/RAPGEF1/C5AR1/FCGRT/P2RX7/SLC37A2/MAPKAPK3…	629	BP		GO:0048583	regulation of response to stimulus	47/98	4275/17910	1.67542e-07	1.16266e-05	8.06744e-06	MAP3K8/SOX17/DUSP5/IL6/PLAT/TCIM/HBEGF/CD36/PECAM1/FABP5/ADRA2A/SOX9/CCL2/ARHGEF3/TNFAIP3/CCL8/TNFSF13B/LY86/VAMP8/THY1/IER3/CHI3L1/VCAM1/SELE/MMP9/MMP12/CFI/CASQ2/ITGB2/CCL19/CCR1/ACP5/HLA-DRA/IGKV1-17/IGKV4-1/C1QB/CXCL14/FCER1G/C1QC/CCL18/LPL/IL1RN/IGLV3-25/IGLV2-14/FCGR2B/RGS1/SPP1	47	BP		GO:0099503	secretory vesicle	211/1867	923/18675	4.40806e-32	3.19952e-30	2.2775e-30	BIN2/ITGAM/PTAFR/PYCARD/CTSB/GLB1/PTPN6/FERMT3/VAMP8/FAM49B/TRPM2/NCKAP1L/RCBTB2/ITGB2/HK3/CTSS/STK10/SIRPA/PTPRJ/IDH1/TYROBP/LAIR1/RNASET2/CD14/MAN2B1/LHFPL2/FCGR2A/HVCN1/ITGAL/ALOX5/PRKCD/NFAM1/LILRB3/DOK3/PSAP/ATP8B4/CYBB/TREML1/CYBA/FCER1G/CD300A/FTL/CSTB/VNN1/UNC13D/FUCA1/HEXA/RAP2B/CD33/ARHGAP9/NCS1/ATP6V0D1/NCSTN/LRMP/NPC2/ALDH3B1/CTSD/CD53/RHOG/TLR2/GALNS/GUSB/NCF2/FABP5/COMMD9/GHRL/SIGLE…	211	CC
GO:0023051	regulation of signaling	510/1606	3635/17910	3.74564e-30	7.6338e-28	5.27948e-28	TMEM106A/NOD2/PSD4/MYO5A/GRB2/PIK3R6/PRKCD/UCP2/SH3BP2/MADD/GRN/SIRPA/ZNF385A/VAV3/DAPK1/FGF2/LGALS9/PIK3R5/TRPV4/PTPRJ/ATP6V0C/PIK3AP1/PTPN6/TSPAN14/DAB2/ARHGAP9/VAV1/TCIRG1/HMOX1/RAPGEF1/IL6R/C5AR1/P2RX7/GMIP/MAPKAPK3/CSK/RNF213/RIPK3/TIAM1/FANCD2/PCSK6/NOX4/CYTH4/ARHGAP30/MID2/DPP4/REL/NRP1/PSAP/BMF/ABHD6/OXCT1/SYK/EPHA4/FGR/NET1/CMTM7/SLC25A4/IL10RA/LYN/LBH/SLC8B1/INPP5D/ARRB2/NRROS/CNIH3/PLE…	510	BP		GO:0022610	biological adhesion	24/98	1345/17910	1.73228e-07	1.1748e-05	8.15167e-06	MAP3K8/NID2/LAMA4/SIGLEC1/IL6/EGFL6/CD36/PECAM1/SOX9/CCL2/MMRN1/TNFSF13B/DOCK8/THY1/VCAM1/SELE/MMP12/ADAMDEC1/ITGB2/CCL19/CCR1/IL1RN/FCGR2B/SPP1	24	BP		GO:0046649	lymphocyte activation	167/1825	630/17910	1.69319e-32	4.03967e-30	2.96853e-30	BLNK/AIF1/CSK/MAFB/BTK/PYCARD/PIK3CD/VAV1/CCR2/SYK/PTPN6/SASH3/FAM49B/NCKAP1L/ITGB2/HAVCR2/SLAMF8/VAV3/LILRB1/DOCK8/PTPRJ/TYROBP/HLA-DPA1/CORO1A/SPI1/CLEC4A/HLA-DMB/CLEC7A/ITGAL/PRKCD/NFAM1/PTPN22/APBB1IP/LAT2/CD74/ATM/CMTM7/CD300A/GRB2/RIPK3/IL18/VNN1/LYN/UNC13D/ZEB1/RAC2/NCSTN/BATF/NOD2/ITGA4/MFNG/LST1/CD4/SIRPG/PAG1/PIK3CG/LYL1/HFE/SPN/IL21R/SIT1/TNFSF13/MICB/HHEX/CD28/DOCK2/LILRB2/PIK3R6/VSIG…	167	BP
GO:0065008	regulation of biological quality	512/1606	3661/17910	6.20421e-30	1.23434e-27	8.53662e-28	TMEM106A/NOD2/SHTN1/SLC7A8/MYO5A/GRB2/ATP11A/NRP2/PIK3R6/PRKCD/DHRS9/UCP2/NEDD4L/TEC/GRN/SIRPA/ZNF385A/ADCY7/VAV3/CDO1/FGF2/LGALS9/PIK3R5/TRPV4/PTPRJ/ATP6V0C/PTPN6/FMNL1/DOCK4/AMPD3/PLCG2/TPP1/CHKA/VAV1/RAP2B/SCARB1/CRYAB/RENBP/FAM20A/CLN6/TCIRG1/HMOX1/P2RX7/CSK/PYGL/FERMT3/RIPK3/TIAM1/PCSK6/NOX4/PAM/NPC1/DPP4/NRP1/GM2A/BMF/ABHD6/FMN1/CTSA/OXCT1/SYK/EPHA4/DOCK8/FGR/GNA15/ITGB2/TRERF1/SLC25A4/IL10…	512	BP		GO:0016192	vesicle-mediated transport	29/98	1899/17910	1.84339e-07	1.22237e-05	8.48174e-06	SIGLEC1/CD36/PECAM1/FABP5/ADRA2A/CCL2/RALA/MMRN1/CCL8/JCHAIN/VAMP8/CHI3L1/SELE/MMP9/CFI/ITGB2/CCL19/SERPINA1/CCR1/ANPEP/F13A1/IGKV1-17/IGKV4-1/FCER1G/CD53/IGLV3-25/IGLV2-14/FCGR2B/MRC1	29	BP		GO:0001817	regulation of cytokine production	178/1825	698/17910	2.5865e-32	6.00416e-30	4.41213e-30	RNF135/TLR7/AIF1/PTAFR/CSK/BTK/CARD9/ADCY7/PYCARD/PYDC1/IL17RA/CSF1R/CCR2/TLR1/MYD88/SYK/PTPN6/SASH3/NLRP12/FAM49B/NCKAP1L/IRF8/HAVCR2/CASP1/LILRB1/SIRPA/PTPRJ/TYROBP/HLA-DPA1/CD14/LILRA4/CLEC4A/CRTAM/NFAM1/PTPN22/CD74/CYBB/ARRB2/CYBA/FCER1G/CD84/RIPK3/IL18/LYN/CD33/TLR2/NOD2/TREM2/LILRA2/OTUD7B/TNF/GHRL/ADORA2B/CD4/ROCK2/ARRB1/HFE/SPN/TRPV4/CARD16/GBA/CD28/LILRB2/IL17B/CLEC5A/AKAP12/VSIG4/LGALS9…	178	BP
GO:0031982	vesicle	515/1649	3756/18675	2.21415e-29	2.45217e-27	1.80045e-27	NOD2/DOP1B/MYO5A/GRB2/GGA2/FKBP15/ATP11A/PRKCD/KCNAB2/CD33/AP1G2/TTYH3/NEDD4L/SIGLEC9/PDXK/PLD3/GRN/PI4K2A/SIRPA/VAC14/STK10/TRPV4/ITGAL/PTPRJ/ATP6V0C/PARM1/TRAF3/SPN/PLA2G15/PTPN6/FMNL1/ITGAX/PLEKHO2/TSPAN14/TBC1D2/AMPD3/ITGAM/PLCG2/MACROH2A1/TPP1/STXBP2/DAB2/ARHGAP9/RAP2B/SCARB1/CRYAB/RENBP/GNS/DMXL2/FAM20A/PILRA/CTSL/TCIRG1/RAPGEF1/C5AR1/SLC37A2/CSK/SLC29A3/PYGL/FERMT3/ARRDC4/SEPTIN6/PGD/GNG12…	515	CC		GO:0007159	leukocyte cell-cell adhesion	12/98	328/17910	2.3117e-07	1.49959e-05	1.04053e-05	MAP3K8/IL6/PECAM1/CCL2/TNFSF13B/DOCK8/THY1/VCAM1/SELE/ITGB2/CCL19/FCGR2B	12	BP		GO:0051234	establishment of localization	720/1825	4908/17910	2.97778e-32	6.63656e-30	4.87684e-30	TMEM106A/BIN2/ITGAM/AIF1/SH3KBP1/PRR5L/PTAFR/CSK/BTK/PYCARD/SLC46A1/PYDC1/NECAP2/PIK3CD/VAV1/SIGLEC1/IL17RA/SLCO2B1/CSF1R/CCR2/UNC93B1/MAPKAPK3/TLR1/MYD88/NCF4/CTSB/SYK/GLB1/PTPN6/FERMT3/NLRP12/FCGR1B/VAMP8/CCR5/FAM49B/TRPM2/NCKAP1L/KCNQ1/IRF8/PPP1R12A/STAC3/ITGB2/SCAMP2/HAVCR2/HK3/MILR1/CTSS/PACSIN3/VAV3/CASP1/LILRB1/STK10/SIRPA/FASLG/PTPRJ/IDH1/TYROBP/LAIR1/FCGRT/SLC7A7/RNASET2/ATP6V1A/CD14/COR…	720	BP
GO:0002694	regulation of leukocyte activation	128/1606	492/17910	1.73197e-29	3.36566e-27	2.32767e-27	NOD2/GRB2/PIK3R6/GRN/VAV3/LGALS9/SPN/PTPN6/ITGAM/STXBP2/VAV1/HMOX1/C5AR1/CSK/RIPK3/FANCD2/DPP4/CD84/SYK/DOCK8/FGR/ITGB2/LYN/INPP5D/TWSG1/LILRB2/CAV1/PTAFR/TNFRSF1B/RAC2/CD22/SLAMF8/ZEB1/NR1H3/LILRB4/SASH3/BTK/CD300A/C1QA/ADGRE2/TYROBP/ADAM8/CD4/NLRP3/TNFRSF14/DUSP10/TNFRSF21/ZMIZ1/MERTK/NCKAP1L/CD83/PTPN22/PDE5A/CD300LF/VNN1/LGALS3/HAVCR2/PAG1/HLA-F/CR1/LILRB1/CORO1A/PYCARD/TLR6/TNFSF8/CD80/IL31R…	128	BP		GO:0080134	regulation of response to stress	26/98	1592/17910	2.66523e-07	1.67569e-05	1.16272e-05	IL6/PLAT/HBEGF/CD36/ADRA2A/TNFAIP3/VAMP8/THY1/IER3/SELE/MMP9/MMP12/CFI/ITGB2/CCL19/ACP5/IGKV1-17/IGKV4-1/C1QB/FCER1G/C1QC/LPL/IGLV3-25/IGLV2-14/FCGR2B/SPP1	26	BP		GO:0006810	transport	706/1825	4785/17910	3.01346e-32	6.63656e-30	4.87684e-30	TMEM106A/BIN2/ITGAM/AIF1/SH3KBP1/PRR5L/PTAFR/CSK/BTK/PYCARD/SLC46A1/PYDC1/NECAP2/PIK3CD/VAV1/SIGLEC1/IL17RA/SLCO2B1/CSF1R/CCR2/UNC93B1/MAPKAPK3/TLR1/MYD88/NCF4/CTSB/SYK/GLB1/PTPN6/FERMT3/NLRP12/FCGR1B/VAMP8/CCR5/FAM49B/TRPM2/NCKAP1L/KCNQ1/IRF8/PPP1R12A/STAC3/ITGB2/SCAMP2/HAVCR2/HK3/MILR1/CTSS/PACSIN3/VAV3/CASP1/LILRB1/STK10/SIRPA/FASLG/PTPRJ/IDH1/TYROBP/LAIR1/FCGRT/SLC7A7/RNASET2/ATP6V1A/CD14/COR…	706	BP
GO:0042110	T cell activation	120/1606	443/17910	1.96595e-29	3.73351e-27	2.58207e-27	NOD2/GRB2/PIK3R6/LGALS9/ITGAL/SPN/PTPN6/VAV1/TCIRG1/P2RX7/CSK/RIPK3/FANCD2/DPP4/SYK/DOCK8/LYN/DOCK2/GJA1/TWSG1/LILRB2/ICAM1/FGL2/CAV1/NEDD4/APBB1IP/TNFRSF1B/RAC2/CTPS1/ZEB1/LILRB4/SASH3/CD300A/SLAMF6/MAFB/SEMA4A/ADAM8/CD4/NLRP3/TNFRSF14/ELF4/DUSP10/WAS/TNFRSF21/CHD7/ZMIZ1/NCKAP1L/PIK3CG/CD83/PTPN22/PDE5A/LFNG/VNN1/LGALS3/HAVCR2/PAG1/CR1/LCP1/LILRB1/CORO1A/PYCARD/TNFSF8/CD80/IRF1/CD86/PAK3/CD28/PA…	120	BP		GO:0031347	regulation of defense response	19/98	885/17910	2.69548e-07	1.67569e-05	1.16272e-05	IL6/CD36/TNFAIP3/VAMP8/SELE/MMP9/MMP12/CFI/ITGB2/ACP5/IGKV1-17/IGKV4-1/C1QB/FCER1G/C1QC/LPL/IGLV3-25/IGLV2-14/FCGR2B	19	BP		GO:0098805	whole membrane	305/1867	1586/18675	1.36061e-31	9.11608e-30	6.48906e-30	ITGAM/TLR7/PTAFR/CSK/BTK/TMEM9B/NECAP2/FGD2/TLR1/MYD88/NCF4/FCGR1B/VAMP8/TRPM2/NCKAP1L/RGS19/KCNQ1/ITGB2/SCAMP2/STK10/HLA-DRB1/SIRPA/FASLG/PTPRJ/TYROBP/LAIR1/HLA-DPA1/ATP6V1A/CD14/CORO1A/LHFPL2/DAGLB/FCGR2A/SELPLG/BRI3BP/HVCN1/HLA-DMB/ITGAL/SLC15A3/CPT1B/SLC36A1/HLA-DMA/KCNE3/AP1B1/NFAM1/LILRB3/DOK3/ATP6V1B2/PSAP/LAT2/CD74/LAPTM5/GPR137B/ATP8B4/WDR81/CYBB/ARID3A/RHOB/P2RX4/CYBA/FCER1G/CD300A/HLA-…	305	CC
GO:0009967	positive regulation of signal transduction	277/1606	1591/17910	2.48432e-29	4.61311e-27	3.19039e-27	TMEM106A/NOD2/GRB2/PIK3R6/PRKCD/SH3BP2/MADD/ZNF385A/VAV3/FGF2/LGALS9/PIK3R5/TRPV4/PTPRJ/ATP6V0C/PIK3AP1/PTPN6/TSPAN14/DAB2/VAV1/HMOX1/RAPGEF1/IL6R/C5AR1/P2RX7/MAPKAPK3/CSK/RIPK3/TIAM1/NOX4/MID2/REL/NRP1/PSAP/BMF/SYK/EPHA4/FGR/IL10RA/LYN/ARRB2/DUSP19/GJA1/TWSG1/SH3BGR/ARHGAP4/EMP2/ICAM1/KCNN4/CCR1/YAP1/MRAP2/FGD2/ARRB1/NEK6/ARAP1/CSF1R/CAV1/NEDD4/PRKCB/RAC2/P2RX4/EZH2/SCIMP/BMPR1A/NR1H3/CAV2/RASSF…	277	BP		GO:0016064	immunoglobulin mediated immune response	9/98	171/17910	4.05791e-07	2.47118e-05	1.7147e-05	CFI/IGKV1-17/IGKV4-1/C1QB/FCER1G/C1QC/IGLV3-25/IGLV2-14/FCGR2B	9	BP		GO:0034097	response to cytokine	250/1825	1167/17910	5.40781e-32	1.16119e-29	8.53295e-30	ITGAM/AIF1/PTAFR/PTPN18/DOK1/BTK/PYCARD/PYDC1/PIK3CD/VAV1/IL17RA/CSF1R/CCR2/MAPKAPK3/MYD88/SYK/PTPN6/FCGR1B/CEBPA/CCR5/IRF8/ITGB2/CASP1/SH2B3/DOCK8/HLA-DRB1/SIRPA/FASLG/HLA-DPA1/CD14/CORO1A/IL16/SPI1/SELPLG/OAS1/PTPN7/ALOX5/PRKCD/CXCR3/CD74/LAPTM5/CYBA/FCER1G/GRB2/IL18/HLA-DRA/ST3GAL6/ZEB1/HCK/BATF/IL10RA/IFNGR1/NRP2/HLA-DRB4/TLR2/NOD2/TREM2/CCR1/ITGA4/HCLS1/TNF/HLA-DQB2/TALDO1/CCL3L3/IL10RB/CD4/…	250	BP
GO:0002283	neutrophil activation involved in immune response	127/1606	488/17910	2.8155e-29	5.11442e-27	3.5371e-27	ATP11A/PRKCD/KCNAB2/CD33/SIGLEC9/PDXK/GRN/SIRPA/STK10/ITGAL/PTPRJ/ATP6V0C/PTPN6/ITGAX/PLEKHO2/TSPAN14/AMPD3/ITGAM/STXBP2/ARHGAP9/RAP2B/GNS/TCIRG1/C5AR1/PYGL/MAN2B1/RNASET2/CD68/GM2A/GUSB/PSAP/CTSD/CTSA/SYK/HK3/FGR/ITGB2/BIN2/DOCK2/LAIR1/LILRB2/FUCA1/IGF2R/FTL/FGL2/ADA2/NEU1/ALOX5/PTAFR/TNFRSF1B/HSPA6/ANPEP/ATG7/PLAU/CD300A/TYROBP/ADAM8/IQGAP2/CREG1/TRPM2/PLAUR/CTSZ/MMP9/CTSB/RAB9B/SLC2A5/FRK/ARHG…	127	BP		GO:0019724	B cell mediated immunity	9/98	173/17910	4.4766e-07	2.67164e-05	1.85379e-05	CFI/IGKV1-17/IGKV4-1/C1QB/FCER1G/C1QC/IGLV3-25/IGLV2-14/FCGR2B	9	BP		GO:0002684	positive regulation of immune system process	238/1825	1087/17910	6.16118e-32	1.29069e-29	9.48457e-30	ITGAM/TLR7/AIF1/PTAFR/CSK/BTK/CARD9/PYCARD/PIK3CD/VAV1/CCR2/UNC93B1/MAPKAPK3/TLR1/MYD88/CTSB/SYK/PTPN6/SASH3/CMTM3/CEBPA/VAMP8/FAM49B/NCKAP1L/ITGB2/HAVCR2/CTSS/VAV3/LILRB1/DOCK8/HLA-DRB1/PTPRJ/TYROBP/HLA-DPA1/CD14/CORO1A/LILRA4/FCGR3A/FCGR2A/CLEC4A/HLA-DMB/CLEC7A/LGMN/CRTAM/NLRC4/PRKCD/NFAM1/PTPN22/LAT2/CD74/LIMK1/RB1/ARRB2/ARPC3/P2RX4/CYBA/FCER1G/CD300A/CD84/GRB2/IL18/HLA-DRA/VNN1/C1QA/LYN/UNC13…	238	BP
GO:0010646	regulation of cell communication	502/1606	3589/17910	3.10139e-29	5.51388e-27	3.81336e-27	TMEM106A/NOD2/PSD4/MYO5A/GRB2/PIK3R6/PRKCD/UCP2/SH3BP2/MADD/GRN/SIRPA/ZNF385A/VAV3/DAPK1/FGF2/LGALS9/PIK3R5/TRPV4/PTPRJ/ATP6V0C/PIK3AP1/PTPN6/TSPAN14/DAB2/ARHGAP9/VAV1/TCIRG1/HMOX1/RAPGEF1/IL6R/C5AR1/P2RX7/GMIP/MAPKAPK3/CSK/RNF213/RIPK3/TIAM1/FANCD2/PCSK6/NOX4/CYTH4/ARHGAP30/MID2/DPP4/REL/NRP1/PSAP/BMF/ABHD6/OXCT1/SYK/EPHA4/FGR/NET1/CMTM7/SLC25A4/IL10RA/LYN/LBH/SLC8B1/INPP5D/ARRB2/NRROS/CNIH3/PLE…	502	BP		GO:0010033	response to organic substance	38/98	3138/17910	5.05187e-07	2.95584e-05	2.05099e-05	MAP3K8/SOX17/IFI27/IL6/CSF2RB/CD36/MXRA5/ADRA2A/SOX9/CCL2/RALA/TNFAIP3/TNFSF13B/DOCK8/OAS2/LY86/IFI30/CHI3L1/VCAM1/SELE/MMP9/MMP12/ABCG1/CASQ2/ITGB2/TIMP4/CCL19/CCR1/ACP5/HLA-DRA/F13A1/FCER1G/LPL/IL1RN/LAPTM5/FCGR2B/MRC1/SPP1	38	BP		GO:0071345	cellular response to cytokine stimulus	233/1825	1084/17910	5.38053e-30	1.10032e-27	8.08564e-28	ITGAM/AIF1/PTAFR/PTPN18/DOK1/BTK/PYCARD/PYDC1/PIK3CD/VAV1/IL17RA/CSF1R/CCR2/MYD88/SYK/PTPN6/FCGR1B/CEBPA/CCR5/IRF8/ITGB2/CASP1/SH2B3/DOCK8/HLA-DRB1/SIRPA/FASLG/HLA-DPA1/CORO1A/IL16/SPI1/SELPLG/OAS1/PTPN7/ALOX5/PRKCD/CXCR3/CD74/LAPTM5/CYBA/FCER1G/GRB2/IL18/HLA-DRA/ST3GAL6/ZEB1/HCK/BATF/IL10RA/IFNGR1/NRP2/HLA-DRB4/TLR2/NOD2/TREM2/CCR1/ITGA4/HCLS1/TNF/HLA-DQB2/TALDO1/CCL3L3/IL10RB/CD4/CCRL2/OAS2/TNF…	233	BP
GO:0043312	neutrophil degranulation	126/1606	485/17910	5.66205e-29	9.85668e-27	6.81681e-27	ATP11A/PRKCD/KCNAB2/CD33/SIGLEC9/PDXK/GRN/SIRPA/STK10/ITGAL/PTPRJ/ATP6V0C/PTPN6/ITGAX/PLEKHO2/TSPAN14/AMPD3/ITGAM/STXBP2/ARHGAP9/RAP2B/GNS/TCIRG1/C5AR1/PYGL/MAN2B1/RNASET2/CD68/GM2A/GUSB/PSAP/CTSD/CTSA/SYK/HK3/FGR/ITGB2/BIN2/DOCK2/LAIR1/LILRB2/FUCA1/IGF2R/FTL/FGL2/ADA2/NEU1/ALOX5/PTAFR/TNFRSF1B/HSPA6/ANPEP/ATG7/PLAU/CD300A/TYROBP/ADAM8/IQGAP2/CREG1/TRPM2/PLAUR/CTSZ/MMP9/CTSB/RAB9B/SLC2A5/FRK/ARHG…	126	BP		GO:0032496	response to lipopolysaccharide	11/98	295/17910	6.31809e-07	3.61604e-05	2.50909e-05	IL6/CSF2RB/CD36/CCL2/TNFAIP3/LY86/VCAM1/SELE/TIMP4/ACP5/MRC1	11	BP		GO:0009605	response to external stimulus	402/1825	2331/17910	1.27586e-29	2.54845e-27	1.87272e-27	BIN2/ITGAM/TLR7/AIF1/SH3KBP1/PTAFR/DOK1/BTK/CARD9/ADCY7/PYCARD/CNTN4/PIK3CD/VAV1/IL17RA/CSF1R/CCR2/UNC93B1/MAPKAPK3/TLR1/MYD88/SYK/CMTM3/NLRP12/CEBPA/VAMP8/CCR5/TRPM2/NCKAP1L/IRF8/ITGB2/HAVCR2/SLAMF8/VAV3/CASP1/LY86/SH2B3/LILRB1/SIRPA/FASLG/PTPRJ/GPX1/CD14/CORO1A/IL16/MPEG1/UCP2/CD180/APOBEC3G/CLEC7A/OAS1/CKLF/LGMN/RNASE6/NLRC4/PRKCD/CXCR3/CEBPE/PTPN22/CD74/RB1/CYBB/ARRB2/ATM/CMTM7/P2RX4/CYBA/FCE…	402	BP
GO:0098805	whole membrane	270/1649	1586/18675	6.47104e-28	6.37038e-26	4.67731e-26	GGA2/ATP11A/SLC36A1/KCNAB2/CD33/AP1G2/SIGLEC9/GRN/PI4K2A/SIRPA/VAC14/STK10/ITGAL/PTPRJ/ATP6V0C/PARM1/ITGAX/TSPAN14/ITGAM/STXBP2/DAB2/RAP2B/SCARB1/DMXL2/GPR137B/TCIRG1/HMOX1/RAPGEF1/C5AR1/CSK/SLC29A3/ZFYVE26/PAM/NPC1/CD68/DPP4/PSAP/BMF/ABHD6/CTSD/CTSA/TRIM14/EPHA4/ITGB2/LYN/INPP5D/GLMP/LHFPL2/CNIH3/TMEM35A/ACP2/LAIR1/GJA1/AP1B1/SLC15A3/MCOLN1/LILRB2/STAB1/LCP2/EMP2/IGF2R/EFHD2/ICAM1/ATP6V0D2/FGD2/…	270	CC		GO:0050776	regulation of immune response	20/98	1033/17910	6.4226e-07	3.61604e-05	2.50909e-05	IL6/CD36/TNFAIP3/TNFSF13B/VAMP8/THY1/VCAM1/MMP12/CFI/ITGB2/CCL19/HLA-DRA/IGKV1-17/IGKV4-1/C1QB/FCER1G/C1QC/IGLV3-25/IGLV2-14/FCGR2B	20	BP		GO:0050865	regulation of cell activation	145/1825	535/17910	2.25083e-29	4.39371e-27	3.2287e-27	ITGAM/AIF1/PTAFR/CSK/BTK/PYCARD/VAV1/CCR2/SYK/PTPN6/SASH3/CEBPA/VAMP8/FAM49B/NCKAP1L/ITGB2/HAVCR2/MILR1/SLAMF8/VAV3/SH2B3/LILRB1/DOCK8/RPS6KA1/TYROBP/HLA-DPA1/CORO1A/HLA-DMB/PRKCD/NFAM1/PTPN22/CD74/ATM/FCER1G/CD300A/CD84/GRB2/RIPK3/IL18/VNN1/C1QA/LYN/UNC13D/ZEB1/RAC2/NOD2/TREM2/LILRA2/TNF/ADORA2B/LST1/CD4/SIRPG/PAG1/HFE/SPN/SIT1/TNFSF13/CD28/STXBP2/LILRB2/PIK3R6/VSIG4/LGALS9/DPP4/MNDA/CCL5/TNFRSF…	145	BP
GO:0010033	response to organic substance	450/1606	3138/17910	4.12673e-28	7.03734e-26	4.86697e-26	NOD2/MYO5A/GRB2/JARID2/NRP2/PRKCD/UCP2/MADD/TEC/SIRPA/ADCY7/DAPK1/CDO1/FGF2/LGALS9/TRPV4/FIBIN/ATP6V0C/TRAF3/MAPK13/PTPN6/ITGAX/ITGAM/PLCG2/TPP1/STXBP2/DAB2/CHKA/VAV1/SCARB1/CRYAB/CTSL/TCIRG1/HMOX1/RAPGEF1/IL6R/C5AR1/P2RX7/MAPKAPK3/CSK/TIAM1/PCSK6/GNG12/NOX4/PAM/NPC1/CD68/NRP1/PSAP/OXCT1/SYK/EPHA4/DOCK8/GNA15/ITGB2/CSF2RB/IL10RA/LYN/LBH/INPP5D/ARRB2/SPI1/NRROS/PRDM5/GJA1/TRIB1/TWSG1/LILRB2/EPB41L…	450	BP		GO:0006958	complement activation, classical pathway	7/98	91/17910	6.57564e-07	3.63365e-05	2.5213e-05	CFI/IGKV1-17/IGKV4-1/C1QB/C1QC/IGLV3-25/IGLV2-14	7	BP		GO:0042110	T cell activation	128/1825	443/17910	6.77221e-29	1.29259e-26	9.49852e-27	AIF1/CSK/MAFB/PYCARD/PIK3CD/VAV1/CCR2/SYK/PTPN6/SASH3/FAM49B/NCKAP1L/HAVCR2/LILRB1/DOCK8/HLA-DPA1/CORO1A/CLEC4A/HLA-DMB/CLEC7A/ITGAL/PTPN22/APBB1IP/CD74/CD300A/GRB2/RIPK3/IL18/VNN1/LYN/ZEB1/RAC2/NCSTN/BATF/NOD2/CD4/SIRPG/PAG1/PIK3CG/HFE/SPN/SIT1/MICB/CD28/DOCK2/LILRB2/PIK3R6/VSIG4/LGALS9/DPP4/P2RX7/PSMB10/CCL5/B2M/TNFRSF21/CD80/HLA-DPB1/GPNMB/HLA-E/PREX1/NLRC3/CD2/PTPRC/ADAM8/RUNX3/ICOSLG/TNFSF13…	128	BP
GO:0002446	neutrophil mediated immunity	126/1606	499/17910	1.03765e-27	1.73412e-25	1.1993e-25	ATP11A/PRKCD/KCNAB2/CD33/SIGLEC9/PDXK/GRN/SIRPA/STK10/ITGAL/PTPRJ/ATP6V0C/PTPN6/ITGAX/PLEKHO2/TSPAN14/AMPD3/ITGAM/STXBP2/ARHGAP9/RAP2B/GNS/TCIRG1/C5AR1/PYGL/MAN2B1/RNASET2/CD68/GM2A/GUSB/PSAP/CTSD/CTSA/SYK/HK3/FGR/ITGB2/BIN2/DOCK2/LAIR1/LILRB2/FUCA1/IGF2R/FTL/FGL2/ADA2/NEU1/ALOX5/PTAFR/TNFRSF1B/HSPA6/ANPEP/ATG7/PLAU/CD300A/TYROBP/ADAM8/IQGAP2/CREG1/TRPM2/PLAUR/CTSZ/MMP9/CTSB/RAB9B/SLC2A5/FRK/ARHG…	126	BP		GO:0001775	cell activation	23/98	1342/17910	6.76405e-07	3.66981e-05	2.54639e-05	MAP3K8/IL6/TCIM/CD36/PECAM1/FABP5/ADRA2A/CCL2/TNFAIP3/TNFSF13B/DOCK8/VAMP8/THY1/CHI3L1/VCAM1/MMP9/ITGB2/CCL19/SERPINA1/ANPEP/FCER1G/CD53/FCGR2B	23	BP		GO:0065009	regulation of molecular function	491/1825	3065/17910	8.5415e-29	1.59485e-26	1.17196e-26	P2RY13/ARHGAP30/ITGAM/PTAFR/CSK/GPR65/BTK/ADCY7/PYCARD/PYDC1/FGD2/VAV1/CSF1R/CCR2/MAPKAPK3/MYD88/NCF4/CTSB/SYK/PTPN6/ARHGDIB/CMTM3/NLRP12/CEBPA/NCKAP1L/PPP1R12A/STAC3/ITGB2/HAVCR2/CTSS/SLAMF8/VAV3/CASP1/SH2B3/DOCK8/SIRPA/FASLG/RPS6KA1/PTPRJ/GPX1/ADAP2/TBC1D2/PPP1R9A/IL16/SLMAP/FKBP15/CKLF/LGMN/RINL/KCNE3/NLRC4/PRKCD/NFAM1/PTPN22/ARHGAP25/MAP4K1/PSAP/CD74/LIMK1/WDR81/RB1/ARRB2/CMTM7/CYBA/CD300A/RI…	491	BP
GO:0030155	regulation of cell adhesion	150/1606	659/17910	1.24165e-27	2.03436e-25	1.40695e-25	NOD2/GRB2/PIK3R6/PRKCD/VAV3/LGALS9/TRPV4/PTPRJ/SPN/PTPN6/VAV1/CSK/FERMT3/DPP4/NRP1/FMN1/SYK/DOCK8/ITGB2/LYN/TWSG1/LILRB2/EPB41L5/EMP2/ICAM1/UBASH3B/CAV1/PPP1CB/APBB1IP/PTAFR/RAC2/CYTH1/PLAU/LILRB4/SASH3/CD300A/SH2B3/FXYD5/KANK1/ADAM8/GREM1/CD4/NLRP3/PTK2/TNFRSF14/RGCC/DUSP10/FZD4/PRKG1/LIMCH1/NPNT/TNFRSF21/IL1RN/ZMIZ1/NCKAP1L/PIK3CG/CD83/PTPN22/CDH13/SMOC2/PDE5A/PTK2B/VNN1/CSF1/DUSP26/LGALS3/HAVC…	150	BP		GO:0002920	regulation of humoral immune response	8/98	135/17910	7.5301e-07	4.01247e-05	2.78416e-05	CFI/IGKV1-17/IGKV4-1/C1QB/C1QC/IGLV3-25/IGLV2-14/FCGR2B	8	BP		GO:0042221	response to chemical	662/1825	4520/17910	1.28071e-28	2.34042e-26	1.71985e-26	P2RY13/BIN2/ITGAM/AIF1/SH3KBP1/FERMT2/PRR5L/PTAFR/CSK/PTPN18/DOK1/BTK/CARD9/ADCY7/PYCARD/CNTN4/SLC46A1/PYDC1/PIK3CD/VAV1/IL17RA/GCNT1/CSF1R/CCR2/MAPKAPK3/TLR1/MYD88/NCF4/CTSB/SYK/GLB1/PTPN6/DNAJB5/CMTM3/FCGR1B/CEBPA/CCR5/TRPM2/NCKAP1L/RGS19/KCNQ1/IRF8/PPP1R12A/ITGB2/HAVCR2/CTSS/SLAMF8/VAV3/CASP1/LY86/SH2B3/LILRB1/DOCK8/HLA-DRB1/SIRPA/FASLG/PTPRJ/IDH1/GPX1/HLA-DPA1/ATP6V1A/CD14/CORO1A/PPP1R9A/IL16…	662	BP
GO:0065009	regulation of molecular function	440/1606	3065/17910	1.74145e-27	2.75999e-25	1.90879e-25	NOD2/MYO5A/FKBP15/ASAP1/PIK3R6/PRKCD/CD33/NEDD4L/MADD/GRN/ADAP2/SIRPA/ADCY7/VAV3/DAPK1/PLCB2/FGF2/LGALS9/PIK3R5/PTPRJ/PARM1/TRAF3/PTPN6/DOCK4/TBC1D2/ITGAM/PLCG2/MACROH2A1/DAB2/ARHGAP9/VAV1/RAP2B/SCARB1/CRYAB/RENBP/FAM20A/HMOX1/RAPGEF1/IL6R/C5AR1/P2RX7/GMIP/MAPKAPK3/CSK/RIPK3/TIAM1/ARRDC4/FANCD2/PCSK6/NOX4/ARHGAP30/MID2/NRP1/GM2A/PSAP/CTSD/CTSA/TBC1D30/TRIM14/SYK/EPHA4/DOCK8/FGR/GNA15/NET1/ITGB2/D…	440	BP		GO:0045123	cellular extravasation	6/98	59/17910	8.1974e-07	4.29141e-05	2.97771e-05	PECAM1/CCL2/THY1/VCAM1/SELE/ITGB2	6	BP		GO:0002694	regulation of leukocyte activation	136/1825	492/17910	1.6068e-28	2.87518e-26	2.11281e-26	ITGAM/AIF1/PTAFR/CSK/BTK/PYCARD/VAV1/CCR2/SYK/PTPN6/SASH3/CEBPA/VAMP8/FAM49B/NCKAP1L/ITGB2/HAVCR2/MILR1/SLAMF8/VAV3/LILRB1/DOCK8/TYROBP/HLA-DPA1/CORO1A/HLA-DMB/NFAM1/PTPN22/CD74/ATM/FCER1G/CD300A/CD84/GRB2/RIPK3/IL18/VNN1/C1QA/LYN/UNC13D/ZEB1/RAC2/NOD2/TREM2/TNF/ADORA2B/LST1/CD4/SIRPG/PAG1/HFE/SPN/SIT1/TNFSF13/CD28/STXBP2/LILRB2/PIK3R6/VSIG4/LGALS9/DPP4/MNDA/CCL5/TNFRSF21/CD300LF/CD80/INPP5D/FGR/…	136	BP
GO:0048731	system development	607/1606	4670/17910	1.75059e-27	2.75999e-25	1.90879e-25	SHTN1/CLN8/MYO5A/GRB2/JARID2/NRP2/TNFAIP2/ASAP1/PIK3R6/KCNAB2/UCP2/NEDD4L/GRN/ADAP2/PCDHB16/ZNF385A/VAV3/CDO1/FGF2/LGALS9/GAB3/TRPV4/PTPRJ/SPN/PTPN6/ITGAX/ITGAM/PLCG2/MACROH2A1/TPP1/PCDHB4/DAB2/VAV1/CRYAB/RBM47/FAM20A/CTSL/TCIRG1/HMOX1/RAPGEF1/IL6R/CLMN/C5AR1/P2RX7/CSK/RNF213/RIPK3/TIAM1/FANCD2/PCSK6/GNG12/NOX4/SGCB/PAM/C12orf57/SGCE/NRP1/PCDHB15/PSAP/FMN1/OXCT1/SYK/EPHA4/FGR/ITGB2/MTSS1/DDR2/NLN…	607	BP		GO:0006887	exocytosis	18/98	862/17910	8.71798e-07	4.43629e-05	3.07823e-05	CD36/PECAM1/FABP5/ADRA2A/RALA/MMRN1/CCL8/VAMP8/CHI3L1/MMP9/ITGB2/SERPINA1/CCR1/ANPEP/F13A1/FCER1G/CD53/FCGR2B	18	BP		GO:0023051	regulation of signaling	557/1825	3635/17910	4.33663e-28	7.60149e-26	5.58592e-26	TMEM106A/ARHGAP30/TLR7/BLNK/SH3KBP1/PRR5L/CSK/PTPN18/DOK1/CARD9/PYCARD/CNTN4/TMEM9B/HCST/PYDC1/FGD2/PIK3CD/VAV1/CYTH4/CSF1R/CCR2/MAPKAPK3/TLR1/MYD88/SYK/PTPN6/ARHGDIB/CMTM3/NLRP12/VAMP8/RGS19/HAVCR2/VAV3/CASP1/LY86/SH2B3/SIRPA/FASLG/PTPRJ/TYROBP/GPX1/PSD4/CD14/PPP1R9A/IL16/LILRA4/UCP2/CD180/CKLF/LGMN/SRMS/PRKCD/NFAM1/PTPN22/ARHGAP25/MAP4K1/PSAP/CD74/RB1/ARRB2/ATM/CMTM7/RHOB/P2RX4/CYBA/CD300A/GRB2…	557	BP
GO:0030141	secretory granule	168/1649	806/18675	6.08315e-27	5.38967e-25	3.95725e-25	MYO5A/ATP11A/PRKCD/KCNAB2/CD33/SIGLEC9/PDXK/GRN/SIRPA/STK10/ITGAL/PTPRJ/ATP6V0C/PTPN6/ITGAX/PLEKHO2/TSPAN14/AMPD3/ITGAM/STXBP2/ARHGAP9/RAP2B/GNS/TCIRG1/C5AR1/PYGL/FERMT3/MAN2B1/PAM/RNASET2/CD68/GM2A/GUSB/PSAP/BMF/CTSD/CTSA/HK3/FGR/ITGB2/LHFPL2/BIN2/DOCK2/APOOL/LAIR1/LILRB2/FUCA1/IGF2R/FTL/FGL2/ADA2/NEU1/CAV1/MAGED2/ALOX5/PTAFR/TNFRSF1B/HSPA6/ANPEP/ATG7/PLAU/CAV2/CD300A/TYROBP/HEXA/ADAM8/CDC37L1/I…	168	CC		GO:0002696	positive regulation of leukocyte activation	11/98	305/17910	8.77148e-07	4.43629e-05	3.07823e-05	MAP3K8/IL6/CCL2/TNFSF13B/DOCK8/VAMP8/THY1/VCAM1/ITGB2/CCL19/FCER1G	11	BP		GO:0001819	positive regulation of cytokine production	127/1825	446/17910	5.17602e-28	8.89136e-26	6.53377e-26	RNF135/TLR7/AIF1/PTAFR/CARD9/PYCARD/PYDC1/IL17RA/CSF1R/CCR2/TLR1/MYD88/SYK/SASH3/NLRP12/FAM49B/IRF8/HAVCR2/CASP1/LILRB1/PTPRJ/TYROBP/HLA-DPA1/CD14/CRTAM/NFAM1/PTPN22/CD74/CYBB/CYBA/FCER1G/IL18/TLR2/NOD2/TREM2/LILRA2/TNF/ADORA2B/CD4/ROCK2/SPN/TRPV4/CD28/LILRB2/IL17B/CLEC5A/AKAP12/LGALS9/ZBP1/P2RX7/TLR5/IRF5/B2M/GPSM3/MAPK13/CD80/FGR/HLA-DPB1/RAB7B/HLA-E/CCL3/CD36/CD2/LY96/IL17D/PTPRC/ADAM8/STAT1/C…	127	BP
GO:0071310	cellular response to organic substance	384/1606	2564/17910	3.52452e-27	5.45388e-25	3.77186e-25	NOD2/MYO5A/GRB2/JARID2/NRP2/PRKCD/UCP2/MADD/TEC/SIRPA/ADCY7/DAPK1/FGF2/LGALS9/ATP6V0C/TRAF3/MAPK13/PTPN6/ITGAX/ITGAM/TPP1/STXBP2/DAB2/VAV1/SCARB1/CTSL/TCIRG1/HMOX1/RAPGEF1/IL6R/P2RX7/CSK/TIAM1/PCSK6/NOX4/NPC1/CD68/NRP1/PSAP/OXCT1/SYK/EPHA4/DOCK8/GNA15/ITGB2/CSF2RB/IL10RA/LYN/LBH/INPP5D/ARRB2/SPI1/NRROS/PRDM5/GJA1/TRIB1/TWSG1/LILRB2/EPB41L5/FERMT2/HSPB8/ICAM1/CCR1/YAP1/ATP6V0D2/IRF5/ARRB1/RBFOX2/C…	384	BP		GO:0071310	cellular response to organic substance	33/98	2564/17910	1.06716e-06	5.30735e-05	3.68264e-05	MAP3K8/SOX17/IFI27/IL6/CSF2RB/CD36/ADRA2A/SOX9/CCL2/RALA/TNFAIP3/TNFSF13B/DOCK8/OAS2/LY86/IFI30/CHI3L1/VCAM1/MMP9/MMP12/CASQ2/ITGB2/CCL19/CCR1/HLA-DRA/F13A1/FCER1G/LPL/IL1RN/LAPTM5/FCGR2B/MRC1/SPP1	33	BP		GO:0002521	leukocyte differentiation	133/1825	485/17910	1.54346e-27	2.59936e-25	1.91013e-25	BLNK/MAFB/BTK/PIK3CD/VAV1/CSF1R/CCR2/GAB3/SYK/PTPN6/SASH3/CEBPA/TRPM2/NCKAP1L/SLAMF8/LILRB1/PTPRJ/TYROBP/SPI1/NFAM1/CEBPE/PTPN22/LILRB3/CD74/RB1/ATM/CMTM7/FCER1G/RIPK3/IL18/VNN1/LYN/ZEB1/BATF/TLR2/TREM2/CCR1/ITGA4/HCLS1/C1QC/MFNG/TNF/ATP6AP1/CD4/PPARGC1B/LRRK1/LYL1/TNFRSF11A/SPN/OSCAR/HHEX/CD28/DOCK2/LILRB2/SNX10/PIK3R6/LGALS9/RASSF2/B2M/CD80/INPP5D/CCL3/PREX1/ID2/CD2/PTPRC/PTK2B/TMEM176B/ADAM8/A…	133	BP
GO:0006954	inflammatory response	166/1606	784/17910	9.85215e-27	1.49681e-24	1.03518e-24	NOD2/PRKCD/GRN/SIRPA/ADCY7/CDO1/LGALS9/TRPV4/ITGAL/PIK3AP1/MAPK13/ITGAM/TCIRG1/HMOX1/IL6R/C5AR1/P2RX7/FANCD2/NOX4/CD68/C2/SYK/ITGB2/LYN/THEMIS2/ABHD12/SIGLEC1/NRROS/GJA1/PTGS1/STAB1/JAM3/ICAM1/CSF1R/TSPAN2/ALOX5/PTAFR/TNFRSF1B/C1QC/CCRL2/SLAMF8/NR1H3/PPARG/HCK/BTK/C1QA/ADGRE2/TYROBP/ADAM8/MMP9/NLRP3/LPL/PLA2G7/DUSP10/IL17RA/IL10RB/C1QB/ACER3/IL1RN/CD180/C5AR2/PIK3CG/ACP5/PTGER3/BLNK/VNN1/CSF1/CYB…	166	BP		GO:0071402	cellular response to lipoprotein particle stimulus	5/98	35/17910	1.26132e-06	6.17011e-05	4.28129e-05	CD36/ABCG1/ITGB2/FCER1G/LPL	5	BP		GO:0010646	regulation of cell communication	549/1825	3589/17910	2.10369e-27	3.47473e-25	2.55338e-25	TMEM106A/ARHGAP30/TLR7/BLNK/SH3KBP1/PRR5L/CSK/PTPN18/DOK1/CARD9/PYCARD/CNTN4/TMEM9B/HCST/PYDC1/FGD2/PIK3CD/VAV1/CYTH4/CSF1R/CCR2/MAPKAPK3/TLR1/MYD88/SYK/PTPN6/ARHGDIB/CMTM3/NLRP12/VAMP8/RGS19/HAVCR2/VAV3/CASP1/LY86/SH2B3/SIRPA/FASLG/PTPRJ/TYROBP/GPX1/PSD4/CD14/PPP1R9A/IL16/LILRA4/UCP2/CD180/CKLF/LGMN/SRMS/PRKCD/NFAM1/PTPN22/ARHGAP25/MAP4K1/PSAP/CD74/RB1/ARRB2/ATM/CMTM7/RHOB/P2RX4/CYBA/CD300A/GRB2…	549	BP
GO:0009966	regulation of signal transduction	458/1606	3265/17910	1.78364e-26	2.64881e-24	1.8319e-24	TMEM106A/NOD2/PSD4/MYO5A/GRB2/PIK3R6/PRKCD/SH3BP2/MADD/GRN/SIRPA/ZNF385A/VAV3/DAPK1/FGF2/LGALS9/PIK3R5/TRPV4/PTPRJ/ATP6V0C/PIK3AP1/PTPN6/TSPAN14/DAB2/ARHGAP9/VAV1/HMOX1/RAPGEF1/IL6R/C5AR1/P2RX7/GMIP/MAPKAPK3/CSK/RNF213/RIPK3/TIAM1/FANCD2/PCSK6/NOX4/CYTH4/ARHGAP30/MID2/REL/NRP1/PSAP/BMF/ABHD6/SYK/EPHA4/FGR/NET1/CMTM7/IL10RA/LYN/LBH/INPP5D/ARRB2/NRROS/CNIH3/PLEK/DUSP19/GJA1/TRIB1/TWSG1/SH3BGR/ARHGA…	458	BP		GO:0050867	positive regulation of cell activation	11/98	319/17910	1.36051e-06	6.46817e-05	4.48811e-05	MAP3K8/IL6/CCL2/TNFSF13B/DOCK8/VAMP8/THY1/VCAM1/ITGB2/CCL19/FCER1G	11	BP		GO:0032879	regulation of localization	439/1825	2688/17910	3.54234e-27	5.7406e-25	4.21845e-25	ITGAM/AIF1/PRR5L/PTAFR/CSK/PYCARD/PYDC1/PIK3CD/IL17RA/CSF1R/CCR2/TLR1/SYK/PTPN6/ARHGDIB/FERMT3/NLRP12/VAMP8/CCR5/TRPM2/NCKAP1L/KCNQ1/PPP1R12A/STAC3/ITGB2/HAVCR2/CTSS/PACSIN3/SLAMF8/CASP1/LILRB1/STK10/DOCK8/SIRPA/FASLG/PTPRJ/TYROBP/PRKX/CD14/CORO1A/PPP1R9A/IL16/SLMAP/KCNJ5/HVCN1/UCP2/LGMN/CRTAM/KCNE3/PRKCD/CXCR3/PTPN22/CD74/RB1/CYBB/ARRB2/ATM/RHOB/P2RX4/CYBA/FCER1G/CD300A/CD84/RIPK3/LYN/UNC13D/HCK…	439	BP
GO:0016477	cell migration	255/1606	1474/17910	1.80687e-26	2.64881e-24	1.8319e-24	SHTN1/SLC7A8/GRB2/NRP2/PRKCD/GRN/SIRPA/VAV3/FGF2/LGALS9/STK10/TRPV4/ITGAL/PTPRJ/SPN/PTPN6/FMNL1/ITGAX/DOCK4/ITGAM/DAB2/VAV1/RAP2B/SCARB1/MPP1/HMOX1/IL6R/C5AR1/FERMT3/RIPK3/TIAM1/NOX4/DPP4/NRP1/CD84/ABHD6/SYK/EPHA4/DOCK8/FGR/NET1/ITGB2/DDR2/LYN/SLC8B1/DOK2/INPP5D/ARRB2/BIN2/GJA1/TRIB1/EPB41L5/ARHGAP4/EMP2/JAM3/ICAM1/CCR1/MITF/PLXND1/RBFOX2/CSF1R/CAV1/SLC7A5/SGPL1/SEMA6D/PTAFR/RAC2/GLUL/P2RX4/SLAMF…	255	BP		GO:0045321	leukocyte activation	21/98	1186/17910	1.3656e-06	6.46817e-05	4.48811e-05	MAP3K8/IL6/CD36/PECAM1/FABP5/CCL2/TNFAIP3/TNFSF13B/DOCK8/VAMP8/THY1/CHI3L1/VCAM1/MMP9/ITGB2/CCL19/SERPINA1/ANPEP/FCER1G/CD53/FCGR2B	21	BP		GO:0030155	regulation of cell adhesion	161/1825	659/17910	5.18671e-27	8.24974e-25	6.06228e-25	AIF1/PTAFR/CSK/PYCARD/VAV1/CCR2/SYK/PTPN6/SASH3/ARHGDIB/FERMT3/FAM49B/NCKAP1L/PPP1R12A/ITGB2/HAVCR2/VAV3/SH2B3/LILRB1/DOCK8/PTPRJ/PRKX/HLA-DPA1/CORO1A/HLA-DMB/PRKCD/CXCR3/PTPN22/APBB1IP/CD74/ATM/CD300A/GRB2/IL18/VNN1/LYN/UNC13D/RAC2/NOD2/ITGA4/TNF/CD4/ROCK2/SIRPG/MYOC/PIK3CG/HFE/SPN/TRPV4/CD28/LILRB2/RCC2/PIK3R6/VSIG4/LGALS9/FXYD5/DPP4/SIPA1/RELL2/DAPK3/CCL5/TNFRSF21/CD80/HLA-DPB1/GPNMB/HLA-E/PRE…	161	BP
GO:0051049	regulation of transport	291/1606	1773/17910	1.88914e-26	2.72166e-24	1.88228e-24	NOD2/MYO5A/PRKCD/KCNAB2/UCP2/CD33/NEDD4L/SIRPA/TMEM37/DAPK1/LGALS9/TRPV4/PTPRJ/PTPN6/ITGAM/PLCG2/STXBP2/DAB2/SCARB1/CRYAB/TCIRG1/HMOX1/RAPGEF1/P2RX7/CSK/TIAM1/PAM/DPP4/NRP1/CD84/C2/ZFAND1/OXCT1/SYK/FGR/ITGB2/SLC25A4/LYN/SLC8B1/ARRB2/REEP1/CNIH3/DOCK2/GJA1/LILRB2/ICAM1/KCNN4/CCR1/TRPV2/ARRB1/CSF1R/CAV1/NEDD4/PRKCB/PTAFR/TNFRSF1B/RAC2/GLUL/CD22/P2RX4/KMO/GPD1L/NR1H3/PPARG/HCK/CD300A/PRR5L/ADGRE2/PL…	291	BP		GO:0072562	blood microparticle	8/103	147/18675	1.54024e-06	7.78132e-05	5.87371e-05	JCHAIN/IGHM/F13A1/IGKV1-17/IGKV4-1/C1QB/C1QC/IGLV3-25	8	CC		GO:0007159	leukocyte cell-cell adhesion	103/1825	328/17910	1.3338e-26	2.08291e-24	1.53061e-24	AIF1/PTAFR/CSK/PYCARD/VAV1/GCNT1/CCR2/SYK/PTPN6/SASH3/FERMT3/FAM49B/NCKAP1L/ITGB2/HAVCR2/LILRB1/STK10/DOCK8/HLA-DPA1/CORO1A/SELPLG/HLA-DMB/ITGAL/PTPN22/CD74/CD300A/GRB2/IL18/ITGB7/VNN1/LYN/RAC2/NOD2/ITGA4/TNF/CD4/SIRPG/HFE/SPN/CD28/LILRB2/PIK3R6/VSIG4/LGALS9/DPP4/CCL5/TNFRSF21/CD80/HLA-DPB1/GPNMB/HLA-E/PTPRC/ADAM8/RUNX3/ICOSLG/TNFSF13B/RASAL3/LCK/CD40LG/PAWR/HLA-G/LGALS3/ROCK1/CX3CR1/CCDC88B/CD6/…	103	BP
GO:0044093	positive regulation of molecular function	271/1606	1636/17910	3.62015e-25	5.12712e-23	3.54588e-23	NOD2/ASAP1/PIK3R6/PRKCD/CD33/MADD/GRN/ADAP2/ADCY7/VAV3/DAPK1/PLCB2/FGF2/LGALS9/PIK3R5/PARM1/DOCK4/TBC1D2/ITGAM/PLCG2/ARHGAP9/VAV1/SCARB1/FAM20A/RAPGEF1/C5AR1/P2RX7/GMIP/MAPKAPK3/CSK/RIPK3/TIAM1/ARRDC4/NOX4/ARHGAP30/MID2/NRP1/GM2A/PSAP/CTSD/CTSA/TBC1D30/TRIM14/SYK/EPHA4/DOCK8/FGR/GNA15/NET1/ITGB2/DDR2/LYN/DOCK2/PLEK/DUSP19/EPB41L5/ARHGAP4/LCP2/EMP2/SIPA1L2/ICAM1/FGD2/ARRB1/PLXND1/ARAP1/CSF1R/CAV1/…	271	BP		GO:0009897	external side of plasma membrane	9/103	199/18675	1.56402e-06	7.78132e-05	5.87371e-05	CD36/PECAM1/THY1/VCAM1/ABCG1/ITGB2/CCR1/ANPEP/FCGR2B	9	CC		GO:0044437	vacuolar part	138/1867	538/18675	3.3836e-26	2.10509e-24	1.49845e-24	TLR7/PYCARD/TMEM9B/CTSB/GLB1/VAMP8/TRPM2/CTSS/HLA-DRB1/FASLG/RNASET2/HLA-DPA1/ATP6V1A/MAN2B1/DAGLB/HLA-DMB/LGMN/LIPA/SLC15A3/SLC36A1/HLA-DMA/AP1B1/PRKCD/NFAM1/ATP6V1B2/PSAP/CD74/LAPTM5/GPR137B/TPP1/WDR81/P2RX4/FTL/HLA-DRA/VNN1/UNC13D/FUCA1/SLC29A3/HEXA/ATP6V0D1/TM6SF1/NCSTN/LRMP/NPC2/CTSD/HLA-DRB4/GALNS/ATP6V0B/GUSB/FABP5/ABHD6/HLA-DQB2/DAB2/ARRB1/MCOLN1/PLEKHM1/MANBA/MYO7A/HEXB/DRAM1/MREG/GBA/IF…	138	CC
GO:0002521	leukocyte differentiation	119/1606	485/17910	4.93691e-25	6.87548e-23	4.75503e-23	PIK3R6/LGALS9/GAB3/PTPRJ/SPN/PTPN6/PLCG2/VAV1/TCIRG1/RIPK3/FANCD2/SYK/CMTM7/LYN/INPP5D/SPI1/NRROS/DOCK2/TRIB1/LILRB2/IKZF1/CCR1/UBASH3B/MITF/CSF1R/TSPAN2/C1QC/SLAMF8/ZEB1/LILRB4/SASH3/PPARG/RASSF2/BTK/TYROBP/SLAMF6/MAFB/SEMA4A/ADAM8/TRPM2/CD4/MMP9/NLRP3/HCLS1/DUSP10/CA2/HHEX/CHD7/ZMIZ1/MERTK/NCKAP1L/CD83/PTPN22/DCSTAMP/BLNK/PTK2B/LFNG/VNN1/MFNG/CSF1/ATP6AP1/CR1/LILRB1/CD80/IL31RA/IRF1/CD86/TNFRSF…	119	BP		GO:0031012	extracellular matrix	13/103	468/18675	1.79175e-06	7.78132e-05	5.87371e-05	NID2/LAMA4/EGFL6/MXRA5/MMRN1/CHI3L1/MMP9/MMP12/ADAMDEC1/SERPINA1/F13A1/C1QB/C1QC	13	CC		GO:0009966	regulation of signal transduction	507/1825	3265/17910	1.67976e-26	2.56494e-24	1.88483e-24	TMEM106A/ARHGAP30/TLR7/BLNK/SH3KBP1/PRR5L/CSK/PTPN18/DOK1/CARD9/PYCARD/TMEM9B/HCST/PYDC1/FGD2/PIK3CD/VAV1/CYTH4/CSF1R/CCR2/MAPKAPK3/TLR1/MYD88/SYK/PTPN6/ARHGDIB/CMTM3/NLRP12/RGS19/HAVCR2/VAV3/CASP1/LY86/SH2B3/SIRPA/FASLG/PTPRJ/GPX1/PSD4/CD14/IL16/LILRA4/CD180/CKLF/LGMN/SRMS/PRKCD/NFAM1/PTPN22/ARHGAP25/MAP4K1/PSAP/CD74/RB1/ARRB2/ATM/CMTM7/RHOB/P2RX4/CYBA/CD300A/GRB2/RIPK3/GMIP/IL18/VNN1/LYN/ZEB1/R…	507	BP
GO:0040011	locomotion	294/1606	1835/17910	5.52829e-25	7.57285e-23	5.23732e-23	SHTN1/SLC7A8/MYO5A/GRB2/NRP2/PRKCD/GRN/SIRPA/VAV3/FGF2/LGALS9/STK10/TRPV4/ITGAL/PTPRJ/SPN/PTPN6/FMNL1/ITGAX/DOCK4/ITGAM/DAB2/VAV1/RAP2B/SCARB1/MPP1/CLN6/HMOX1/IL6R/C5AR1/FERMT3/RIPK3/TIAM1/NOX4/MID2/DPP4/NRP1/CD84/ABHD6/SYK/EPHA4/DOCK8/FGR/NET1/ITGB2/DDR2/CMTM7/LYN/SLC8B1/DOK2/INPP5D/ARRB2/BIN2/DOCK2/GJA1/TRIB1/EPB41L5/ARHGAP4/EMP2/JAM3/ICAM1/CCR1/MITF/PLXND1/RBFOX2/CSF1R/CAV1/NEDD4/SLC7A5/SGPL1/…	294	BP		GO:0003823	antigen binding	9/99	150/16967	2.28082e-07	8.07409e-05	6.74641e-05	JCHAIN/IGHM/HLA-DRA/IGKV1-17/IGKV4-1/IGKV1D-13/IGLV3-10/IGLV3-25/IGLV2-14	9	MF		GO:0006950	response to stress	573/1825	3822/17910	1.7022e-26	2.56494e-24	1.88483e-24	RNF135/ITGAM/ASCL2/TLR7/BLNK/AIF1/TFEC/PRR5L/TNFAIP8L2/PTAFR/BTK/CARD9/ADCY7/PYCARD/HDAC10/PYDC1/FGD2/PIK3CD/VAV1/SIGLEC1/IL17RA/CSF1R/CCR2/UNC93B1/MAPKAPK3/TLR1/MYD88/NCF4/CTSB/SYK/PTPN6/DNAJB5/FERMT3/NLRP12/FCGR1B/CEBPA/VAMP8/CCR5/TRPM2/IRF8/ITGB2/HAVCR2/CTSS/SLAMF8/VAV3/CASP1/LY86/SH2B3/LILRB1/DOCK8/HLA-DRB1/SIRPA/RPS6KA1/IDH1/TYROBP/GPX1/HLA-DPA1/CD14/CORO1A/LILRA4/MPEG1/CLEC4A/UCP2/CD180/APO…	573	BP
GO:0050900	leukocyte migration	116/1606	467/17910	6.52572e-25	8.79499e-23	6.08255e-23	SLC7A8/GRB2/SIRPA/VAV3/LGALS9/STK10/TRPV4/ITGAL/SPN/PTPN6/ITGAX/ITGAM/VAV1/MPP1/HMOX1/IL6R/C5AR1/RIPK3/CD84/SYK/DOCK8/ITGB2/LYN/SLC8B1/DOK2/INPP5D/JAM3/ICAM1/CCR1/CAV1/SLC7A5/PTAFR/RAC2/P2RX4/SLAMF8/SELPLG/ITGB7/HCK/CD300A/ADGRE2/ADAM8/GREM1/TRPM2/PDGFD/MMP9/PLA2G7/LGMN/IL17RA/MYO1G/SDC3/MERTK/NCKAP1L/C5AR2/PIK3CG/PTK2B/CSF1/LGALS3/SLC7A7/ANGPT1/CSF3R/CORO1A/PYCARD/TNFRSF10A/CCN3/TNFRSF11A/S100A9…	116	BP		GO:0072376	protein activation cascade	8/98	151/17910	1.75694e-06	8.19173e-05	5.68405e-05	CFI/F13A1/IGKV1-17/IGKV4-1/C1QB/C1QC/IGLV3-25/IGLV2-14	8	BP		GO:0023056	positive regulation of signaling	314/1825	1736/17910	2.944e-26	4.35965e-24	3.20367e-24	TMEM106A/TLR7/BLNK/PRR5L/CSK/DOK1/CARD9/PYCARD/TMEM9B/HCST/FGD2/PIK3CD/VAV1/CSF1R/CCR2/MAPKAPK3/TLR1/MYD88/SYK/PTPN6/CMTM3/NLRP12/VAMP8/HAVCR2/VAV3/CASP1/LY86/SH2B3/FASLG/PTPRJ/TYROBP/GPX1/CD14/PPP1R9A/CD180/LGMN/PRKCD/NFAM1/PTPN22/MAP4K1/PSAP/CD74/ARRB2/ATM/P2RX4/CYBA/CD300A/GRB2/RIPK3/IL18/LYN/RAC2/YAP1/C2CD2L/NCSTN/IL10RA/RHOG/NUP62/TLR2/EGFR/NOD2/TREM2/CCR1/HCLS1/FABP5/MFNG/TNF/BTC/CAMTA1/GHR…	314	BP
GO:0050778	positive regulation of immune response	165/1606	809/17910	1.08134e-24	1.43424e-22	9.91906e-23	NOD2/GRB2/PRKCD/TEC/VAV3/LGALS9/PTPRJ/TRAF3/PIK3AP1/PTPN6/ITGAM/PLCG2/VAV1/CTSL/RAPGEF1/C5AR1/P2RX7/MAPKAPK3/KLHL6/CSK/C2/SYK/FGR/ITGB2/LYN/THEMIS2/INPP5D/ARRB2/NCKAP1/UNC93B1/LCP2/KCNN4/CAV1/PRKCB/PTAFR/C1QC/CD22/NR1H3/LILRB4/SASH3/HCK/BTK/CD300A/C1QA/SLAMF6/ADAM8/COLEC12/CD4/CTSB/NLRP3/PTK2/LIMK1/RGCC/LGMN/MAP3K1/C1QB/GPLD1/WAS/TNFRSF21/MYO1G/NCKAP1L/C5AR2/PTPN22/HEXIM1/CD300LF/TXK/LGALS3/CYBA/…	165	BP		GO:0030198	extracellular matrix organization	11/98	334/17910	2.12526e-06	9.75656e-05	6.76984e-05	NID2/LAMA4/IL6/EGFL6/PECAM1/SOX9/VCAM1/MMP9/MMP12/ITGB2/SPP1	11	BP		GO:0010647	positive regulation of cell communication	312/1825	1730/17910	7.38309e-26	1.0748e-23	7.89812e-24	TMEM106A/TLR7/BLNK/PRR5L/CSK/DOK1/CARD9/PYCARD/TMEM9B/HCST/FGD2/PIK3CD/VAV1/CSF1R/CCR2/MAPKAPK3/TLR1/MYD88/SYK/PTPN6/CMTM3/NLRP12/VAMP8/HAVCR2/VAV3/CASP1/LY86/SH2B3/FASLG/PTPRJ/TYROBP/GPX1/CD14/PPP1R9A/CD180/LGMN/PRKCD/NFAM1/PTPN22/MAP4K1/PSAP/CD74/ARRB2/ATM/P2RX4/CYBA/CD300A/GRB2/RIPK3/IL18/LYN/RAC2/YAP1/C2CD2L/NCSTN/IL10RA/RHOG/NUP62/TLR2/EGFR/NOD2/TREM2/CCR1/HCLS1/FABP5/MFNG/TNF/BTC/CAMTA1/GHR…	312	BP
GO:0006950	response to stress	509/1606	3822/17910	1.92923e-24	2.51885e-22	1.74202e-22	NOD2/GRB2/PIK3R6/PRKCD/UCP2/TEC/GRN/SIRPA/ZNF385A/ADCY7/VAV3/DAPK1/CDO1/FGF2/LGALS9/PIK3R5/TRPV4/ITGAL/TRAF3/SPN/PIK3AP1/MAPK13/PTPN6/ITGAM/PLCG2/MACROH2A1/TPP1/STXBP2/VAV1/RAP2B/SCARB1/CRYAB/CTSL/TCIRG1/HMOX1/RAPGEF1/IL6R/C5AR1/P2RX7/MAPKAPK3/FERMT3/RIPK3/ZFYVE26/TIAM1/FANCD2/CD300C/NOX4/PAM/CD68/MID2/DPP4/NRP1/NUP210/CD84/PSAP/C2/TRIM14/OXCT1/SYK/EPHA4/DOCK8/FGR/GNA15/NET1/ITGB2/MTSS1/LYN/THEMI…	509	BP		GO:1903039	positive regulation of leukocyte cell-cell adhesion	9/98	214/17910	2.63163e-06	0.000118981	8.25584e-05	MAP3K8/IL6/CCL2/TNFSF13B/DOCK8/THY1/VCAM1/ITGB2/CCL19	9	BP		GO:0006954	inflammatory response	178/1825	784/17910	8.87899e-26	1.27103e-23	9.34008e-24	ITGAM/TLR7/BLNK/AIF1/PTAFR/BTK/ADCY7/PYCARD/PIK3CD/SIGLEC1/IL17RA/CSF1R/CCR2/MYD88/SYK/NLRP12/CEBPA/VAMP8/ITGB2/HAVCR2/SLAMF8/LY86/SIRPA/TYROBP/GPX1/CD180/CLEC7A/LIPA/ITGAL/ALOX5/NLRC4/PRKCD/NFAM1/CXCR3/RB1/CYBB/ATM/CYBA/FCER1G/IL18/VNN1/C1QA/LYN/UNC13D/HCK/C2/TLR2/EGFR/NOD2/TREM2/C1QC/TNF/GHRL/ADORA2B/CCL3L3/IL10RB/CCRL2/NAIP/PIK3CG/HFE/TNFRSF11A/PIK3AP1/PTGS1/TRPV4/GBA/CD28/IL17B/VSIG4/LGALS9/C…	178	BP
GO:0099503	secretory vesicle	177/1649	923/18675	5.63922e-24	4.54214e-22	3.33496e-22	MYO5A/ATP11A/PRKCD/KCNAB2/CD33/SIGLEC9/PDXK/GRN/PI4K2A/SIRPA/STK10/ITGAL/PTPRJ/ATP6V0C/PTPN6/ITGAX/PLEKHO2/TSPAN14/AMPD3/ITGAM/STXBP2/ARHGAP9/RAP2B/GNS/DMXL2/TCIRG1/C5AR1/PYGL/FERMT3/SEPTIN6/MAN2B1/PAM/RNASET2/CD68/GM2A/GUSB/PSAP/BMF/CTSD/CTSA/HK3/FGR/ITGB2/LHFPL2/BIN2/DOCK2/APOOL/LAIR1/LILRB2/FUCA1/IGF2R/FTL/FGL2/ADA2/NEU1/CAV1/MAGED2/ALOX5/PTAFR/TNFRSF1B/HSPA6/ANPEP/ATG7/PLAU/CAV2/CD300A/TYROBP…	177	CC		GO:0002694	regulation of leukocyte activation	13/98	492/17910	2.77088e-06	0.000123407	8.56294e-05	MAP3K8/IL6/CCL2/TNFAIP3/TNFSF13B/DOCK8/VAMP8/THY1/VCAM1/ITGB2/CCL19/FCER1G/FCGR2B	13	BP		GO:0045087	innate immune response	194/1825	893/17910	1.51148e-25	2.12822e-23	1.56391e-23	RNF135/ITGAM/TLR7/AIF1/TNFAIP8L2/PTAFR/BTK/CARD9/PYCARD/PYDC1/PIK3CD/VAV1/CSF1R/UNC93B1/MAPKAPK3/TLR1/MYD88/CTSB/SYK/PTPN6/FCGR1B/IRF8/ITGB2/HAVCR2/CTSS/SLAMF8/CASP1/LY86/LILRB1/HLA-DRB1/SIRPA/TYROBP/HLA-DPA1/CD14/CORO1A/LILRA4/CLEC4A/CD180/APOBEC3G/CLEC7A/OAS1/LGMN/RNASE6/CRTAM/NLRC4/PRKCD/PTPN22/CYBB/TREML1/ARRB2/CYBA/FCER1G/CD300A/CD84/IL18/HLA-DRA/VNN1/C1QA/LYN/UNC13D/HCK/C2/TRIM14/IFNGR1/HLA…	194	BP
GO:0060326	cell chemotaxis	79/1606	253/17910	5.50751e-24	7.08011e-22	4.89655e-22	PRKCD/VAV3/FGF2/LGALS9/TRPV4/DOCK4/VAV1/MPP1/IL6R/C5AR1/TIAM1/NRP1/SYK/ITGB2/LYN/SLC8B1/ARRB2/BIN2/JAM3/CCR1/RAC2/P2RX4/SLAMF8/ADGRE2/ADAM8/GREM1/TRPM2/PDGFD/PLA2G7/LGMN/IL17RA/NCKAP1L/C5AR2/PIK3CG/SMOC2/FGF1/PTK2B/CSF1/LGALS3/PRKD1/CSF3R/CORO1A/GAB1/CCN3/TNFRSF11A/S100A9/CD74/LPAR1/IL10/AGTR1/CXADR/DYSF/CCL3/JAML/SCG2/GPR183/ITGA9/AIF1/RIPOR2/CXCR4/CXCL8/C3AR1/EDNRB/PTN/FLT1/LEF1/TGFB2/CCL2/CCL5…	79	BP		GO:0070062	extracellular exosome	29/103	2162/18675	3.56914e-06	0.000129231	9.75496e-05	NID2/LAMA4/MARCKS/PLAT/MXRA5/PECAM1/FABP5/RALA/TNFAIP3/JCHAIN/VAMP8/THY1/CLIC5/CHI3L1/MEST/VCAM1/MMP9/IGHM/CFI/ITGB2/SERPINA1/HLA-DRA/ANPEP/IGKV1-17/CD53/IL1RN/FCGBP/IGLV2-14/SPP1	29	CC		GO:0012505	endomembrane system	604/1867	4213/18675	5.97572e-25	3.4699e-23	2.46997e-23	P2RY13/DHRS9/BIN2/ITGAM/TLR7/FAM20B/PTAFR/TPST2/PYCARD/TMEM9B/NECAP2/FGD2/CYTH4/GCNT1/UNC93B1/TLR1/MYD88/NCF4/CTSB/GLB1/PTPN6/FERMT3/CMTM3/FCGR1B/VAMP8/CCR5/FAM49B/TRPM2/NCKAP1L/RGS19/KCNQ1/RCBTB2/ITGB2/SCAMP2/HAVCR2/HK3/CYB561D2/CTSS/STK10/HLA-DRB1/SIRPA/PTPRJ/IDH1/TYROBP/LAIR1/RNASET2/HLA-DPA1/CD14/CORO1A/MAN2B1/SLMAP/FKBP15/LHFPL2/FCGR2A/HVCN1/HLA-DMB/OAS1/LGMN/GNAZ/ITGAL/ALOX5/LRRC8D/NUP210/S…	604	CC
GO:0051240	positive regulation of multicellular organismal process	281/1606	1750/17910	5.6838e-24	7.13916e-22	4.93739e-22	NOD2/SHTN1/NRP2/PIK3R6/UCP2/NEDD4L/GRN/FGF2/LGALS9/TRPV4/PTPRJ/SPN/MAPK13/ITGAX/PLCG2/MACROH2A1/DAB2/SCARB1/HMOX1/RAPGEF1/IL6R/C5AR1/P2RX7/TIAM1/NRP1/SYK/EPHA4/FGR/ITGB2/DDR2/LYN/LBH/INPP5D/ARRB2/PLEK/GJA1/TRIB1/LILRB2/EPB41L5/ICAM1/CCR1/TRPV2/YAP1/ID4/IRF5/CSF1R/CAV1/ZNF804A/PRKCB/PTAFR/TNFRSF1B/MMD/P2RX4/EZH2/ZEB1/BMPR1A/LILRB4/SASH3/PPARG/BTK/C1QA/TYROBP/NEGR1/SLAMF6/SEMA4A/ADAM8/GREM1/IRF8/AQ…	281	BP		GO:1903561	extracellular vesicle	29/103	2185/18675	4.40732e-06	0.000129231	9.75496e-05	NID2/LAMA4/MARCKS/PLAT/MXRA5/PECAM1/FABP5/RALA/TNFAIP3/JCHAIN/VAMP8/THY1/CLIC5/CHI3L1/MEST/VCAM1/MMP9/IGHM/CFI/ITGB2/SERPINA1/HLA-DRA/ANPEP/IGKV1-17/CD53/IL1RN/FCGBP/IGLV2-14/SPP1	29	CC		GO:0019221	cytokine-mediated signaling pathway	173/1825	764/17910	6.30493e-25	8.73436e-23	6.4184e-23	ITGAM/PTAFR/DOK1/PYCARD/PYDC1/PIK3CD/VAV1/IL17RA/CSF1R/CCR2/MYD88/SYK/PTPN6/FCGR1B/CEBPA/CCR5/IRF8/ITGB2/CASP1/SH2B3/HLA-DRB1/FASLG/HLA-DPA1/IL16/SPI1/OAS1/ALOX5/PRKCD/CXCR3/CD74/FCER1G/GRB2/IL18/HLA-DRA/ZEB1/HCK/BATF/IL10RA/IFNGR1/HLA-DRB4/NOD2/TREM2/CCR1/TNF/HLA-DQB2/TALDO1/CCL3L3/IL10RB/CD4/CCRL2/OAS2/TNFRSF11A/IL21R/TNFSF13/TNFSF15/CARD16/IFI30/PSMB10/CCL5/IRF5/B2M/RALA/CAMK2G/CD300LF/CD80/IL…	173	BP
GO:0032101	regulation of response to external stimulus	172/1606	873/17910	5.72431e-24	7.13916e-22	4.93739e-22	NOD2/PRKCD/TEC/GRN/SIRPA/ADCY7/FGF2/LGALS9/TRPV4/TRAF3/PIK3AP1/MAPK13/ITGAM/MPP1/IL6R/C5AR1/TIAM1/FANCD2/NRP1/C2/SYK/EPHA4/ITGB2/LYN/SLC8B1/ABHD12/PLEK/GJA1/TRIB1/JAM3/CCR1/UBASH3B/FGL2/CAV1/TNFRSF1B/RAC2/C1QC/P2RX4/SLAMF8/PLAU/NR1H3/PPARG/HCK/BTK/SH2B3/C1QA/ADAM8/GREM1/PLAUR/PDGFD/MMP9/NLRP3/LPL/PLA2G7/LGMN/DUSP10/IL17RA/METAP1/PRKG1/C1QB/CD180/NCKAP1L/C5AR2/PIK3CG/ACP5/CDH13/SMOC2/FGF1/PTGER3/P…	172	BP		GO:0043230	extracellular organelle	29/103	2187/18675	4.48819e-06	0.000129231	9.75496e-05	NID2/LAMA4/MARCKS/PLAT/MXRA5/PECAM1/FABP5/RALA/TNFAIP3/JCHAIN/VAMP8/THY1/CLIC5/CHI3L1/MEST/VCAM1/MMP9/IGHM/CFI/ITGB2/SERPINA1/HLA-DRA/ANPEP/IGKV1-17/CD53/IL1RN/FCGBP/IGLV2-14/SPP1	29	CC		GO:0008283	cell proliferation	340/1825	1969/17910	8.59547e-25	1.17185e-22	8.61126e-23	ASCL2/AIF1/PTAFR/CSK/BTK/PYCARD/CSF1R/CCR2/PTPN6/SASH3/CEBPA/NCKAP1L/HAVCR2/VAV3/SH2B3/LILRB1/DOCK8/FASLG/RPS6KA1/PTPRJ/TYROBP/PRKX/GPX1/HLA-DPA1/CORO1A/DAGLB/HLA-DMB/CKLF/LGMN/LIPA/DLEC1/PRKCD/PTPN22/MAP4K1/CD74/RB1/ATM/CYBA/CD300A/RIPK3/IL18/LYN/ZEB1/HCK/RAC2/CD33/YAP1/NCSTN/NRP2/RHOG/NUP62/TLR2/EGFR/NOD2/ITGA4/HCLS1/ETV5/TNF/BTC/GHRL/ADAMTS1/TEAD3/BMPR1A/LST1/MATK/CCL3L3/CD4/SPINT1/SIRPG/MYOCD…	340	BP
GO:1902533	positive regulation of intracellular signal transduction	191/1606	1019/17910	7.0514e-24	8.66492e-22	5.9926e-22	TMEM106A/NOD2/GRB2/PIK3R6/MADD/ZNF385A/FGF2/LGALS9/PIK3R5/TRPV4/PTPRJ/PIK3AP1/PTPN6/VAV1/HMOX1/RAPGEF1/IL6R/C5AR1/P2RX7/MAPKAPK3/CSK/RIPK3/TIAM1/NOX4/MID2/REL/NRP1/PSAP/BMF/SYK/EPHA4/FGR/IL10RA/LYN/ARRB2/DUSP19/GJA1/ICAM1/CCR1/MRAP2/FGD2/ARRB1/NEK6/CSF1R/CAV1/NEDD4/PRKCB/RAC2/P2RX4/EZH2/SCIMP/CAV2/RASSF2/CD300A/MAP3K20/PRR5L/HCST/ROR1/ADAM8/GREM1/GADD45A/CD4/LURAP1L/PLK2/TNFSF15/PTK2/HCLS1/BID/FZ…	191	BP		GO:0098552	side of membrane	11/103	359/18675	4.67612e-06	0.000129231	9.75496e-05	CD36/PECAM1/THY1/VCAM1/ABCG1/ITGB2/CCR1/HLA-DRA/ANPEP/FCGR2B/RGS1	11	CC		GO:0098797	plasma membrane protein complex	120/1867	451/18675	2.24138e-24	1.22015e-22	8.68535e-23	ITGAM/TLR1/NCF4/SYK/PTPN6/KCNQ1/STAC3/ITGB2/HLA-DRB1/HLA-DPA1/LILRA4/KCNJ5/HLA-DMB/ITGAL/HLA-DMA/KCNE3/APBB1IP/CD74/CYBB/CYBA/GRB2/ITGB7/HLA-DRA/LYN/NCSTN/HLA-DRB4/TLR2/EGFR/ITGA4/NCF2/ABHD6/HLA-DQB2/CACNA2D4/BMPR1A/IL10RB/MPP7/CD4/PGM5/HFE/KCNIP3/SORBS1/CATSPER1/B2M/ITGAX/NLGN1/CNIH3/HLA-DPB1/HLA-E/NCF1/OSMR/KCNN4/PTK2B/ADAM8/HLA-G/HLA-DQA1/DLG3/GRIN3B/SGCB/HLA-F/CD6/ABHD12/HLA-DQA2/KCNAB2/IL2RB…	120	CC
GO:0010562	positive regulation of phosphorus metabolic process	191/1606	1025/17910	1.44945e-23	1.73022e-21	1.19661e-21	TMEM106A/NOD2/PIK3R6/PRKCD/CD33/MADD/TEC/ADCY7/VAV3/FGF2/LGALS9/PIK3R5/TRPV4/PTPRJ/DAB2/RAP2B/FAM20A/RAPGEF1/IL6R/C5AR1/P2RX7/MAPKAPK3/CSK/RIPK3/TIAM1/NOX4/NRP1/PSAP/SYK/EPHA4/FGR/DDR2/LYN/ARRB2/PLEK/DUSP19/TWSG1/LILRB2/LCP2/EMP2/ICAM1/CCR1/FGD2/ARRB1/CSF1R/CAV1/PTAFR/ADCY3/TOM1L1/MMD/EZH2/SCIMP/BMPR1A/CAV2/RASSF2/CD300A/MAP3K20/PRR5L/PLK1/ADAM8/GREM1/GADD45A/PLAUR/CD4/MMP9/NIBAN1/TNFSF15/PFN2/PT…	191	BP		GO:0009611	response to wounding	15/98	665/17910	3.14462e-06	0.000137993	9.57502e-05	IL6/PLAT/HBEGF/CD36/PECAM1/ADRA2A/TNFAIP3/MMRN1/DOCK8/MMP12/SERPINA1/CCR1/F13A1/FCER1G/SPP1	15	BP		GO:0065008	regulation of biological quality	546/1825	3661/17910	2.03042e-24	2.72488e-22	2.00236e-22	TMEM106A/DHRS9/AIF1/SH3KBP1/FERMT2/PTAFR/CSK/MAFB/BTK/ADCY7/PYCARD/CNTN4/SLC46A1/FGD2/PIK3CD/VAV1/CSF1R/CCR2/MYD88/NCF4/SYK/PTPN6/SASH3/FERMT3/CEBPA/VAMP8/CCR5/TRPM2/NCKAP1L/KCNQ1/ITGB2/SLAMF8/VAV3/FMNL1/SH2B3/DOCK8/SIRPA/FASLG/PTPRJ/TYROBP/GPX1/ATP6V1A/CORO1A/PPP1R9A/SLMAP/SPI1/KCNJ5/HVCN1/CFL2/UCP2/OAS1/TWF2/NCOA4/LGMN/LIPA/LRRC8D/KCNE3/PRKCD/CLN6/ATP6V1B2/CD74/LIMK1/TPP1/WDR81/RB1/CYBB/TREML1/…	546	BP
GO:0045937	positive regulation of phosphate metabolic process	191/1606	1025/17910	1.44945e-23	1.73022e-21	1.19661e-21	TMEM106A/NOD2/PIK3R6/PRKCD/CD33/MADD/TEC/ADCY7/VAV3/FGF2/LGALS9/PIK3R5/TRPV4/PTPRJ/DAB2/RAP2B/FAM20A/RAPGEF1/IL6R/C5AR1/P2RX7/MAPKAPK3/CSK/RIPK3/TIAM1/NOX4/NRP1/PSAP/SYK/EPHA4/FGR/DDR2/LYN/ARRB2/PLEK/DUSP19/TWSG1/LILRB2/LCP2/EMP2/ICAM1/CCR1/FGD2/ARRB1/CSF1R/CAV1/PTAFR/ADCY3/TOM1L1/MMD/EZH2/SCIMP/BMPR1A/CAV2/RASSF2/CD300A/MAP3K20/PRR5L/PLK1/ADAM8/GREM1/GADD45A/PLAUR/CD4/MMP9/NIBAN1/TNFSF15/PFN2/PT…	191	BP		GO:0007166	cell surface receptor signaling pathway	34/98	2831/17910	3.36042e-06	0.00014449	0.000100258	MAP3K8/SOX17/IFI27/IL6/TCIM/CSF2RB/HBEGF/CD36/ADRA2A/SOX9/CCL2/RALA/TNFAIP3/TNFSF13B/OAS2/LY86/THY1/IFI30/VCAM1/MMP9/MMP12/ITGB2/TIMP4/CCL19/CCR1/HLA-DRA/F13A1/IGKV1-17/IGKV4-1/FCER1G/IL1RN/IGLV3-25/IGLV2-14/FCGR2B	34	BP		GO:0051240	positive regulation of multicellular organismal process	310/1825	1750/17910	2.40848e-24	3.18253e-22	2.33866e-22	RNF135/TLR7/AIF1/PTAFR/BTK/CARD9/PYCARD/PYDC1/IL17RA/CSF1R/CCR2/TLR1/MYD88/SYK/SASH3/NLRP12/CEBPA/VAMP8/FAM49B/NCKAP1L/KCNQ1/IRF8/ITGB2/HAVCR2/CASP1/LILRB1/PTPRJ/TYROBP/HLA-DPA1/CD14/PPP1R9A/UCP2/TWF2/LGMN/CRTAM/NFAM1/PTPN22/CD74/LIMK1/RB1/CYBB/ARRB2/RHOB/P2RX4/CYBA/FCER1G/IL18/VNN1/C1QA/LYN/ZEB1/YAP1/NRP2/TLR2/EGFR/NOD2/TREM2/MAP1B/CCR1/HCLS1/LILRA2/PARD3/FABP5/ETV5/TNF/GHRL/BMPR1A/RAB21/ADORA2B…	310	BP
GO:0006935	chemotaxis	126/1606	551/17910	1.69091e-23	1.99004e-21	1.3763e-21	GRB2/NRP2/PRKCD/VAV3/FGF2/LGALS9/TRPV4/PTPRJ/SPN/DOCK4/VAV1/MPP1/IL6R/C5AR1/TIAM1/NRP1/SYK/EPHA4/ITGB2/CMTM7/LYN/SLC8B1/DOK2/ARRB2/BIN2/DOCK2/JAM3/CCR1/CSF1R/PTAFR/RAC2/P2RX4/SLAMF8/PLAU/HOXA2/ADGRE2/ADAM8/GREM1/TRPM2/PLAUR/PDGFD/PTK2/PLA2G7/LGMN/IL17RA/CNTN4/NCKAP1L/C5AR2/PIK3CG/CDH13/SMOC2/FGF1/PTK2B/EXT1/NEO1/CSF1/LGALS3/RALA/APBB2/PRKD1/ANGPT1/CXCL16/EPHB2/CSF3R/CORO1A/GAB1/CCN3/TNFRSF11A/LGI…	126	BP		GO:0030449	regulation of complement activation	7/98	116/17910	3.3895e-06	0.00014449	0.000100258	CFI/IGKV1-17/IGKV4-1/C1QB/C1QC/IGLV3-25/IGLV2-14	7	BP		GO:0051249	regulation of lymphocyte activation	112/1825	401/17910	4.79535e-24	6.24049e-22	4.58579e-22	AIF1/CSK/BTK/PYCARD/VAV1/CCR2/SYK/PTPN6/SASH3/FAM49B/NCKAP1L/HAVCR2/SLAMF8/VAV3/LILRB1/DOCK8/TYROBP/HLA-DPA1/CORO1A/HLA-DMB/NFAM1/PTPN22/CD74/ATM/CD300A/GRB2/RIPK3/IL18/VNN1/LYN/ZEB1/RAC2/NOD2/LST1/CD4/SIRPG/PAG1/HFE/SPN/SIT1/TNFSF13/CD28/LILRB2/PIK3R6/VSIG4/LGALS9/DPP4/MNDA/CCL5/TNFRSF21/CD80/INPP5D/HLA-DPB1/GPNMB/HLA-E/ID2/CD2/PTPRC/ADAM8/RUNX3/ICOSLG/TNFSF13B/RASAL3/LCK/CD40LG/PAWR/HLA-G/LGALS…	112	BP
GO:0042330	taxis	126/1606	553/17910	2.37948e-23	2.76152e-21	1.90985e-21	GRB2/NRP2/PRKCD/VAV3/FGF2/LGALS9/TRPV4/PTPRJ/SPN/DOCK4/VAV1/MPP1/IL6R/C5AR1/TIAM1/NRP1/SYK/EPHA4/ITGB2/CMTM7/LYN/SLC8B1/DOK2/ARRB2/BIN2/DOCK2/JAM3/CCR1/CSF1R/PTAFR/RAC2/P2RX4/SLAMF8/PLAU/HOXA2/ADGRE2/ADAM8/GREM1/TRPM2/PLAUR/PDGFD/PTK2/PLA2G7/LGMN/IL17RA/CNTN4/NCKAP1L/C5AR2/PIK3CG/CDH13/SMOC2/FGF1/PTK2B/EXT1/NEO1/CSF1/LGALS3/RALA/APBB2/PRKD1/ANGPT1/CXCL16/EPHB2/CSF3R/CORO1A/GAB1/CCN3/TNFRSF11A/LGI…	126	BP		GO:2000257	regulation of protein activation cascade	7/98	117/17910	3.58921e-06	0.000150848	0.00010467	CFI/IGKV1-17/IGKV4-1/C1QB/C1QC/IGLV3-25/IGLV2-14	7	BP		GO:0035556	intracellular signal transduction	419/1825	2624/17910	9.44328e-24	1.21057e-21	8.89582e-22	TMEM106A/ARHGAP30/TLR7/BLNK/AIF1/PRR5L/PTAFR/CSK/GPR65/DOK1/BTK/CARD9/ADCY7/PYCARD/TMEM9B/HCST/FGD2/PIK3CD/VAV1/CYTH4/CSF1R/CCR2/MAPKAPK3/MYD88/SYK/PTPN6/ARHGDIB/NLRP12/CCR5/TRPM2/RGS19/STAC3/HAVCR2/VAV3/CASP1/SH2B3/DOCK8/SIRPA/FASLG/RPS6KA1/PTPRJ/TYROBP/GPX1/PSD4/CD14/PLEK2/PRKCD/NFAM1/PTPN22/DOK3/ARHGAP25/MAP4K1/PSAP/LAT2/CD74/LIMK1/RB1/ARID3A/ARRB2/ATM/RHOB/P2RX4/CD300A/GRB2/RIPK3/GMIP/IL18/VN…	419	BP
GO:0048870	cell motility	262/1606	1611/17910	4.21854e-23	4.76352e-21	3.29442e-21	SHTN1/SLC7A8/GRB2/NRP2/PRKCD/GRN/SIRPA/VAV3/FGF2/LGALS9/STK10/TRPV4/ITGAL/PTPRJ/SPN/PTPN6/FMNL1/ITGAX/DOCK4/ITGAM/DAB2/VAV1/RAP2B/SCARB1/MPP1/HMOX1/IL6R/C5AR1/FERMT3/RIPK3/TIAM1/NOX4/DPP4/NRP1/CD84/ABHD6/SYK/EPHA4/DOCK8/FGR/NET1/ITGB2/DDR2/LYN/SLC8B1/DOK2/INPP5D/ARRB2/BIN2/GJA1/TRIB1/EPB41L5/ARHGAP4/EMP2/JAM3/ICAM1/CCR1/MITF/PLXND1/RBFOX2/CSF1R/CAV1/SLC7A5/SGPL1/SEMA6D/PTAFR/ADCY3/RAC2/GLUL/P2RX4…	262	BP		GO:0006897	endocytosis	15/98	675/17910	3.77142e-06	0.000156304	0.000108456	SIGLEC1/CD36/PECAM1/CCL2/JCHAIN/SELE/ITGB2/CCL19/IGKV1-17/IGKV4-1/FCER1G/IGLV3-25/IGLV2-14/FCGR2B/MRC1	15	BP		GO:0009967	positive regulation of signal transduction	287/1825	1591/17910	1.02108e-23	1.28971e-21	9.47735e-22	TMEM106A/TLR7/BLNK/PRR5L/CSK/DOK1/CARD9/PYCARD/TMEM9B/HCST/FGD2/PIK3CD/VAV1/CSF1R/CCR2/MAPKAPK3/TLR1/MYD88/SYK/PTPN6/CMTM3/NLRP12/HAVCR2/VAV3/CASP1/LY86/SH2B3/FASLG/PTPRJ/GPX1/CD14/CD180/PRKCD/NFAM1/PTPN22/MAP4K1/PSAP/CD74/ARRB2/ATM/P2RX4/CYBA/CD300A/GRB2/RIPK3/IL18/LYN/RAC2/YAP1/IL10RA/RHOG/NUP62/TLR2/EGFR/NOD2/TREM2/CCR1/HCLS1/FABP5/MFNG/TNF/BTC/CAMTA1/GHRL/BMPR1A/ADORA2B/ATP6AP1/IL10RB/MPP7/CD…	287	BP
GO:0051674	localization of cell	262/1606	1611/17910	4.21854e-23	4.76352e-21	3.29442e-21	SHTN1/SLC7A8/GRB2/NRP2/PRKCD/GRN/SIRPA/VAV3/FGF2/LGALS9/STK10/TRPV4/ITGAL/PTPRJ/SPN/PTPN6/FMNL1/ITGAX/DOCK4/ITGAM/DAB2/VAV1/RAP2B/SCARB1/MPP1/HMOX1/IL6R/C5AR1/FERMT3/RIPK3/TIAM1/NOX4/DPP4/NRP1/CD84/ABHD6/SYK/EPHA4/DOCK8/FGR/NET1/ITGB2/DDR2/LYN/SLC8B1/DOK2/INPP5D/ARRB2/BIN2/GJA1/TRIB1/EPB41L5/ARHGAP4/EMP2/JAM3/ICAM1/CCR1/MITF/PLXND1/RBFOX2/CSF1R/CAV1/SLC7A5/SGPL1/SEMA6D/PTAFR/ADCY3/RAC2/GLUL/P2RX4…	262	BP		GO:0002687	positive regulation of leukocyte migration	7/98	121/17910	4.48899e-06	0.000183495	0.000127323	IL6/CCL8/DOCK8/THY1/CCL19/CCR1/CXCL14	7	BP		GO:0009986	cell surface	152/1867	667/18675	4.75667e-23	2.4371e-21	1.73479e-21	ITGAM/FERMT2/SLC46A1/HCST/CSF1R/CCR5/ITGB2/HAVCR2/SLAMF8/LILRB1/HLA-DRB1/SIRPA/FASLG/PTPRJ/TYROBP/HLA-DPA1/CD14/FCGR3A/KCNJ5/ITGAL/HLA-DMA/CD74/TREML1/FCER1G/TSPAN33/ITGB7/HLA-DRA/CD33/CD53/TLR2/EGFR/NOD2/CCR1/ITGA4/TNF/BMPR1A/CD4/HFE/MMP7/TNFRSF11A/SPN/TRPV4/MRC1/MICB/CD28/LILRB2/TNS1/CLEC5A/DPP4/IGF2R/P2RX7/FOLR2/VASN/B2M/RALA/CLIC4/CD80/IL2RG/ITGAX/FUT4/NLGN1/HLA-DPB1/HLA-E/CTSZ/CD36/TRPV2/CD2…	152	CC
GO:1902531	regulation of intracellular signal transduction	288/1606	1838/17910	6.61358e-23	7.36841e-21	5.09594e-21	TMEM106A/NOD2/PSD4/MYO5A/GRB2/PIK3R6/PRKCD/MADD/SIRPA/ZNF385A/VAV3/FGF2/LGALS9/PIK3R5/TRPV4/PTPRJ/PIK3AP1/PTPN6/ARHGAP9/VAV1/HMOX1/RAPGEF1/IL6R/C5AR1/P2RX7/GMIP/MAPKAPK3/CSK/RIPK3/TIAM1/NOX4/CYTH4/ARHGAP30/MID2/REL/NRP1/PSAP/BMF/SYK/EPHA4/FGR/NET1/IL10RA/LYN/LBH/ARRB2/PLEK/DUSP19/GJA1/TRIB1/ARHGAP4/FGD6/SIPA1L2/OTUD7B/ICAM1/CCR1/MRAP2/FGD2/ARRB1/RNF152/NEK6/ARAP1/CSF1R/CAV1/NEDD4/PRKCB/RAC2/CYTH1…	288	BP		GO:0002449	lymphocyte mediated immunity	10/98	293/17910	4.63773e-06	0.000187013	0.000129764	IL6/CFI/IGKV1-17/IGKV4-1/C1QB/FCER1G/C1QC/IGLV3-25/IGLV2-14/FCGR2B	10	BP		GO:1903037	regulation of leukocyte cell-cell adhesion	91/1825	295/17910	5.09831e-23	6.34629e-21	4.66353e-21	AIF1/PTAFR/CSK/PYCARD/VAV1/CCR2/SYK/PTPN6/SASH3/FAM49B/NCKAP1L/ITGB2/HAVCR2/LILRB1/DOCK8/HLA-DPA1/CORO1A/HLA-DMB/PTPN22/CD74/CD300A/GRB2/IL18/VNN1/LYN/NOD2/ITGA4/TNF/CD4/SIRPG/HFE/SPN/CD28/LILRB2/PIK3R6/VSIG4/LGALS9/DPP4/CCL5/TNFRSF21/CD80/HLA-DPB1/GPNMB/HLA-E/PTPRC/ADAM8/RUNX3/ICOSLG/TNFSF13B/RASAL3/LCK/CD40LG/PAWR/HLA-G/LGALS3/CCDC88B/CD6/ZMIZ1/TBX21/ZAP70/ERBB2/CD27/IL23A/SKAP1/EBI3/DUSP10/CD8…	91	BP
GO:0051249	regulation of lymphocyte activation	102/1606	401/17910	7.38369e-23	8.11817e-21	5.61447e-21	NOD2/GRB2/PIK3R6/VAV3/LGALS9/SPN/PTPN6/VAV1/CSK/RIPK3/FANCD2/DPP4/SYK/DOCK8/LYN/INPP5D/TWSG1/LILRB2/CAV1/TNFRSF1B/RAC2/CD22/SLAMF8/ZEB1/LILRB4/SASH3/BTK/CD300A/TYROBP/ADAM8/CD4/NLRP3/TNFRSF14/DUSP10/TNFRSF21/ZMIZ1/MERTK/NCKAP1L/CD83/PTPN22/PDE5A/VNN1/LGALS3/HAVCR2/PAG1/HLA-F/CR1/LILRB1/CORO1A/PYCARD/TNFSF8/CD80/IRF1/CD86/PAK3/CD28/PAWR/CD74/PRDM1/IL10/TNFAIP3/IL18/HLA-DOA/GPNMB/PDCD1LG2/TESPA1/SA…	102	BP		GO:0002263	cell activation involved in immune response	15/98	688/17910	4.75267e-06	0.000189093	0.000131207	IL6/TCIM/CD36/PECAM1/FABP5/VAMP8/CHI3L1/MMP9/ITGB2/CCL19/SERPINA1/ANPEP/FCER1G/CD53/FCGR2B	15	BP		GO:0030659	cytoplasmic vesicle membrane	161/1867	735/18675	1.80041e-22	8.71197e-21	6.2014e-21	ITGAM/SH3KBP1/PTAFR/NECAP2/TLR1/FCGR1B/VAMP8/TRPM2/NCKAP1L/KCNQ1/ITGB2/CYB561D2/STK10/HLA-DRB1/SIRPA/PTPRJ/TYROBP/LAIR1/HLA-DPA1/CD14/CORO1A/LHFPL2/FCGR2A/HVCN1/ITGAL/AP1B1/NFAM1/LILRB3/DOK3/PSAP/CD74/ATP8B4/CYBB/CYBA/FCER1G/CD300A/HLA-DRA/VNN1/AP1G2/RAC2/RAP2B/CD33/ATP6V0D1/NCSTN/LRMP/ALDH3B1/CD53/RHOG/VOPP1/HLA-DRB4/TLR2/ATP6V0B/EGFR/FABP5/BTC/HLA-DQB2/RAB21/CD4/DAB2/SIGLEC9/ARRB1/MCOLN1/MANBA/…	161	CC
GO:0048513	animal organ development	459/1606	3403/17910	9.11318e-23	9.88958e-21	6.83956e-21	MYO5A/GRB2/JARID2/NRP2/PIK3R6/KCNAB2/UCP2/ADAP2/ZNF385A/CDO1/FGF2/LGALS9/GAB3/TRPV4/PTPRJ/SPN/PTPN6/ITGAX/ITGAM/PLCG2/MACROH2A1/DAB2/VAV1/CRYAB/RBM47/FAM20A/CTSL/TCIRG1/HMOX1/IL6R/C5AR1/P2RX7/CSK/RIPK3/TIAM1/FANCD2/PCSK6/GNG12/NOX4/SGCB/PAM/C12orf57/SGCE/NRP1/PSAP/FMN1/OXCT1/SYK/EPHA4/FGR/MTSS1/DDR2/NLN/CMTM7/LYN/LBH/INPP5D/ARRB2/SPI1/NRROS/DOCK2/PLEK/GJA1/AP1B1/TRIB1/TWSG1/LILRB2/EPB41L5/ST14/IG…	459	BP		GO:1903037	regulation of leukocyte cell-cell adhesion	10/98	295/17910	4.92505e-06	0.000193373	0.000134177	MAP3K8/IL6/CCL2/TNFSF13B/DOCK8/THY1/VCAM1/ITGB2/CCL19/FCGR2B	10	BP		GO:0050863	regulation of T cell activation	93/1825	307/17910	7.1594e-23	8.78458e-21	6.4553e-21	AIF1/CSK/PYCARD/VAV1/CCR2/SYK/PTPN6/SASH3/FAM49B/NCKAP1L/HAVCR2/LILRB1/DOCK8/HLA-DPA1/CORO1A/HLA-DMB/PTPN22/CD74/CD300A/GRB2/RIPK3/IL18/VNN1/LYN/ZEB1/RAC2/NOD2/CD4/SIRPG/PAG1/HFE/SPN/SIT1/CD28/LILRB2/PIK3R6/VSIG4/LGALS9/DPP4/CCL5/TNFRSF21/CD80/HLA-DPB1/GPNMB/HLA-E/CD2/PTPRC/ADAM8/RUNX3/ICOSLG/TNFSF13B/RASAL3/LCK/CD40LG/PAWR/HLA-G/LGALS3/CCDC88B/CD6/ZMIZ1/TBX21/ZAP70/ERBB2/CD27/ZNF683/IL23A/EBI3/D…	93	BP
GO:0007159	leukocyte cell-cell adhesion	90/1606	328/17910	9.82517e-23	1.05255e-20	7.27938e-21	NOD2/GRB2/PIK3R6/LGALS9/STK10/ITGAL/SPN/PTPN6/VAV1/CSK/FERMT3/DPP4/SYK/DOCK8/ITGB2/LYN/TWSG1/LILRB2/ICAM1/CAV1/PTAFR/RAC2/SELPLG/ITGB7/LILRB4/SASH3/CD300A/ADAM8/CD4/NLRP3/TNFRSF14/DUSP10/TNFRSF21/ZMIZ1/NCKAP1L/CD83/PTPN22/PDE5A/VNN1/LGALS3/HAVCR2/LILRB1/CORO1A/PYCARD/CD80/IRF1/CD86/PAK3/CD28/PAWR/S100A9/CD74/ADTRP/IL10/IRAK1/IL18/GPNMB/PDCD1LG2/TESPA1/PECAM1/JAK3/PTPRC/VSIG4/GCNT1/RASGRP1/ZBTB16/…	90	BP		GO:0033993	response to lipid	17/98	883/17910	5.45446e-06	0.000211378	0.00014667	IL6/CSF2RB/CD36/SOX9/CCL2/TNFAIP3/LY86/VCAM1/SELE/ABCG1/TIMP4/CCL19/ACP5/LPL/IL1RN/MRC1/SPP1	17	BP		GO:1901700	response to oxygen-containing compound	279/1825	1551/17910	7.58096e-23	9.17083e-21	6.73913e-21	AIF1/PTAFR/CSK/BTK/CARD9/ADCY7/PYCARD/GCNT1/MAPKAPK3/GLB1/CCR5/TRPM2/RGS19/KCNQ1/IRF8/HAVCR2/CASP1/LY86/LILRB1/SIRPA/FASLG/GPX1/ATP6V1A/CD14/SPI1/UCP2/CD180/CLEC7A/TWF2/LGMN/PRKCD/CEBPE/PTPN22/ATP6V1B2/MAP4K1/PSAP/CYBB/ATM/RHOB/P2RX4/CYBA/GRB2/RIPK3/IL18/LYN/ZEB1/HCK/RGS10/YAP1/C2CD2L/ATP6V0D1/IL10RA/TLR2/ATP6V0B/EGFR/NOD2/TREM2/MAP1B/ITGA4/LILRA2/TNF/GHRL/ATP6AP1/CD4/ROCK2/PPARGC1B/PTPRE/ARRB1/P…	279	BP
GO:0070661	leukocyte proliferation	80/1606	270/17910	1.22208e-22	1.29262e-20	8.9397e-21	PRKCD/VAV3/LGALS9/SPN/PTPN6/TCIRG1/P2RX7/RIPK3/DOCK8/LYN/INPP5D/DOCK2/GJA1/TWSG1/LILRB2/CSF1R/TNFRSF1B/RAC2/CTPS1/CD22/SASH3/BTK/CD300A/TYROBP/NPR3/GREM1/CD4/ELF4/TNFRSF21/HHEX/NCKAP1L/PIK3CG/PTPN22/PDE5A/CSF1/LGALS3/HAVCR2/LILRB1/CLU/CORO1A/PYCARD/TNFSF8/IRF1/CD28/PAWR/CD151/CD74/IL10/TNFAIP3/SLC11A1/IL18/GPNMB/PDCD1LG2/NFATC2/PTPRC/VSIG4/HLA-DMB/GPR183/ERBB2/AIF1/FCGR2B/CD38/CCL8/CD55/IKZF3/CD3…	80	BP		GO:0006956	complement activation	7/98	128/17910	6.5145e-06	0.000249221	0.000172929	CFI/IGKV1-17/IGKV4-1/C1QB/C1QC/IGLV3-25/IGLV2-14	7	BP		GO:0043207	response to external biotic stimulus	189/1825	905/17910	8.9207e-23	1.06417e-20	7.81996e-21	TLR7/PTAFR/BTK/CARD9/PYCARD/IL17RA/UNC93B1/MAPKAPK3/TLR1/MYD88/SYK/CCR5/IRF8/HAVCR2/SLAMF8/CASP1/LY86/LILRB1/SIRPA/FASLG/GPX1/CD14/MPEG1/CD180/APOBEC3G/CLEC7A/OAS1/RNASE6/NLRC4/PRKCD/CEBPE/PTPN22/CYBA/IL18/LYN/UNC13D/HCK/BATF/IL10RA/NPC2/IFNGR1/TLR2/NOD2/TREM2/LILRA2/KLHL6/TNF/IL10RB/CD4/OAS2/LDOC1/TNFRSF11A/SPN/MRC1/MICB/CARD16/LILRB2/GNG12/AKAP12/LGALS9/FUCA2/P2RX7/PPM1B/TLR5/ATG7/CCL5/IRF5/B2M…	189	BP
GO:0045087	innate immune response	171/1606	893/17910	1.98095e-22	2.06911e-20	1.43098e-20	NOD2/PIK3R6/PRKCD/GRN/SIRPA/DAPK1/LGALS9/TRAF3/PIK3AP1/PTPN6/ITGAM/PLCG2/STXBP2/VAV1/CTSL/MAPKAPK3/MID2/CD84/C2/TRIM14/SYK/FGR/ITGB2/LYN/ARRB2/UNC93B1/ICAM1/IRF5/CSF1R/CAV1/CD300LB/PTAFR/C1QC/SLAMF8/NR1H3/PPARG/HCK/BTK/CD300A/C1QA/TYROBP/SLAMF6/ADAM8/COLEC12/IRF8/CTSB/NLRP3/TNFRSF14/ELF4/LGMN/DUSP10/NCF2/MAP3K1/C1QB/WAS/CD180/PIK3CG/PTPN22/HEXIM1/CD300LF/VNN1/CSF1/TXK/LGALS3/CYBA/HAVCR2/HLA-F/IFI…	171	BP		GO:0006928	movement of cell or subcellular component	27/98	2012/17910	6.77692e-06	0.000253847	0.000176138	SOX17/LAMA4/IL6/HBEGF/PECAM1/ADRA2A/SOX9/CCL2/CCL8/DOCK8/JCHAIN/THY1/VCAM1/SELE/MMP9/MMP12/IGHM/ITGB2/CCL19/CCR1/IGKV1-17/IGKV4-1/SGK1/CXCL14/FCER1G/IGLV3-25/IGLV2-14	27	BP		GO:0050867	positive regulation of cell activation	95/1825	319/17910	9.64534e-23	1.13485e-20	8.33936e-21	ITGAM/AIF1/PTAFR/CSK/BTK/PYCARD/VAV1/CCR2/SYK/PTPN6/SASH3/CEBPA/VAMP8/FAM49B/NCKAP1L/ITGB2/HAVCR2/VAV3/LILRB1/DOCK8/RPS6KA1/TYROBP/HLA-DPA1/CORO1A/HLA-DMB/CD74/FCER1G/GRB2/IL18/VNN1/C1QA/LYN/NOD2/TREM2/LILRA2/ADORA2B/CD4/SIRPG/TNFSF13/CD28/LILRB2/PIK3R6/LGALS9/DPP4/CCL5/CD80/INPP5D/FGR/HLA-DPB1/HLA-E/CCL3/CD2/PTPRC/CTSC/ADAM8/RUNX3/ICOSLG/TNFSF13B/RASAL3/LCK/CD40LG/HLA-G/CCDC88B/HLA-F/CD6/ZMIZ1/T…	95	BP
GO:0006928	movement of cell or subcellular component	306/1606	2012/17910	2.73261e-22	2.81897e-20	1.94958e-20	SHTN1/SLC7A8/MYO5A/GRB2/NRP2/PRKCD/NEDD4L/GRN/SIRPA/VAV3/FGF2/LGALS9/STK10/TRPV4/ITGAL/PTPRJ/SPN/PTPN6/FMNL1/ITGAX/DOCK4/ITGAM/DAB2/VAV1/RAP2B/SCARB1/MPP1/HMOX1/IL6R/C5AR1/FERMT3/RIPK3/TIAM1/NOX4/DPP4/NRP1/CD84/ABHD6/SYK/EPHA4/DOCK8/FGR/NET1/ITGB2/DDR2/LYN/SLC8B1/DOK2/INPP5D/ARRB2/BIN2/GJA1/TRIB1/EPB41L5/ARHGAP4/EMP2/JAM3/ICAM1/CCR1/MITF/PLXND1/RBFOX2/ARAP1/CSF1R/CAV1/FRMD6/SLC7A5/SGPL1/SEMA6D/PT…	306	BP		GO:0050865	regulation of cell activation	13/98	535/17910	6.88177e-06	0.000253847	0.000176138	MAP3K8/IL6/CCL2/TNFAIP3/TNFSF13B/DOCK8/VAMP8/THY1/VCAM1/ITGB2/CCL19/FCER1G/FCGR2B	13	BP		GO:0012506	vesicle membrane	163/1867	754/18675	4.08749e-22	1.87379e-20	1.33381e-20	ITGAM/SH3KBP1/PTAFR/NECAP2/TLR1/FCGR1B/VAMP8/TRPM2/NCKAP1L/KCNQ1/ITGB2/CYB561D2/STK10/HLA-DRB1/SIRPA/PTPRJ/TYROBP/LAIR1/HLA-DPA1/CD14/CORO1A/LHFPL2/FCGR2A/HVCN1/ITGAL/AP1B1/NFAM1/LILRB3/DOK3/PSAP/CD74/ATP8B4/CYBB/CYBA/FCER1G/CD300A/GRB2/HLA-DRA/VNN1/AP1G2/RAC2/RAP2B/CD33/ATP6V0D1/NCSTN/LRMP/ALDH3B1/CD53/RHOG/VOPP1/HLA-DRB4/TLR2/ATP6V0B/EGFR/FABP5/BTC/HLA-DQB2/RAB21/CD4/DAB2/SIGLEC9/ARRB1/MCOLN1/M…	163	CC
GO:0008283	cell proliferation	301/1606	1969/17910	2.93588e-22	2.99173e-20	2.06906e-20	NOD2/JARID2/NRP2/PRKCD/CD33/PDXK/GRN/VAV3/FGF2/LGALS9/PTPRJ/SPN/PTPN6/ITGAX/SCARB1/TCIRG1/HMOX1/RAPGEF1/IL6R/C5AR1/P2RX7/CSK/RIPK3/TIAM1/NOX4/DPP4/NRP1/DOCK8/MTSS1/DDR2/LYN/LBH/INPP5D/DOCK2/GJA1/TRIB1/PTGS1/TWSG1/LILRB2/EMP2/YAP1/VIPR2/ID4/PDE1A/MITF/ARRB1/RERG/RBFOX2/CSF1R/CAV1/PTAFR/TNFRSF1B/CNN1/MKI67/RAC2/GLUL/CTPS1/CD22/EZH2/GRK5/ZEB1/PLAU/BMPR1A/RPS6KA1/SASH3/PPARG/HCK/CAV2/MEIS1/TES/BTK/CD…	301	BP		GO:0071404	cellular response to low-density lipoprotein particle stimulus	4/98	23/17910	6.89061e-06	0.000253847	0.000176138	CD36/ITGB2/FCER1G/LPL	4	BP		GO:0048513	animal organ development	508/1825	3403/17910	1.64743e-22	1.91213e-20	1.40512e-20	ITGAM/ASCL2/BLNK/AIF1/CSK/MAFB/BTK/MAF/CNTN4/PIK3CD/VAV1/GCNT1/CSF1R/CCR2/GAB3/CTSB/SYK/PTPN6/SASH3/CEBPA/TRPM2/NCKAP1L/KCNQ1/IRF8/STAC3/SLAMF8/SH2B3/LILRB1/FASLG/RPS6KA1/RBM47/PTPRJ/IDH1/TYROBP/PRKX/GPX1/ADAP2/SPI1/CFL2/UCP2/NCOA4/LIPA/AP1B1/NFAM1/CEBPE/PTPN22/LILRB3/PSAP/CD74/RB1/ARRB2/ATM/CMTM7/FCER1G/GRB2/RIPK3/IL18/VNN1/LYN/ZEB1/YAP1/ATP6V0D1/NCSTN/BATF/NRP2/TLR2/EGFR/TREM2/CCR1/ITGA4/HCLS1/…	508	BP
GO:0001932	regulation of protein phosphorylation	225/1606	1324/17910	3.04512e-22	3.06566e-20	2.12019e-20	TMEM106A/NOD2/GRB2/PIK3R6/PRKCD/MADD/TEC/SIRPA/ADCY7/FGF2/LGALS9/PIK3R5/TRPV4/PTPRJ/PTPN6/MACROH2A1/DAB2/RAP2B/FAM20A/RAPGEF1/IL6R/C5AR1/P2RX7/MAPKAPK3/CSK/RIPK3/TIAM1/NOX4/NRP1/PSAP/SYK/EPHA4/FGR/ITGB2/DDR2/LYN/LBH/ARRB2/DUSP19/TRIB1/TWSG1/LCP2/EMP2/ICAM1/CCR1/FGD2/ARRB1/CSF1R/CAV1/ADCY3/TOM1L1/RAC2/MMD/GPD1L/EZH2/SCIMP/BMPR1A/CAV2/RASSF2/CD300A/SH2B3/MAP3K20/PRR5L/PLK1/ADAM8/GREM1/GADD45A/PLAUR…	225	BP		GO:0051049	regulation of transport	25/98	1773/17910	6.98301e-06	0.000254113	0.000176323	IFI27/IL6/CD36/FABP5/ADRA2A/CCL2/RALA/TNFAIP3/OAS2/VAMP8/THY1/CLIC5/SELE/MMP9/MMP12/ABCG1/CASQ2/ITGB2/CCL19/CCR1/SGK1/FCER1G/LPL/FCGR2B/SPP1	25	BP		GO:0051707	response to other organism	188/1825	903/17910	1.7011e-22	1.9481e-20	1.43155e-20	TLR7/PTAFR/BTK/CARD9/PYCARD/IL17RA/UNC93B1/MAPKAPK3/TLR1/MYD88/SYK/CCR5/IRF8/HAVCR2/SLAMF8/CASP1/LY86/LILRB1/SIRPA/FASLG/GPX1/CD14/MPEG1/CD180/APOBEC3G/CLEC7A/OAS1/RNASE6/NLRC4/PRKCD/CEBPE/PTPN22/CYBA/IL18/LYN/UNC13D/HCK/BATF/IL10RA/NPC2/IFNGR1/TLR2/NOD2/TREM2/LILRA2/KLHL6/TNF/IL10RB/CD4/OAS2/LDOC1/TNFRSF11A/SPN/MRC1/MICB/CARD16/LILRB2/GNG12/AKAP12/LGALS9/FUCA2/P2RX7/PPM1B/TLR5/ATG7/CCL5/IRF5/B2M…	188	BP
GO:0012505	endomembrane system	534/1649	4213/18675	4.34743e-22	3.20985e-20	2.35676e-20	NOD2/DOP1B/CLN8/MYO5A/GRB2/GGA2/FKBP15/ATP11A/SLC36A1/PRKCD/KCNAB2/DHRS9/CD33/AP1G2/NEDD4L/SIGLEC9/PDXK/PLD3/GALNT6/GRN/PI4K2A/SIRPA/GNPTAB/VAC14/STK10/TRPV4/ITGAL/FIBIN/PTPRJ/ATP6V0C/PARM1/TRAF3/PTPN6/ITGAX/PLEKHO2/DOCK4/TSPAN14/AMPD3/ITGAM/STXBP2/DAB2/ARHGAP9/RAP2B/CRYAB/GNS/DMXL2/FAM20A/CTSL/CLN6/TCIRG1/HMOX1/RAPGEF1/C5AR1/SLC37A2/SLC29A3/PYGL/FERMT3/ARRDC4/PCSK6/ADPGK/SEPTIN6/NOX4/MAN2B1/CYTH…	534	CC		GO:0006909	phagocytosis	10/98	308/17910	7.19776e-06	0.000258772	0.000179556	CD36/PECAM1/CCL2/ITGB2/IGKV1-17/IGKV4-1/FCER1G/IGLV3-25/IGLV2-14/FCGR2B	10	BP		GO:0044421	extracellular region part	488/1867	3312/18675	6.87301e-22	2.9932e-20	2.13063e-20	ITGAM/CSK/PLA2G15/GCNT1/CTSB/GLB1/PTPN6/ARHGDIB/FERMT3/CMTM3/VAMP8/FAM49B/NCKAP1L/ITGB2/SCAMP2/CTSS/PACSIN3/LY86/FMNL1/STK10/HLA-DRB1/SIRPA/FASLG/PTPRJ/IDH1/RNASET2/ATP6V1A/CD14/CORO1A/IL16/MAN2B1/EMILIN2/FCGR3A/CFL2/TWF2/CKLF/LGMN/ITGAL/RNASE6/ALOX5/MARCKS/PRKCD/ATP6V1B2/PSAP/LAT2/CD74/TPP1/NAGA/ARPC3/CMTM7/RHOB/P2RX4/NAGK/CD300A/GRB2/FTL/IL18/CSTB/ITGB7/HLA-DRA/C1QA/LYN/MGAT1/ST3GAL6/APOBR/FUCA…	488	CC
GO:0000323	lytic vacuole	137/1649	659/18675	5.89059e-22	3.7279e-20	2.73713e-20	MYO5A/ATP11A/SLC36A1/PRKCD/GRN/PI4K2A/ATP6V0C/PLA2G15/TPP1/STXBP2/DAB2/SCARB1/GNS/CTSL/GPR137B/TCIRG1/SLC29A3/ZFYVE26/MAN2B1/NPC1/RNASET2/CD68/DPP4/GM2A/GUSB/PSAP/ABHD6/CTSD/CTSA/LYN/GLMP/ACP2/GJA1/AP1B1/SLC15A3/MCOLN1/UNC93B1/FUCA1/IGF2R/FTL/ADA2/ARRB1/RNF152/NEU1/DRAM1/PLBD1/NCF4/TOM1L1/MMD/P2RX4/ANPEP/TCN2/HCK/BTK/HEXA/ADAM8/CREG1/TRPM2/CTSZ/CTSB/ATP6V0D1/FRK/LGMN/GNAI1/NCF2/ARHGAP45/RAB39A/GP…	137	CC		GO:0044459	plasma membrane part	29/103	2283/18675	1.04356e-05	0.000264368	0.000199557	PLPPR4/IL6/CSF2RB/HBEGF/CD36/PECAM1/FABP5/ADRA2A/RALA/DOCK8/KPNA2/THY1/CLIC5/VCAM1/SELE/EPB41L3/ABCG1/ITGB2/HLA-DMA/CCR1/HLA-DRA/ANPEP/FCER1G/CD53/LAPTM5/FCGR2B/MRC1/EVI2B/RGS1	29	CC		GO:1903039	positive regulation of leukocyte cell-cell adhesion	74/1825	214/17910	3.11987e-22	3.48459e-20	2.56063e-20	AIF1/PTAFR/CSK/PYCARD/VAV1/CCR2/SYK/PTPN6/SASH3/FAM49B/NCKAP1L/ITGB2/HAVCR2/LILRB1/DOCK8/HLA-DPA1/CORO1A/HLA-DMB/CD74/GRB2/IL18/VNN1/LYN/NOD2/ITGA4/TNF/CD4/SIRPG/CD28/LILRB2/PIK3R6/LGALS9/DPP4/CCL5/CD80/HLA-DPB1/HLA-E/PTPRC/ADAM8/RUNX3/ICOSLG/TNFSF13B/RASAL3/LCK/CD40LG/HLA-G/CCDC88B/CD6/ZMIZ1/ZAP70/CD27/IL23A/SKAP1/EBI3/DUSP10/CD83/VCAM1/IRAK1/NLRP3/RASGRP1/CLECL1/MYB/IL7R/IL1B/ADA/CCR7/NFKBID/IG…	74	BP
GO:0005764	lysosome	137/1649	659/18675	5.89059e-22	3.7279e-20	2.73713e-20	MYO5A/ATP11A/SLC36A1/PRKCD/GRN/PI4K2A/ATP6V0C/PLA2G15/TPP1/STXBP2/DAB2/SCARB1/GNS/CTSL/GPR137B/TCIRG1/SLC29A3/ZFYVE26/MAN2B1/NPC1/RNASET2/CD68/DPP4/GM2A/GUSB/PSAP/ABHD6/CTSD/CTSA/LYN/GLMP/ACP2/GJA1/AP1B1/SLC15A3/MCOLN1/UNC93B1/FUCA1/IGF2R/FTL/ADA2/ARRB1/RNF152/NEU1/DRAM1/PLBD1/NCF4/TOM1L1/MMD/P2RX4/ANPEP/TCN2/HCK/BTK/HEXA/ADAM8/CREG1/TRPM2/CTSZ/CTSB/ATP6V0D1/FRK/LGMN/GNAI1/NCF2/ARHGAP45/RAB39A/GP…	137	CC		GO:0002685	regulation of leukocyte migration	8/98	186/17910	8.25469e-06	0.000293238	0.000203471	IL6/CCL2/CCL8/DOCK8/THY1/CCL19/CCR1/CXCL14	8	BP		GO:0070661	leukocyte proliferation	85/1825	270/17910	3.12392e-22	3.48459e-20	2.56063e-20	AIF1/BTK/PYCARD/CSF1R/CCR2/PTPN6/SASH3/NCKAP1L/HAVCR2/VAV3/LILRB1/DOCK8/TYROBP/HLA-DPA1/CORO1A/HLA-DMB/PRKCD/PTPN22/CD74/ATM/CD300A/RIPK3/IL18/LYN/RAC2/NCSTN/LST1/CD4/PIK3CG/SPN/HHEX/CD28/DOCK2/LILRB2/VSIG4/LGALS9/MNDA/P2RX7/PSMB10/CCL5/TNFRSF21/INPP5D/NPR3/HLA-DPB1/GPNMB/HLA-E/PTPRC/ICOSLG/TNFSF13B/BAX/RASAL3/CD40LG/IMPDH1/PAWR/HLA-G/LGALS3/CCDC88B/BTN3A1/CD6/BST2/ZAP70/ERBB2/SLC11A1/IL23A/GAL/E…	85	BP
GO:1901700	response to oxygen-containing compound	252/1606	1551/17910	3.92217e-22	3.90162e-20	2.69833e-20	NOD2/MYO5A/GRB2/PRKCD/UCP2/SIRPA/ADCY7/DAPK1/CDO1/LGALS9/TRPV4/FIBIN/ATP6V0C/MAPK13/PLCG2/SCARB1/CRYAB/TCIRG1/HMOX1/RAPGEF1/C5AR1/P2RX7/MAPKAPK3/CSK/RIPK3/TIAM1/GNG12/NOX4/PAM/CD68/PSAP/ZFAND1/OXCT1/EPHA4/GNA15/NET1/CSF2RB/IL10RA/LYN/SPI1/GJA1/TRIB1/LILRB2/IGF2R/FBLN5/ICAM1/YAP1/ATP6V0D2/IRF5/ARRB1/CAV1/PTPRE/PRKCB/PTAFR/TNFRSF1B/ADCY3/GLUL/P2RX4/KMO/EZH2/ID3/ATG7/ZEB1/NR1H3/HOXA2/PPARG/HCK/CAV2/…	252	BP		GO:0062023	collagen-containing extracellular matrix	11/103	399/18675	1.2656e-05	0.000295956	0.000223402	NID2/LAMA4/EGFL6/MXRA5/MMRN1/MMP9/ADAMDEC1/SERPINA1/F13A1/C1QB/C1QC	11	CC		GO:0042127	regulation of cell proliferation	292/1825	1664/17910	3.16462e-22	3.48474e-20	2.56074e-20	ASCL2/AIF1/PTAFR/CSK/BTK/PYCARD/CSF1R/CCR2/PTPN6/SASH3/CEBPA/NCKAP1L/HAVCR2/VAV3/SH2B3/LILRB1/FASLG/PTPRJ/TYROBP/GPX1/HLA-DPA1/CORO1A/HLA-DMB/LGMN/DLEC1/PTPN22/CD74/RB1/ATM/CYBA/CD300A/RIPK3/IL18/LYN/ZEB1/HCK/RAC2/CD33/YAP1/NRP2/RHOG/NUP62/TLR2/EGFR/NOD2/ITGA4/HCLS1/ETV5/TNF/BTC/GHRL/ADAMTS1/BMPR1A/LST1/MATK/CCL3L3/CD4/SPINT1/SIRPG/MYOCD/ARRB1/LDOC1/FBXW4/TNFRSF11A/PTGS1/SPN/TNFSF13/MTSS1/HHEX/CD…	292	BP
GO:0001934	positive regulation of protein phosphorylation	172/1606	907/17910	4.37259e-22	4.29851e-20	2.97282e-20	TMEM106A/NOD2/PIK3R6/PRKCD/MADD/TEC/ADCY7/FGF2/LGALS9/PIK3R5/TRPV4/PTPRJ/DAB2/RAP2B/FAM20A/RAPGEF1/IL6R/C5AR1/P2RX7/MAPKAPK3/CSK/RIPK3/TIAM1/NOX4/NRP1/PSAP/SYK/EPHA4/DDR2/LYN/ARRB2/DUSP19/TWSG1/LCP2/EMP2/ICAM1/CCR1/FGD2/ARRB1/CSF1R/CAV1/ADCY3/TOM1L1/MMD/EZH2/SCIMP/BMPR1A/CAV2/RASSF2/CD300A/MAP3K20/PRR5L/PLK1/ADAM8/GREM1/GADD45A/PLAUR/CD4/MMP9/NIBAN1/TNFSF15/PFN2/PTK2/RGCC/HCLS1/FZD4/MAP3K1/LIMCH1…	172	BP		GO:0045785	positive regulation of cell adhesion	11/98	388/17910	8.8755e-06	0.000307603	0.000213439	MAP3K8/IL6/EGFL6/CD36/CCL2/TNFSF13B/DOCK8/THY1/VCAM1/ITGB2/CCL19	11	BP		GO:0051049	regulation of transport	306/1825	1773/17910	3.74725e-22	4.07406e-20	2.9938e-20	ITGAM/AIF1/PRR5L/PTAFR/CSK/PYCARD/PYDC1/IL17RA/CSF1R/CCR2/TLR1/SYK/PTPN6/NLRP12/VAMP8/NCKAP1L/KCNQ1/PPP1R12A/STAC3/ITGB2/HAVCR2/CTSS/PACSIN3/CASP1/LILRB1/SIRPA/PTPRJ/CD14/CORO1A/PPP1R9A/IL16/SLMAP/KCNJ5/HVCN1/UCP2/CRTAM/KCNE3/PRKCD/PTPN22/CD74/CYBB/ARRB2/P2RX4/CYBA/FCER1G/CD300A/CD84/LYN/UNC13D/HCK/RAC2/C2/CD33/NCS1/REEP1/PNKD/C2CD2L/NUP62/TLR2/EGFR/NOD2/TREM2/MAP1B/CCR1/HCLS1/LILRA2/FABP5/TNF/GH…	306	BP
GO:0042127	regulation of cell proliferation	265/1606	1664/17910	5.03411e-22	4.89129e-20	3.38278e-20	NOD2/JARID2/NRP2/CD33/GRN/VAV3/FGF2/LGALS9/PTPRJ/SPN/PTPN6/ITGAX/TCIRG1/HMOX1/RAPGEF1/IL6R/C5AR1/CSK/RIPK3/TIAM1/NOX4/DPP4/NRP1/MTSS1/DDR2/LYN/LBH/INPP5D/GJA1/TRIB1/PTGS1/TWSG1/LILRB2/EMP2/YAP1/VIPR2/ID4/PDE1A/MITF/ARRB1/RERG/RBFOX2/CSF1R/CAV1/PTAFR/TNFRSF1B/CNN1/RAC2/GLUL/CD22/EZH2/GRK5/ZEB1/PLAU/BMPR1A/SASH3/PPARG/HCK/CAV2/MEIS1/TES/BTK/CD300A/SH2B3/TYROBP/NPR3/GREM1/AQP1/PDGFD/CD4/CTSZ/MMP9/PT…	265	BP		GO:0032879	regulation of localization	32/98	2688/17910	9.03313e-06	0.000307603	0.000213439	LAMA4/IFI27/IL6/HBEGF/CD36/PECAM1/FABP5/ADRA2A/SOX9/CCL2/RALA/TNFAIP3/CCL8/DOCK8/OAS2/VAMP8/THY1/CLIC5/SELE/MMP9/MMP12/ABCG1/CASQ2/ITGB2/CCL19/CCR1/SGK1/CXCL14/FCER1G/LPL/FCGR2B/SPP1	32	BP		GO:0009607	response to biotic stimulus	192/1825	938/17910	4.53647e-22	4.87046e-20	3.57903e-20	TLR7/PTAFR/BTK/CARD9/PYCARD/IL17RA/UNC93B1/MAPKAPK3/TLR1/MYD88/SYK/CCR5/IRF8/HAVCR2/SLAMF8/CASP1/LY86/LILRB1/SIRPA/FASLG/GPX1/CD14/MPEG1/CD180/APOBEC3G/CLEC7A/OAS1/RNASE6/CRTAM/NLRC4/PRKCD/CEBPE/PTPN22/CYBA/IL18/LYN/UNC13D/HCK/BATF/IL10RA/NPC2/IFNGR1/TLR2/NOD2/TREM2/LILRA2/KLHL6/TNF/RBMS3/IL10RB/CD4/OAS2/LDOC1/TNFRSF11A/SPN/MRC1/MICB/CARD16/LILRB2/GNG12/AKAP12/LGALS9/FUCA2/P2RX7/PPM1B/TLR5/ATG7/C…	192	BP
GO:0042327	positive regulation of phosphorylation	178/1606	955/17910	5.50724e-22	5.28948e-20	3.65816e-20	TMEM106A/NOD2/PIK3R6/PRKCD/MADD/TEC/ADCY7/VAV3/FGF2/LGALS9/PIK3R5/TRPV4/PTPRJ/DAB2/RAP2B/FAM20A/RAPGEF1/IL6R/C5AR1/P2RX7/MAPKAPK3/CSK/RIPK3/TIAM1/NOX4/NRP1/PSAP/SYK/EPHA4/FGR/DDR2/LYN/ARRB2/DUSP19/TWSG1/LCP2/EMP2/ICAM1/CCR1/FGD2/ARRB1/CSF1R/CAV1/ADCY3/TOM1L1/MMD/EZH2/SCIMP/BMPR1A/CAV2/RASSF2/CD300A/MAP3K20/PRR5L/PLK1/ADAM8/GREM1/GADD45A/PLAUR/CD4/MMP9/NIBAN1/TNFSF15/PFN2/PTK2/RGCC/HCLS1/FZD4/MAP3…	178	BP		GO:0002444	myeloid leukocyte mediated immunity	13/98	549/17910	9.07713e-06	0.000307603	0.000213439	IL6/CD36/PECAM1/FABP5/VAMP8/CHI3L1/MMP9/ITGB2/SERPINA1/ANPEP/FCER1G/CD53/FCGR2B	13	BP		GO:0002696	positive regulation of leukocyte activation	91/1825	305/17910	6.77538e-22	7.18441e-20	5.27943e-20	ITGAM/AIF1/PTAFR/CSK/BTK/PYCARD/VAV1/CCR2/SYK/PTPN6/SASH3/CEBPA/VAMP8/FAM49B/NCKAP1L/ITGB2/HAVCR2/VAV3/LILRB1/DOCK8/TYROBP/HLA-DPA1/CORO1A/HLA-DMB/CD74/FCER1G/GRB2/IL18/VNN1/C1QA/LYN/NOD2/TREM2/ADORA2B/CD4/SIRPG/TNFSF13/CD28/LILRB2/PIK3R6/LGALS9/DPP4/CCL5/CD80/INPP5D/FGR/HLA-DPB1/HLA-E/CCL3/CD2/PTPRC/CTSC/ADAM8/RUNX3/ICOSLG/TNFSF13B/RASAL3/LCK/CD40LG/HLA-G/CCDC88B/HLA-F/CD6/ZMIZ1/TBX21/ZAP70/CD27…	91	BP
GO:0009617	response to bacterium	128/1606	588/17910	7.61407e-22	7.2299e-20	5.00015e-20	NOD2/PRKCD/GRN/SIRPA/LGALS9/SPN/PLCG2/SCARB1/FAM20A/IL6R/C5AR1/P2RX7/MAPKAPK3/KLHL6/PYGL/GNG12/CD68/SYK/FGR/CSF2RB/IL10RA/LYN/GJA1/TRIB1/LILRB2/STAB1/MPEG1/ICAM1/IRF5/CAV1/PTAFR/TNFRSF1B/SLAMF8/KMO/NR1H3/NAALADL2/HCK/ADH5/IRF8/CD4/NLRP3/LPL/MAOB/DUSP10/PLSCR4/CHD7/CD180/LDOC1/ACP5/PTPN22/CYBA/NEXN/HAVCR2/FABP4/LILRB1/CA5B/ABCA1/ANXA3/PYCARD/TLR6/TNFSF8/TNFRSF11A/HPGD/NLRC4/S100A9/MYD88/CD36/TREM2…	128	BP		GO:0022407	regulation of cell-cell adhesion	11/98	389/17910	9.09285e-06	0.000307603	0.000213439	MAP3K8/IL6/CCL2/TNFSF13B/DOCK8/THY1/VCAM1/ITGB2/CCL19/IL1RN/FCGR2B	11	BP		GO:0050790	regulation of catalytic activity	349/1825	2116/17910	6.96696e-22	7.29747e-20	5.36251e-20	P2RY13/ARHGAP30/ITGAM/PTAFR/CSK/GPR65/ADCY7/PYCARD/PYDC1/FGD2/VAV1/CSF1R/CCR2/MAPKAPK3/NCF4/CTSB/SYK/PTPN6/ARHGDIB/NLRP12/CEBPA/NCKAP1L/PPP1R12A/ITGB2/SLAMF8/VAV3/CASP1/SH2B3/DOCK8/SIRPA/FASLG/RPS6KA1/PTPRJ/GPX1/ADAP2/TBC1D2/PPP1R9A/FKBP15/LGMN/RINL/NLRC4/PRKCD/PTPN22/ARHGAP25/MAP4K1/PSAP/CD74/LIMK1/WDR81/RB1/ARRB2/CYBA/CD300A/RIPK3/GMIP/IL18/CSTB/PLCB2/LYN/RGS10/RAC2/RAP2B/CD33/ARHGAP9/NCSTN/CTS…	349	BP
GO:0050863	regulation of T cell activation	85/1606	307/17910	8.14909e-22	7.65099e-20	5.29137e-20	NOD2/GRB2/PIK3R6/LGALS9/SPN/PTPN6/VAV1/CSK/RIPK3/FANCD2/DPP4/SYK/DOCK8/LYN/TWSG1/LILRB2/CAV1/TNFRSF1B/RAC2/ZEB1/LILRB4/SASH3/CD300A/ADAM8/CD4/NLRP3/TNFRSF14/DUSP10/TNFRSF21/ZMIZ1/NCKAP1L/CD83/PTPN22/PDE5A/VNN1/LGALS3/HAVCR2/PAG1/CR1/LILRB1/CORO1A/PYCARD/TNFSF8/CD80/IRF1/CD86/PAK3/CD28/PAWR/CD74/PRDM1/IL10/IL18/HLA-DOA/GPNMB/PDCD1LG2/TESPA1/NFATC2/JAK3/PTPRC/VSIG4/RASGRP1/ZBTB16/HLA-DMB/ERBB2/AIF1…	85	BP		GO:0042060	wound healing	13/98	550/17910	9.25532e-06	0.000307603	0.000213439	IL6/PLAT/HBEGF/CD36/PECAM1/ADRA2A/TNFAIP3/MMRN1/DOCK8/MMP12/SERPINA1/F13A1/FCER1G	13	BP		GO:0031983	vesicle lumen	95/1867	339/18675	3.10571e-21	1.28813e-19	9.16923e-20	BIN2/PYCARD/GLB1/PTPN6/FERMT3/FAM49B/HK3/FASLG/IDH1/RNASET2/MAN2B1/ALOX5/PRKCD/FTL/CSTB/UNC13D/FUCA1/ARHGAP9/NPC2/CTSD/GALNS/GUSB/EGFR/FABP5/COMMD9/GHRL/HEXB/GMFG/OSCAR/DOCK2/CTSH/FUCA2/CTSA/MNDA/GNS/ATG7/B2M/COTL1/FGR/DPP7/CHI3L1/GM2A/PCYOX1L/PYGL/CTSZ/GLA/DNASE1L1/CREG1/CTSC/ANXA2/APOE/IMPDH1/OSTF1/ROCK1/FRK/SERPINA1/ACTN1/HSPA6/S100A11/QPCT/TGFB3/ECM1/HPSE/PYGB/VCL/PDGFB/CRISPLD2/SDCBP/LEFTY2/…	95	CC
GO:0002253	activation of immune response	136/1606	647/17910	1.08927e-21	1.01133e-19	6.99429e-20	NOD2/GRB2/PRKCD/TEC/VAV3/PTPRJ/TRAF3/PIK3AP1/PTPN6/ITGAM/PLCG2/VAV1/CTSL/RAPGEF1/C5AR1/MAPKAPK3/KLHL6/CSK/C2/SYK/FGR/ITGB2/LYN/THEMIS2/INPP5D/ARRB2/NCKAP1/UNC93B1/LCP2/KCNN4/CAV1/PRKCB/C1QC/CD22/NR1H3/LILRB4/HCK/BTK/CD300A/C1QA/COLEC12/CD4/CTSB/PTK2/LIMK1/RGCC/LGMN/MAP3K1/C1QB/GPLD1/WAS/TNFRSF21/MYO1G/NCKAP1L/C5AR2/PTPN22/HEXIM1/CD300LF/TXK/LGALS3/CYBA/HAVCR2/PRKCH/PAG1/CR1/FYB1/GRAMD4/LGR4/CLU/P…	136	BP		GO:0070887	cellular response to chemical stimulus	35/98	3100/17910	9.27758e-06	0.000307603	0.000213439	MAP3K8/SOX17/IFI27/IL6/CSF2RB/HBEGF/CD36/ADRA2A/SOX9/CCL2/RALA/TNFAIP3/TNFSF13B/DOCK8/OAS2/LY86/IFI30/CHI3L1/VCAM1/MMP9/MMP12/CASQ2/ITGB2/CCL19/CCR1/HLA-DRA/F13A1/CXCL14/FCER1G/LPL/IL1RN/LAPTM5/FCGR2B/MRC1/SPP1	35	BP		GO:0098609	cell-cell adhesion	166/1825	771/17910	1.72554e-21	1.78562e-19	1.31215e-19	ITGAM/AIF1/PTAFR/CSK/PYCARD/CNTN4/VAV1/SIGLEC1/GCNT1/CCR2/SYK/PTPN6/SASH3/FERMT3/FAM49B/NCKAP1L/ITGB2/HAVCR2/SH2B3/LILRB1/STK10/DOCK8/SIRPA/HLA-DPA1/CORO1A/SELPLG/HLA-DMB/ITGAL/PRKCD/CLDN23/PTPN22/CD74/CD300A/CD84/GRB2/IL18/ITGB7/VNN1/LYN/RAC2/RAP2B/CD33/EGFR/NOD2/ITGA4/TNF/PERP/CD4/SIRPG/PIK3CG/HFE/SPN/TRPV4/CD28/LILRB2/PIK3R6/VSIG4/LGALS9/FXYD5/DPP4/PPP1CA/CCL5/TNFRSF21/CD80/ITGAX/NLGN1/HLA-DPB…	166	BP
GO:0051174	regulation of phosphorus metabolic process	265/1606	1673/17910	1.10566e-21	1.01526e-19	7.02146e-20	TMEM106A/NOD2/GRB2/FKBP15/PIK3R6/PRKCD/CD33/MADD/TEC/SIRPA/ADCY7/VAV3/FGF2/LGALS9/PIK3R5/TRPV4/PTPRJ/PTPN6/MACROH2A1/DAB2/RAP2B/SCARB1/FAM20A/RAPGEF1/IL6R/C5AR1/P2RX7/MAPKAPK3/CSK/RIPK3/TIAM1/NOX4/ME2/NRP1/NUP210/PSAP/SYK/EPHA4/FGR/ITGB2/DDR2/LYN/LBH/ARRB2/PLEK/DUSP19/TRIB1/TWSG1/LILRB2/LCP2/EMP2/ICAM1/CCR1/FGD2/ARRB1/CSF1R/CAV1/PTAFR/ADCY3/TOM1L1/RAC2/RCAN3/MMD/SLAMF8/GPD1L/EZH2/SCIMP/BMPR1A/CAV…	265	BP		GO:0022409	positive regulation of cell-cell adhesion	9/98	251/17910	9.6057e-06	0.000314983	0.000218559	MAP3K8/IL6/CCL2/TNFSF13B/DOCK8/THY1/VCAM1/ITGB2/CCL19	9	BP		GO:0045785	positive regulation of cell adhesion	105/1825	388/17910	1.8483e-21	1.88988e-19	1.38877e-19	AIF1/PTAFR/CSK/PYCARD/VAV1/CCR2/SYK/PTPN6/SASH3/FAM49B/NCKAP1L/ITGB2/HAVCR2/VAV3/LILRB1/DOCK8/PTPRJ/HLA-DPA1/CORO1A/HLA-DMB/APBB1IP/CD74/ATM/GRB2/IL18/VNN1/LYN/UNC13D/NOD2/ITGA4/TNF/CD4/SIRPG/MYOC/CD28/LILRB2/PIK3R6/LGALS9/DPP4/RELL2/CCL5/CD80/HLA-DPB1/HLA-E/PREX1/S100A10/CD36/PTPRC/PTK2B/ADAM8/RUNX3/ICOSLG/TNFSF13B/RASAL3/LCK/CD40LG/HLA-G/ROCK1/CCDC88B/FOXC2/CD6/ZMIZ1/NINJ1/ZAP70/ERBB2/FSTL3/IBS…	105	BP
GO:0001816	cytokine production	152/1606	765/17910	1.31875e-21	1.19777e-19	8.28366e-20	TMEM106A/NOD2/PRKCD/CD33/SIRPA/ADCY7/LGALS9/TRPV4/PTPRJ/TRAF3/SPN/MAPK13/PTPN6/PLCG2/TCIRG1/HMOX1/IL6R/C5AR1/P2RX7/CSK/RIPK3/REL/CD84/SYK/FGR/LYN/INPP5D/ARRB2/NRROS/TWSG1/LILRB2/LCP2/OTUD7B/IRF5/ARRB1/CSF1R/PTAFR/TNFRSF1B/SASH3/BTK/TYROBP/SLAMF6/ADAM8/IRF8/CD4/MAF/NLRP3/LPL/ATP2B1/RGCC/IL17RA/TNFRSF21/MERTK/NCKAP1L/LTBP1/C5AR2/PIK3CG/ACP5/CD83/PTPN22/TXK/CYBA/HAVCR2/HLA-F/FABP4/ANGPT1/LGR4/LILRB1…	152	BP		GO:0002253	activation of immune response	14/98	647/17910	1.10932e-05	0.000356458	0.000247338	CD36/TNFAIP3/THY1/CFI/ITGB2/HLA-DRA/IGKV1-17/IGKV4-1/C1QB/FCER1G/C1QC/IGLV3-25/IGLV2-14/FCGR2B	14	BP		GO:0098588	bounding membrane of organelle	321/1867	1955/18675	5.99289e-21	2.37264e-19	1.68891e-19	ITGAM/TLR7/FAM20B/PTAFR/TPST2/PYCARD/TMEM9B/NECAP2/FGD2/CYTH4/GCNT1/UNC93B1/TLR1/MYD88/NCF4/FCGR1B/VAMP8/TRPM2/NCKAP1L/ITGB2/SCAMP2/STK10/HLA-DRB1/SIRPA/PTPRJ/TYROBP/LAIR1/HLA-DPA1/ATP6V1A/CD14/CORO1A/LHFPL2/DAGLB/FCGR2A/BRI3BP/HVCN1/HLA-DMB/ITGAL/SLC15A3/CPT1B/SLC36A1/HLA-DMA/AP1B1/NFAM1/LILRB3/DOK3/ATP6V1B2/PSAP/CD74/LAPTM5/GPR137B/ATP8B4/GBGT1/WDR81/CYBB/RHOB/P2RX4/CYBA/AGPAT3/FCER1G/CD300A/GA…	321	CC
GO:0051707	response to other organism	170/1606	903/17910	1.73878e-21	1.56228e-19	1.08046e-19	NOD2/PRKCD/GRN/SIRPA/LGALS9/TRAF3/SPN/PLCG2/SCARB1/FAM20A/IL6R/C5AR1/P2RX7/MAPKAPK3/KLHL6/PYGL/GNG12/CD68/SYK/FGR/CSF2RB/IL10RA/LYN/GJA1/TRIB1/UNC93B1/LILRB2/STAB1/MPEG1/ICAM1/FGL2/IRF5/CAV1/PTAFR/TNFRSF1B/SLAMF8/KMO/ATG7/NR1H3/NAALADL2/HCK/BTK/ADH5/IRF8/CD4/NLRP3/LPL/MAOB/DUSP10/IL17RA/IL10RB/PLSCR4/CHD7/CD180/LDOC1/ACP5/PTPN22/COTL1/CYBA/NEXN/HAVCR2/IVNS1ABP/FABP4/LILRB1/CA5B/ABCA1/CLU/ANXA3/PY…	170	BP		GO:0051234	establishment of localization	47/98	4908/17910	1.11094e-05	0.000356458	0.000247338	NUSAP1/ZWINT/IFI27/SIGLEC1/IL6/CD36/PECAM1/FABP5/ADRA2A/CCL2/RALA/TNFAIP3/MMRN1/CCL8/TNFSF13B/KPNA2/OAS2/JCHAIN/VAMP8/THY1/SLC18B1/CLIC5/CHI3L1/SELE/MMP9/MMP12/CFI/ABCG1/CASQ2/ITGB2/CCL19/SERPINA1/CCR1/ANPEP/F13A1/IGKV1-17/IGKV4-1/SGK1/FCER1G/CD53/LPL/IL1RN/IGLV3-25/IGLV2-14/FCGR2B/MRC1/SPP1	47	BP		GO:0050900	leukocyte migration	118/1825	467/17910	2.76233e-21	2.79125e-19	2.05114e-19	ITGAM/AIF1/PTAFR/PYCARD/PIK3CD/VAV1/IL17RA/GCNT1/CCR2/SYK/PTPN6/NLRP12/CCR5/TRPM2/NCKAP1L/ITGB2/SLAMF8/VAV3/STK10/DOCK8/SIRPA/SLC7A7/CORO1A/IL16/SELPLG/CKLF/LGMN/ITGAL/CXCR3/CD74/P2RX4/FCER1G/CD300A/CD84/GRB2/RIPK3/ITGB7/LYN/HCK/RAC2/MYO1G/MPP1/TREM2/CCR1/ITGA4/TNF/SIRPG/PIK3CG/TNFRSF11A/SPN/TRPV4/SBDS/LGALS9/CCL5/GPSM3/PLA2G7/INPP5D/ITGAX/CCL4/CCL3/PREX1/CD2/PTK2B/ADAM8/SLC7A8/C3AR1/LCK/PTPRO/MM…	118	BP
GO:0019220	regulation of phosphate metabolic process	264/1606	1671/17910	1.95176e-21	1.73499e-19	1.19991e-19	TMEM106A/NOD2/GRB2/FKBP15/PIK3R6/PRKCD/CD33/MADD/TEC/SIRPA/ADCY7/VAV3/FGF2/LGALS9/PIK3R5/TRPV4/PTPRJ/PTPN6/MACROH2A1/DAB2/RAP2B/SCARB1/FAM20A/RAPGEF1/IL6R/C5AR1/P2RX7/MAPKAPK3/CSK/RIPK3/TIAM1/NOX4/ME2/NRP1/NUP210/PSAP/SYK/EPHA4/FGR/ITGB2/DDR2/LYN/LBH/ARRB2/PLEK/DUSP19/TRIB1/TWSG1/LILRB2/LCP2/EMP2/ICAM1/CCR1/FGD2/ARRB1/CSF1R/CAV1/PTAFR/ADCY3/TOM1L1/RAC2/RCAN3/MMD/SLAMF8/GPD1L/EZH2/SCIMP/BMPR1A/CAV…	264	BP		GO:1904645	response to amyloid-beta	5/98	54/17910	1.13183e-05	0.000359296	0.000249307	CD36/VCAM1/MMP9/MMP12/FCGR2B	5	BP		GO:0050778	positive regulation of immune response	171/1825	809/17910	3.16063e-21	3.15659e-19	2.3196e-19	ITGAM/TLR7/PTAFR/CSK/BTK/CARD9/PYCARD/PIK3CD/VAV1/CCR2/UNC93B1/MAPKAPK3/TLR1/MYD88/CTSB/SYK/PTPN6/SASH3/CMTM3/VAMP8/FAM49B/NCKAP1L/ITGB2/HAVCR2/CTSS/VAV3/LILRB1/HLA-DRB1/PTPRJ/HLA-DPA1/CD14/LILRA4/FCGR3A/FCGR2A/CLEC4A/HLA-DMB/CLEC7A/LGMN/CRTAM/NLRC4/PRKCD/NFAM1/PTPN22/LAT2/CD74/LIMK1/ARRB2/ARPC3/CYBA/FCER1G/CD300A/GRB2/IL18/HLA-DRA/C1QA/LYN/HCK/MYO1G/C2/HLA-DRB4/TLR2/NOD2/CNPY3/LILRA2/KLHL6/C1QC/…	171	BP
GO:0043207	response to external biotic stimulus	170/1606	905/17910	2.21438e-21	1.94772e-19	1.34703e-19	NOD2/PRKCD/GRN/SIRPA/LGALS9/TRAF3/SPN/PLCG2/SCARB1/FAM20A/IL6R/C5AR1/P2RX7/MAPKAPK3/KLHL6/PYGL/GNG12/CD68/SYK/FGR/CSF2RB/IL10RA/LYN/GJA1/TRIB1/UNC93B1/LILRB2/STAB1/MPEG1/ICAM1/FGL2/IRF5/CAV1/PTAFR/TNFRSF1B/SLAMF8/KMO/ATG7/NR1H3/NAALADL2/HCK/BTK/ADH5/IRF8/CD4/NLRP3/LPL/MAOB/DUSP10/IL17RA/IL10RB/PLSCR4/CHD7/CD180/LDOC1/ACP5/PTPN22/COTL1/CYBA/NEXN/HAVCR2/IVNS1ABP/FABP4/LILRB1/CA5B/ABCA1/CLU/ANXA3/PY…	170	BP		GO:0051050	positive regulation of transport	17/98	942/17910	1.27382e-05	0.000400113	0.000277629	IL6/CD36/ADRA2A/CCL2/VAMP8/THY1/SELE/MMP12/ABCG1/ITGB2/CCL19/CCR1/SGK1/FCER1G/LPL/FCGR2B/SPP1	17	BP		GO:0060205	cytoplasmic vesicle lumen	94/1867	338/18675	9.03804e-21	3.30625e-19	2.35347e-19	BIN2/PYCARD/GLB1/PTPN6/FERMT3/FAM49B/HK3/FASLG/IDH1/RNASET2/MAN2B1/ALOX5/PRKCD/FTL/CSTB/UNC13D/FUCA1/ARHGAP9/NPC2/CTSD/GALNS/GUSB/FABP5/COMMD9/GHRL/HEXB/GMFG/OSCAR/DOCK2/CTSH/FUCA2/CTSA/MNDA/GNS/ATG7/B2M/COTL1/FGR/DPP7/CHI3L1/GM2A/PCYOX1L/PYGL/CTSZ/GLA/DNASE1L1/CREG1/CTSC/ANXA2/APOE/IMPDH1/OSTF1/ROCK1/FRK/SERPINA1/ACTN1/HSPA6/S100A11/QPCT/TGFB3/ECM1/HPSE/PYGB/VCL/PDGFB/CRISPLD2/SDCBP/LEFTY2/TGFB2…	94	CC
GO:0051247	positive regulation of protein metabolic process	249/1606	1548/17910	2.96115e-21	2.57744e-19	1.78254e-19	TMEM106A/NOD2/JARID2/PIK3R6/PRKCD/CD33/MADD/TEC/GRN/ADCY7/DAPK1/FGF2/LGALS9/PIK3R5/TRPV4/PTPRJ/SPN/DAB2/RAP2B/FAM20A/CLN6/HMOX1/RAPGEF1/IL6R/C5AR1/P2RX7/MAPKAPK3/CSK/RIPK3/TIAM1/ARRDC4/NOX4/NRP1/PSAP/CTSD/SYK/EPHA4/DDR2/LYN/ARRB2/DUSP19/GJA1/TRIB1/TWSG1/LILRB2/LCP2/EMP2/ICAM1/CCR1/FGD2/ARRB1/CSF1R/CAV1/NEDD4/PTAFR/TNFRSF1B/ADCY3/TOM1L1/MMD/EZH2/SCIMP/ATG7/BMPR1A/NR1H3/RBMS3/HABP4/PPARG/CAV2/RASSF…	249	BP		GO:0050870	positive regulation of T cell activation	8/98	198/17910	1.30224e-05	0.000404781	0.000280868	MAP3K8/IL6/CCL2/TNFSF13B/DOCK8/THY1/VCAM1/CCL19	8	BP		GO:0030667	secretory granule membrane	86/1867	293/18675	9.11022e-21	3.30625e-19	2.35347e-19	ITGAM/PTAFR/VAMP8/TRPM2/NCKAP1L/ITGB2/STK10/SIRPA/PTPRJ/TYROBP/LAIR1/CD14/LHFPL2/FCGR2A/HVCN1/ITGAL/NFAM1/LILRB3/DOK3/PSAP/ATP8B4/CYBB/CYBA/FCER1G/CD300A/VNN1/RAP2B/CD33/NCSTN/LRMP/ALDH3B1/CD53/RHOG/TLR2/FABP5/SIGLEC9/MANBA/TMC6/STXBP2/LILRB2/CLEC5A/IGF2R/DNAJC5/RAB9B/CD68/ATP6V0C/ITGAX/ACRBP/CD36/LILRA3/PTPRC/ANPEP/ADAM8/C3AR1/GAA/TBC1D10C/STBD1/LGALS3/ATP11A/KCNAB2/BST2/AGPAT2/GPR84/NBEAL2/PAM/…	86	CC
GO:0006468	protein phosphorylation	282/1606	1835/17910	3.96974e-21	3.41971e-19	2.36504e-19	TMEM106A/NOD2/GRK3/GRB2/PIK3R6/PRKCD/MADD/TEC/SIRPA/ADCY7/DAPK1/FGF2/LGALS9/STK10/PIK3R5/TRPV4/PTPRJ/MKNK1/MAPK13/PTPN6/MACROH2A1/DAB2/RAP2B/CRYAB/FAM20A/RAPGEF1/IL6R/C5AR1/P2RX7/MAPKAPK3/CSK/RIPK3/TIAM1/NOX4/NRP1/PSAP/SYK/EPHA4/FGR/ITGB2/DDR2/CSF2RB/LYN/LBH/ARRB2/DUSP19/TRIB1/TWSG1/LCP2/HSPB8/EMP2/ICAM1/CCR1/FGD2/ARRB1/NEK6/CSF1R/CAV1/PRKCB/ADCY3/TOM1L1/RAC2/MMD/GPD1L/EZH2/GRK5/SCIMP/BMPR1A/RPS6…	282	BP		GO:0098657	import into cell	15/98	751/17910	1.35341e-05	0.000416348	0.000288894	SIGLEC1/CD36/PECAM1/CCL2/JCHAIN/SELE/ITGB2/CCL19/IGKV1-17/IGKV4-1/FCER1G/IGLV3-25/IGLV2-14/FCGR2B/MRC1	15	BP		GO:0005615	extracellular space	452/1867	3051/18675	1.52414e-20	5.31011e-19	3.77987e-19	ITGAM/CSK/PLA2G15/GCNT1/CTSB/GLB1/PTPN6/ARHGDIB/FERMT3/CMTM3/VAMP8/FAM49B/NCKAP1L/ITGB2/SCAMP2/CTSS/PACSIN3/LY86/FMNL1/STK10/HLA-DRB1/SIRPA/FASLG/PTPRJ/IDH1/RNASET2/ATP6V1A/CD14/CORO1A/IL16/MAN2B1/FCGR3A/CFL2/TWF2/CKLF/LGMN/ITGAL/RNASE6/ALOX5/MARCKS/PRKCD/ATP6V1B2/PSAP/LAT2/CD74/TPP1/NAGA/ARPC3/CMTM7/RHOB/P2RX4/NAGK/CD300A/GRB2/FTL/IL18/CSTB/ITGB7/HLA-DRA/C1QA/LYN/MGAT1/ST3GAL6/APOBR/FUCA1/RAC2/H…	452	CC
GO:0050793	regulation of developmental process	367/1606	2598/17910	4.06891e-21	3.46937e-19	2.39939e-19	SHTN1/JARID2/ASAP1/PIK3R6/NEDD4L/GRN/ZNF385A/FGF2/LGALS9/TRPV4/PTPN6/FMNL1/ITGAX/MACROH2A1/DAB2/CTSL/TCIRG1/HMOX1/RAPGEF1/IL6R/C5AR1/P2RX7/TIAM1/FANCD2/NRP1/SYK/EPHA4/FGR/ITGB2/DDR2/NLN/LYN/LBH/INPP5D/ARRB2/SPI1/GJA1/TRIB1/TWSG1/LILRB2/STAB1/ARHGAP4/FGD6/FERMT2/EMP2/ICAM1/CCR1/TRPV2/YAP1/ID4/UBASH3B/FGD2/MITF/PLXND1/NEK6/RBFOX2/ARAP1/CSF1R/CAV1/ZNF804A/NEDD4/PRKCB/SGPL1/TNFRSF1B/GLUL/C1QC/MMD/P2R…	367	BP		GO:0031982	vesicle	39/103	3756/18675	2.3408e-05	0.000508288	0.00038368	NID2/LAMA4/MARCKS/PLAT/HBEGF/CD36/MXRA5/PECAM1/FABP5/RALA/TNFAIP3/MMRN1/JCHAIN/VAMP8/THY1/CLIC5/CHI3L1/MEST/VCAM1/MMP9/PHLDA1/IGHM/CFI/ABCG1/ITGB2/HLA-DMA/SERPINA1/HLA-DRA/ANPEP/F13A1/IGKV1-17/FCER1G/CD53/RNASE6/IL1RN/FCGBP/IGLV2-14/MRC1/SPP1	39	CC		GO:0046651	lymphocyte proliferation	78/1825	244/17910	5.86293e-21	5.78813e-19	4.25338e-19	AIF1/BTK/PYCARD/CCR2/PTPN6/SASH3/NCKAP1L/HAVCR2/VAV3/LILRB1/DOCK8/TYROBP/HLA-DPA1/CORO1A/HLA-DMB/PRKCD/PTPN22/CD74/ATM/CD300A/RIPK3/IL18/RAC2/NCSTN/LST1/CD4/PIK3CG/SPN/CD28/DOCK2/LILRB2/VSIG4/LGALS9/MNDA/P2RX7/PSMB10/CCL5/TNFRSF21/INPP5D/HLA-DPB1/GPNMB/HLA-E/PTPRC/ICOSLG/TNFSF13B/BAX/RASAL3/CD40LG/IMPDH1/PAWR/HLA-G/LGALS3/CCDC88B/BTN3A1/CD6/ZAP70/ERBB2/SLC11A1/IL23A/GAL/EBI3/SDC4/VCAM1/IL10/TNFRS…	78	BP
GO:0009653	anatomical structure morphogenesis	360/1606	2535/17910	4.46078e-21	3.76508e-19	2.6039e-19	SHTN1/MYO5A/GRB2/NRP2/TNFAIP2/PIK3R6/NEDD4L/GRN/ZNF385A/VAV3/FGF2/TRPV4/PTPN6/FMNL1/ITGAX/DAB2/CRYAB/FAM20A/TCIRG1/HMOX1/C5AR1/P2RX7/KLHL6/RNF213/FERMT3/TIAM1/FANCD2/NOX4/PAM/C12orf57/NRP1/FMN1/SYK/EPHA4/FGR/ITGB2/MTSS1/DOK2/ARRB2/SPI1/GJA1/TWSG1/STAB1/EPB41L5/ARHGAP4/FGD6/FERMT2/EMP2/ST14/JAM3/ICAM1/TRPV2/YAP1/ID4/FGD2/PLXND1/RBFOX2/ARAP1/CSF1R/CAV1/FRMD6/NEDD4/PRKCB/SGPL1/TNFRSF1B/GLUL/RCAN3/AN…	360	BP		GO:0045055	regulated exocytosis	15/98	768/17910	1.76067e-05	0.000528487	0.000366705	CD36/PECAM1/FABP5/ADRA2A/MMRN1/VAMP8/CHI3L1/MMP9/ITGB2/SERPINA1/ANPEP/F13A1/FCER1G/CD53/FCGR2B	15	BP		GO:0005576	extracellular region	594/1867	4295/18675	1.75247e-20	5.87076e-19	4.17896e-19	BIN2/ITGAM/CSK/PYCARD/CNTN4/SIGLEC1/IL17RA/PLA2G15/GCNT1/CTSB/GLB1/PTPN6/ARHGDIB/FERMT3/CMTM3/VAMP8/FAM49B/NCKAP1L/ITGB2/SCAMP2/HK3/CTSS/PACSIN3/LY86/FMNL1/LILRB1/STK10/HLA-DRB1/SIRPA/FASLG/PTPRJ/IDH1/RNASET2/AOAH/ATP6V1A/CD14/CORO1A/IL16/MAN2B1/EMILIN2/FCGR3A/CD163L1/CFL2/OAS1/TWF2/CKLF/LGMN/ITGAL/RNASE6/ALOX5/MARCKS/PRKCD/ATP6V1B2/PSAP/LAT2/CD74/TPP1/NAGA/ARPC3/CMTM7/RHOB/P2RX4/NAGK/CD300A/GRB2…	594	CC
GO:0031224	intrinsic component of membrane	604/1649	4976/18675	7.32819e-21	4.32852e-19	3.17812e-19	TMEM106A/SLC38A7/SLC7A8/CLN8/ATP11A/SLC36A1/WDFY4/NRP2/KCNAB2/DHRS9/UCP2/CD33/TTYH3/MADD/SIGLEC9/PLD3/GALNT6/PI4K2A/SIRPA/PCDHB16/ADCY7/TMEM37/GNPTAB/TRPV4/ITGAL/PTPRJ/CDCP1/PACC1/PARM1/TRAF3/SPN/ITGAX/ITGAM/PCDHB4/SCARB1/PILRA/GPR137B/CLN6/TCIRG1/IL6R/CLMN/C5AR1/FCGRT/P2RX7/SLC37A2/SLC29A3/TMEM51/CD300C/NOX4/SGCB/PAM/NPC1/CD68/SGCE/DPP4/NRP1/NUP210/CD84/ABHD6/MBOAT2/SLC39A11/SIGLEC7/EPHA4/REEP4/…	604	CC		GO:0002446	neutrophil mediated immunity	12/98	499/17910	1.77107e-05	0.000528487	0.000366705	IL6/CD36/PECAM1/FABP5/VAMP8/CHI3L1/MMP9/ITGB2/SERPINA1/ANPEP/FCER1G/CD53	12	BP		GO:0098552	side of membrane	97/1867	359/18675	2.02e-20	6.51638e-19	4.63853e-19	ITGAM/FERMT2/CCR5/STAC3/ITGB2/LILRB1/HLA-DRB1/FASLG/HLA-DPA1/CD14/FCGR3A/KCNJ5/PTPN7/PTPN22/CD74/HLA-DRA/HCK/CD33/C2CD2L/HLA-DRB4/CCR1/TNF/HLA-DQB2/BMPR1A/RAB21/CD4/PGM5/HFE/TNFRSF11A/CD28/CTSA/P2RX7/FOLR2/TIAM1/B2M/IL2RG/NLGN1/HLA-DPB1/GM2A/HLA-E/CD36/CD2/PTPRC/PTK2B/ANPEP/CD163/RASAL3/CD40LG/CYTH1/HLA-G/HLA-DQA1/HLA-F/HLA-DQA2/KCNAB2/IL2RB/GNGT2/CD244/BCAP31/ERRFI1/HLA-DRB5/ABCA1/MCAM/TNFRSF9/C…	97	CC
GO:0009607	response to biotic stimulus	173/1606	938/17910	7.10438e-21	5.93642e-19	4.10558e-19	NOD2/PRKCD/GRN/SIRPA/LGALS9/TRAF3/SPN/PLCG2/SCARB1/FAM20A/IL6R/C5AR1/P2RX7/MAPKAPK3/KLHL6/PYGL/GNG12/CD68/SYK/FGR/CSF2RB/IL10RA/LYN/GJA1/TRIB1/UNC93B1/LILRB2/STAB1/MPEG1/ICAM1/FGL2/IRF5/CAV1/PTAFR/TNFRSF1B/SLAMF8/KMO/ATG7/NR1H3/RBMS3/NAALADL2/HCK/BTK/ADH5/IRF8/CD4/NLRP3/LPL/MAOB/DUSP10/IL17RA/IL10RB/PLSCR4/CHD7/CD180/LDOC1/ACP5/PTPN22/COTL1/CYBA/NEXN/HAVCR2/IVNS1ABP/FABP4/LILRB1/CA5B/ABCA1/CLU/AN…	173	BP		GO:0042119	neutrophil activation	12/98	499/17910	1.77107e-05	0.000528487	0.000366705	CD36/PECAM1/FABP5/VAMP8/CHI3L1/MMP9/ITGB2/SERPINA1/ANPEP/FCER1G/CD53/FCGR2B	12	BP		GO:0032943	mononuclear cell proliferation	78/1825	246/17910	1.02638e-20	1.00177e-18	7.36149e-19	AIF1/BTK/PYCARD/CCR2/PTPN6/SASH3/NCKAP1L/HAVCR2/VAV3/LILRB1/DOCK8/TYROBP/HLA-DPA1/CORO1A/HLA-DMB/PRKCD/PTPN22/CD74/ATM/CD300A/RIPK3/IL18/RAC2/NCSTN/LST1/CD4/PIK3CG/SPN/CD28/DOCK2/LILRB2/VSIG4/LGALS9/MNDA/P2RX7/PSMB10/CCL5/TNFRSF21/INPP5D/HLA-DPB1/GPNMB/HLA-E/PTPRC/ICOSLG/TNFSF13B/BAX/RASAL3/CD40LG/IMPDH1/PAWR/HLA-G/LGALS3/CCDC88B/BTN3A1/CD6/ZAP70/ERBB2/SLC11A1/IL23A/GAL/EBI3/SDC4/VCAM1/IL10/TNFRS…	78	BP
GO:0097529	myeloid leukocyte migration	59/1606	170/17910	8.95143e-21	7.40576e-19	5.12177e-19	SIRPA/VAV3/TRPV4/VAV1/MPP1/IL6R/C5AR1/SYK/ITGB2/LYN/JAM3/CCR1/RAC2/P2RX4/SLAMF8/CD300A/ADGRE2/ADAM8/GREM1/PDGFD/PLA2G7/LGMN/IL17RA/NCKAP1L/C5AR2/PIK3CG/PTK2B/CSF1/LGALS3/CSF3R/CCN3/TNFRSF11A/S100A9/CD74/TREM2/CXADR/DYSF/CCL3/JAML/PECAM1/PTGER4/SCG2/ITGA9/AIF1/RIPOR2/CXCL8/C3AR1/EDNRB/FLT1/CD200R1/TGFB2/CCL2/CCL5/CCL13/S100A8/CXCL10/CCR2/FPR2/CCL19	59	BP		GO:0098609	cell-cell adhesion	15/98	771/17910	1.84287e-05	0.000544469	0.000377794	MAP3K8/SIGLEC1/IL6/PECAM1/SOX9/CCL2/TNFSF13B/DOCK8/THY1/VCAM1/SELE/ITGB2/CCL19/IL1RN/FCGR2B	15	BP		GO:0048534	hematopoietic or lymphoid organ development	181/1825	890/17910	1.64092e-20	1.58358e-18	1.16368e-18	BLNK/MAFB/BTK/PIK3CD/VAV1/CSF1R/CCR2/GAB3/SYK/PTPN6/SASH3/CEBPA/TRPM2/NCKAP1L/IRF8/SLAMF8/SH2B3/LILRB1/RBM47/PTPRJ/TYROBP/PRKX/SPI1/NFAM1/CEBPE/PTPN22/LILRB3/CD74/RB1/ATM/CMTM7/FCER1G/RIPK3/IL18/VNN1/LYN/ZEB1/YAP1/BATF/TLR2/TREM2/CCR1/ITGA4/HCLS1/C1QC/MFNG/TNF/ATP6AP1/CD4/PPARGC1B/LRRK1/LYL1/RASGRP4/TNFRSF11A/SPN/OSCAR/SBDS/HHEX/CD28/DOCK2/LILRB2/FLI1/SNX10/ARL11/CLEC5A/PIK3R6/LGALS9/RASSF2/PSMB1…	181	BP
GO:1901701	cellular response to oxygen-containing compound	189/1606	1068/17910	1.13003e-20	9.25736e-19	6.40232e-19	NOD2/MYO5A/GRB2/PRKCD/UCP2/SIRPA/ADCY7/DAPK1/ATP6V0C/MAPK13/SCARB1/TCIRG1/RAPGEF1/P2RX7/CSK/RIPK3/TIAM1/NOX4/CD68/PSAP/ZFAND1/OXCT1/EPHA4/GNA15/NET1/LYN/SPI1/TRIB1/LILRB2/FBLN5/ICAM1/YAP1/ATP6V0D2/ARRB1/CAV1/PTPRE/PRKCB/PTAFR/TNFRSF1B/ADCY3/P2RX4/KMO/EZH2/ID3/ZEB1/NR1H3/HOXA2/PPARG/HCK/CAV2/BTK/PPIF/KANK1/COLEC12/TRPM2/IRF8/KCNMB1/AQP1/PDGFD/MMP9/NLRP3/LPL/PTK2/ATP2B1/SLC2A5/ATP6V0D1/LGMN/CA2/GNA…	189	BP		GO:0036230	granulocyte activation	12/98	506/17910	2.03232e-05	0.000594555	0.000412547	CD36/PECAM1/FABP5/VAMP8/CHI3L1/MMP9/ITGB2/SERPINA1/ANPEP/FCER1G/CD53/FCGR2B	12	BP		GO:0030029	actin filament-based process	147/1825	661/17910	1.73265e-20	1.65352e-18	1.21508e-18	AIF1/GPR65/PYCARD/FGD2/GAS2L3/CSF1R/ARHGDIB/TRPM2/NCKAP1L/KCNQ1/FMNL1/TYROBP/CORO1A/PPP1R9A/KCNJ5/CFL2/TWF2/MARCKS/KCNE3/PRKCD/ARHGAP25/LIMK1/ARPC3/GRB2/HCK/RAC2/RHOG/FGD3/HCLS1/TNF/GHRL/CORO7/ROCK2/PPARGC1B/ARRB1/MYOC/MYO7A/GMFG/TRPV4/MTSS1/SORBS1/DOCK2/TNNI2/LDB3/CAPG/ARHGEF18/DAPK3/RALA/DBN1/PREX1/S100A10/MYL2/SRGAP2/DES/PRKG1/PTK2B/NCKAP1/PALLD/TNNT3/LPAR1/MYBPC3/KANK1/PAWR/LMOD1/LIMCH1/TMSB1…	147	BP
GO:0022407	regulation of cell-cell adhesion	96/1606	389/17910	1.42538e-20	1.15636e-18	7.99728e-19	NOD2/GRB2/PIK3R6/PRKCD/LGALS9/TRPV4/SPN/PTPN6/VAV1/CSK/FERMT3/DPP4/SYK/DOCK8/ITGB2/LYN/TWSG1/LILRB2/EPB41L5/ICAM1/UBASH3B/CAV1/PTAFR/LILRB4/SASH3/CD300A/SH2B3/FXYD5/ADAM8/CD4/NLRP3/PTK2/TNFRSF14/RGCC/DUSP10/PRKG1/TNFRSF21/IL1RN/ZMIZ1/NCKAP1L/CD83/PTPN22/PDE5A/VNN1/LGALS3/HAVCR2/LILRB1/CORO1A/PYCARD/CD80/IRF1/CD86/PAK3/CD28/PAWR/CD74/ANK3/ADTRP/JAG1/IL10/IRAK1/IL18/GPNMB/JAK2/DMTN/PDCD1LG2/TESPA1/…	96	BP		GO:0002366	leukocyte activation involved in immune response	14/98	684/17910	2.0638e-05	0.0005979	0.000414868	IL6/CD36/PECAM1/FABP5/VAMP8/CHI3L1/MMP9/ITGB2/CCL19/SERPINA1/ANPEP/FCER1G/CD53/FCGR2B	14	BP		GO:0050870	positive regulation of T cell activation	68/1825	198/17910	2.39128e-20	2.257e-18	1.65854e-18	AIF1/CSK/PYCARD/VAV1/CCR2/SYK/PTPN6/SASH3/FAM49B/NCKAP1L/HAVCR2/LILRB1/DOCK8/HLA-DPA1/CORO1A/HLA-DMB/CD74/GRB2/IL18/VNN1/LYN/NOD2/CD4/SIRPG/CD28/LILRB2/PIK3R6/LGALS9/DPP4/CCL5/CD80/HLA-DPB1/HLA-E/PTPRC/ADAM8/RUNX3/ICOSLG/TNFSF13B/RASAL3/LCK/CD40LG/HLA-G/CCDC88B/CD6/ZMIZ1/ZAP70/CD27/IL23A/EBI3/DUSP10/CD83/VCAM1/NLRP3/RASGRP1/CLECL1/MYB/IL7R/IL1B/ADA/CCR7/NFKBID/IGF1/ZBTB16/CD86/IL2RA/TNFSF14/IGF2/…	68	BP
GO:0042325	regulation of phosphorylation	237/1606	1467/17910	1.84284e-20	1.48065e-18	1.02401e-18	TMEM106A/NOD2/GRB2/PIK3R6/PRKCD/MADD/TEC/SIRPA/ADCY7/VAV3/FGF2/LGALS9/PIK3R5/TRPV4/PTPRJ/PTPN6/MACROH2A1/DAB2/RAP2B/FAM20A/RAPGEF1/IL6R/C5AR1/P2RX7/MAPKAPK3/CSK/RIPK3/TIAM1/NOX4/NRP1/NUP210/PSAP/SYK/EPHA4/FGR/ITGB2/DDR2/LYN/LBH/ARRB2/DUSP19/TRIB1/TWSG1/LCP2/EMP2/ICAM1/CCR1/FGD2/ARRB1/CSF1R/CAV1/ADCY3/TOM1L1/RAC2/MMD/SLAMF8/GPD1L/EZH2/SCIMP/BMPR1A/CAV2/RASSF2/CD300A/SH2B3/MAP3K20/PRR5L/PPIF/PLK1/A…	237	BP		GO:0007160	cell-matrix adhesion	8/98	214/17910	2.2821e-05	0.000654787	0.000454341	NID2/SIGLEC1/CD36/PECAM1/THY1/VCAM1/MMP12/ITGB2	8	BP		GO:0048731	system development	643/1825	4670/17910	3.89079e-20	3.63239e-18	2.66924e-18	ITGAM/ASCL2/BLNK/AIF1/SH3KBP1/CSK/MAFB/DOK1/BTK/MAF/CNTN4/HDAC10/PIK3CD/VAV1/GCNT1/CSF1R/CCR2/GAB3/CTSB/SYK/PTPN6/SASH3/CEBPA/TRPM2/NCKAP1L/KCNQ1/IRF8/STAC3/ITGB2/HAVCR2/SLAMF8/VAV3/SH2B3/LILRB1/FASLG/RPS6KA1/RBM47/PTPRJ/IDH1/TYROBP/PRKX/GPX1/ADAP2/PPP1R9A/SPI1/DAGLB/CFL2/UCP2/TWF2/NCOA4/LIPA/AP1B1/NFAM1/CXCR3/CEBPE/PTPN22/LILRB3/PSAP/CD74/LIMK1/TPP1/RB1/CYBB/ARRB2/ATM/CMTM7/RHOB/P2RX4/FCER1G/GRB…	643	BP
GO:0002237	response to molecule of bacterial origin	83/1606	309/17910	2.05831e-20	1.63802e-18	1.13284e-18	NOD2/SIRPA/LGALS9/PLCG2/SCARB1/C5AR1/P2RX7/MAPKAPK3/GNG12/CD68/CSF2RB/IL10RA/LYN/GJA1/TRIB1/LILRB2/ICAM1/IRF5/PTAFR/TNFRSF1B/KMO/NR1H3/HCK/ADH5/IRF8/NLRP3/MAOB/DUSP10/PLSCR4/CD180/LDOC1/ACP5/PTPN22/HAVCR2/LILRB1/ABCA1/PYCARD/TLR6/TNFRSF11A/HPGD/CD36/TREM2/IL10/TNFAIP3/SLC11A1/IRAK1/IL18/CPS1/ADM/CCL3/JAK2/MRC1/PTGER2/FGFR2/PTGER4/APOB/SNCA/CD14/CASP1/FCGR2B/CD55/CXCL8/LILRA2/TLR1/LY86/EDNRB/IL1B/…	83	BP		GO:0055094	response to lipoprotein particle	4/98	33/17910	3.0534e-05	0.000867748	0.00060211	CD36/ITGB2/FCER1G/LPL	4	BP		GO:1902533	positive regulation of intracellular signal transduction	198/1825	1019/17910	5.22089e-20	4.82174e-18	3.54323e-18	TMEM106A/TLR7/PRR5L/CSK/CARD9/PYCARD/TMEM9B/HCST/FGD2/PIK3CD/VAV1/CSF1R/MAPKAPK3/MYD88/SYK/PTPN6/NLRP12/HAVCR2/CASP1/FASLG/PTPRJ/GPX1/CD14/PTPN22/MAP4K1/PSAP/CD74/ARRB2/ATM/P2RX4/CD300A/GRB2/RIPK3/IL18/LYN/RAC2/IL10RA/RHOG/NUP62/TLR2/EGFR/NOD2/TREM2/CCR1/HCLS1/TNF/BTC/CAMTA1/GHRL/ADORA2B/ATP6AP1/IL10RB/CD4/ROCK2/ARRB1/MYOC/LRRK1/PIK3CG/RASGRP4/TNFRSF11A/PIK3AP1/TRPV4/TNFSF15/CARD16/CD28/AKAP12/PI…	198	BP
GO:0050790	regulation of catalytic activity	311/1606	2116/17910	2.71153e-20	2.13751e-18	1.47828e-18	NOD2/FKBP15/ASAP1/PIK3R6/PRKCD/CD33/MADD/GRN/ADAP2/SIRPA/ADCY7/VAV3/DAPK1/PLCB2/FGF2/LGALS9/PIK3R5/PTPRJ/PARM1/PTPN6/DOCK4/TBC1D2/ITGAM/MACROH2A1/ARHGAP9/VAV1/RAP2B/SCARB1/CRYAB/RENBP/FAM20A/RAPGEF1/C5AR1/P2RX7/GMIP/MAPKAPK3/CSK/RIPK3/TIAM1/ARRDC4/PCSK6/NOX4/ARHGAP30/NRP1/GM2A/PSAP/CTSD/CTSA/TBC1D30/SYK/EPHA4/DOCK8/FGR/GNA15/NET1/ITGB2/DDR2/LYN/ARRB2/DOCK2/PLEK/DUSP19/TRIB1/ARHGAP4/FGD6/LCP2/EMP2…	311	BP		GO:0043299	leukocyte degranulation	12/98	532/17910	3.32069e-05	0.000929503	0.00064496	CD36/PECAM1/FABP5/VAMP8/CHI3L1/MMP9/ITGB2/SERPINA1/ANPEP/FCER1G/CD53/FCGR2B	12	BP		GO:0030097	hemopoiesis	173/1825	847/17910	7.85054e-20	7.17322e-18	5.2712e-18	BLNK/MAFB/BTK/PIK3CD/VAV1/CSF1R/CCR2/GAB3/SYK/PTPN6/SASH3/CEBPA/TRPM2/NCKAP1L/IRF8/SLAMF8/SH2B3/LILRB1/RBM47/PTPRJ/TYROBP/PRKX/SPI1/NFAM1/CEBPE/PTPN22/LILRB3/CD74/RB1/ATM/CMTM7/FCER1G/RIPK3/IL18/VNN1/LYN/ZEB1/YAP1/BATF/TLR2/TREM2/CCR1/ITGA4/HCLS1/C1QC/MFNG/TNF/ATP6AP1/CD4/PPARGC1B/LRRK1/LYL1/RASGRP4/TNFRSF11A/SPN/OSCAR/HHEX/CD28/DOCK2/LILRB2/FLI1/SNX10/ARL11/CLEC5A/PIK3R6/LGALS9/RASSF2/PSMB10/B2M…	173	BP
GO:0016021	integral component of membrane	585/1649	4821/18675	5.46799e-20	3.0279e-18	2.22317e-18	TMEM106A/SLC38A7/SLC7A8/CLN8/ATP11A/SLC36A1/WDFY4/NRP2/KCNAB2/DHRS9/UCP2/CD33/TTYH3/MADD/SIGLEC9/PLD3/GALNT6/PI4K2A/SIRPA/PCDHB16/ADCY7/TMEM37/GNPTAB/TRPV4/ITGAL/PTPRJ/CDCP1/PACC1/PARM1/TRAF3/SPN/ITGAX/ITGAM/PCDHB4/SCARB1/PILRA/GPR137B/CLN6/TCIRG1/IL6R/CLMN/C5AR1/FCGRT/P2RX7/SLC37A2/SLC29A3/TMEM51/CD300C/NOX4/SGCB/PAM/NPC1/CD68/SGCE/DPP4/NRP1/NUP210/CD84/ABHD6/MBOAT2/SLC39A11/SIGLEC7/EPHA4/REEP4/…	585	CC		GO:0006810	transport	45/98	4785/17910	3.333e-05	0.000929503	0.00064496	IFI27/SIGLEC1/IL6/CD36/PECAM1/FABP5/ADRA2A/CCL2/RALA/TNFAIP3/MMRN1/CCL8/TNFSF13B/KPNA2/OAS2/JCHAIN/VAMP8/THY1/SLC18B1/CLIC5/CHI3L1/SELE/MMP9/MMP12/CFI/ABCG1/CASQ2/ITGB2/CCL19/SERPINA1/CCR1/ANPEP/F13A1/IGKV1-17/IGKV4-1/SGK1/FCER1G/CD53/LPL/IL1RN/IGLV3-25/IGLV2-14/FCGR2B/MRC1/SPP1	45	BP		GO:0034774	secretory granule lumen	88/1867	321/18675	4.42572e-19	1.37672e-17	9.79982e-18	BIN2/PYCARD/GLB1/PTPN6/FERMT3/FAM49B/HK3/IDH1/RNASET2/MAN2B1/ALOX5/PRKCD/FTL/CSTB/UNC13D/FUCA1/ARHGAP9/NPC2/CTSD/GALNS/GUSB/FABP5/COMMD9/GHRL/HEXB/GMFG/OSCAR/DOCK2/CTSH/FUCA2/CTSA/MNDA/GNS/ATG7/B2M/COTL1/FGR/DPP7/CHI3L1/GM2A/PCYOX1L/PYGL/CTSZ/GLA/DNASE1L1/CREG1/CTSC/ANXA2/IMPDH1/OSTF1/ROCK1/FRK/SERPINA1/ACTN1/HSPA6/S100A11/QPCT/TGFB3/ECM1/HPSE/PYGB/VCL/PDGFB/CRISPLD2/SDCBP/LEFTY2/TGFB2/FCN1/ACTN2…	88	CC
GO:0045785	positive regulation of cell adhesion	95/1606	388/17910	4.09691e-20	3.18245e-18	2.20096e-18	NOD2/GRB2/PIK3R6/VAV3/LGALS9/PTPRJ/PTPN6/VAV1/CSK/DPP4/NRP1/FMN1/SYK/DOCK8/ITGB2/LYN/LILRB2/EPB41L5/EMP2/ICAM1/CAV1/APBB1IP/PTAFR/LILRB4/SASH3/ADAM8/CD4/NLRP3/TNFRSF14/DUSP10/NPNT/ZMIZ1/NCKAP1L/CD83/CDH13/SMOC2/PTK2B/VNN1/CSF1/DUSP26/HAVCR2/CARMIL1/ANGPT1/LILRB1/CORO1A/PYCARD/CD80/CD86/PAK3/CD28/EDIL3/CD74/ANK3/CD36/IBSP/IL10/IRAK1/IL18/DYSF/JAK2/DMTN/PDCD1LG2/TESPA1/SFRP1/PTPRC/RASGRP1/ZBTB16/IT…	95	BP		GO:0045779	negative regulation of bone resorption	3/98	12/17910	3.37216e-05	0.000931599	0.000646414	TMEM119/IL6/TNFAIP3	3	BP		GO:0022409	positive regulation of cell-cell adhesion	77/1825	251/17910	1.65383e-19	1.49523e-17	1.09876e-17	AIF1/PTAFR/CSK/PYCARD/VAV1/CCR2/SYK/PTPN6/SASH3/FAM49B/NCKAP1L/ITGB2/HAVCR2/LILRB1/DOCK8/HLA-DPA1/CORO1A/HLA-DMB/CD74/GRB2/IL18/VNN1/LYN/NOD2/ITGA4/TNF/CD4/SIRPG/CD28/LILRB2/PIK3R6/LGALS9/DPP4/CCL5/CD80/HLA-DPB1/HLA-E/PTPRC/ADAM8/RUNX3/ICOSLG/TNFSF13B/RASAL3/LCK/CD40LG/HLA-G/CCDC88B/CD6/ZMIZ1/ZAP70/FSTL3/CD27/IL23A/SKAP1/EBI3/DUSP10/CD83/VCAM1/IRAK1/NLRP3/IL10/PDPN/RASGRP1/CLECL1/MYB/IL7R/IL1B/AD…	77	BP
GO:0042221	response to chemical	562/1606	4520/17910	4.11327e-20	3.18245e-18	2.20096e-18	NOD2/SLC38A7/SLC7A8/MYO5A/GRB2/JARID2/NRP2/PRKCD/UCP2/NEDD4L/MADD/TEC/SIRPA/ADCY7/VAV3/DAPK1/CDO1/FGF2/LGALS9/TRPV4/FIBIN/PTPRJ/ATP6V0C/TRAF3/SPN/MAPK13/PTPN6/ITGAX/DOCK4/ITGAM/PLCG2/TPP1/STXBP2/DAB2/SLC25A19/CHKA/VAV1/SCARB1/CRYAB/MPP1/CTSL/TCIRG1/HMOX1/RAPGEF1/IL6R/C5AR1/P2RX7/MAPKAPK3/CSK/RIPK3/TIAM1/FANCD2/PCSK6/GNG12/NOX4/PAM/NPC1/CD68/NRP1/PSAP/C2/ZFAND1/OXCT1/SYK/EPHA4/DOCK8/GNA15/NET1/ITG…	562	BP		GO:0048646	anatomical structure formation involved in morphogenesis	18/98	1124/17910	3.40296e-05	0.000931599	0.000646414	SOX17/IL6/CD36/PECAM1/SOX9/CCL2/RALA/TNFAIP3/TNFSF13B/THY1/CHI3L1/MEOX1/MMP9/EPB41L3/CASQ2/ITGB2/ANPEP/CD53	18	BP		GO:0002520	immune system development	185/1825	938/17910	1.92254e-19	1.72007e-17	1.26399e-17	BLNK/MAFB/BTK/PIK3CD/VAV1/CSF1R/CCR2/GAB3/SYK/PTPN6/SASH3/CEBPA/TRPM2/NCKAP1L/IRF8/HAVCR2/SLAMF8/SH2B3/LILRB1/RBM47/PTPRJ/TYROBP/PRKX/SPI1/NFAM1/CEBPE/PTPN22/LILRB3/CD74/RB1/ATM/CMTM7/FCER1G/RIPK3/IL18/VNN1/LYN/ZEB1/YAP1/BATF/TLR2/TREM2/CCR1/ITGA4/HCLS1/C1QC/MFNG/TNF/ATP6AP1/CD4/PPARGC1B/LRRK1/LYL1/RASGRP4/TNFRSF11A/SPN/TNFSF13/OSCAR/SBDS/HHEX/CD28/DOCK2/LILRB2/FLI1/SNX10/ARL11/CLEC5A/PIK3R6/LGAL…	185	BP
GO:0050867	positive regulation of cell activation	84/1606	319/17910	4.79293e-20	3.67428e-18	2.54111e-18	NOD2/GRB2/PIK3R6/VAV3/LGALS9/PTPN6/ITGAM/VAV1/CSK/DPP4/SYK/DOCK8/FGR/ITGB2/LYN/INPP5D/PLEK/LILRB2/CAV1/PTAFR/RPS6KA1/LILRB4/SASH3/BTK/C1QA/TYROBP/ADAM8/CD4/NLRP3/TNFRSF14/DUSP10/ZMIZ1/NCKAP1L/CD83/VNN1/HAVCR2/HLA-F/LILRB1/CORO1A/PYCARD/TLR6/CD80/CD86/PAK3/CD28/FCER1G/CD74/TREM2/IL10/CTSC/IL18/CCL3/JAK2/DMTN/PDCD1LG2/TESPA1/NFATC2/VAMP8/PTPRC/RASGRP1/ZBTB16/HLA-DMB/GPR183/AIF1/CD38/CD55/LILRA2/CD3…	84	BP		GO:0070613	regulation of protein processing	7/98	173/17910	4.59249e-05	0.00124582	0.000864444	CFI/IGKV1-17/IGKV4-1/C1QB/C1QC/IGLV3-25/IGLV2-14	7	BP		GO:0016477	cell migration	258/1825	1474/17910	1.95431e-19	1.73047e-17	1.27163e-17	BIN2/ITGAM/AIF1/SH3KBP1/PRR5L/PTAFR/PYCARD/PIK3CD/VAV1/IL17RA/GCNT1/CSF1R/CCR2/SYK/PTPN6/ARHGDIB/FERMT3/NLRP12/CCR5/TRPM2/NCKAP1L/ITGB2/SLAMF8/VAV3/FMNL1/STK10/DOCK8/SIRPA/PTPRJ/PRKX/SLC7A7/GPX1/CORO1A/IL16/SELPLG/CKLF/LGMN/ITGAL/PRKCD/CXCR3/CD74/ARRB2/ATM/RHOB/P2RX4/FCER1G/CD300A/CD84/GRB2/RIPK3/ITGB7/LYN/HCK/RAC2/RAP2B/MYO1G/MPP1/NRP2/RHOG/EGFR/TREM2/MAP1B/CCR1/ITGA4/ABHD6/TNF/ADAMTS1/BMPR1A/DA…	258	BP
GO:0033993	response to lipid	163/1606	883/17910	9.81431e-20	7.4553e-18	5.15603e-18	NOD2/UCP2/SIRPA/CDO1/LGALS9/FIBIN/PLCG2/DAB2/SCARB1/CRYAB/C5AR1/P2RX7/MAPKAPK3/GNG12/PAM/NPC1/CD68/CSF2RB/IL10RA/LYN/LBH/ARRB2/GJA1/TRIB1/LILRB2/IGF2R/ICAM1/YAP1/RBFOX2/CAV1/NEDD4/PTAFR/TNFRSF1B/ADCY3/KMO/EZH2/ID3/NR1H3/HOXA2/PPARG/HCK/PLN/ADH5/THRB/IRF8/KCNMB1/AQP1/CD4/NLRP3/LPL/ATP2B1/MAOB/PLPP1/DUSP10/CA2/GNAI1/FZD4/FBXO32/GPLD1/PLSCR4/IL1RN/CD180/LRP6/LDOC1/ACP5/PTPN22/ACSL1/PGR/PTK2B/CYBA/HA…	163	BP		GO:0050863	regulation of T cell activation	9/98	307/17910	4.70165e-05	0.00126394	0.000877018	MAP3K8/IL6/CCL2/TNFSF13B/DOCK8/THY1/VCAM1/CCL19/FCGR2B	9	BP		GO:0022407	regulation of cell-cell adhesion	101/1825	389/17910	2.82047e-19	2.47194e-17	1.81649e-17	AIF1/PTAFR/CSK/PYCARD/VAV1/CCR2/SYK/PTPN6/SASH3/FERMT3/FAM49B/NCKAP1L/ITGB2/HAVCR2/SH2B3/LILRB1/DOCK8/HLA-DPA1/CORO1A/HLA-DMB/PRKCD/PTPN22/CD74/CD300A/GRB2/IL18/VNN1/LYN/NOD2/ITGA4/TNF/CD4/SIRPG/HFE/SPN/TRPV4/CD28/LILRB2/PIK3R6/VSIG4/LGALS9/FXYD5/DPP4/CCL5/TNFRSF21/CD80/HLA-DPB1/GPNMB/HLA-E/PRKG1/PTPRC/ADAM8/RUNX3/ICOSLG/TNFSF13B/RASAL3/LCK/CD40LG/PAWR/HLA-G/LGALS3/CCDC88B/CD6/ZMIZ1/TBX21/ZAP70/E…	101	BP
GO:0043085	positive regulation of catalytic activity	214/1606	1293/17910	9.97813e-20	7.51146e-18	5.19487e-18	NOD2/ASAP1/PIK3R6/PRKCD/CD33/MADD/GRN/ADAP2/ADCY7/VAV3/DAPK1/PLCB2/FGF2/LGALS9/PIK3R5/PARM1/DOCK4/TBC1D2/ITGAM/ARHGAP9/VAV1/SCARB1/FAM20A/RAPGEF1/C5AR1/P2RX7/GMIP/MAPKAPK3/CSK/RIPK3/TIAM1/ARRDC4/NOX4/ARHGAP30/NRP1/GM2A/PSAP/CTSD/CTSA/TBC1D30/SYK/EPHA4/DOCK8/FGR/GNA15/NET1/ITGB2/DDR2/LYN/DOCK2/PLEK/DUSP19/ARHGAP4/LCP2/EMP2/SIPA1L2/ICAM1/FGD2/ARRB1/ARAP1/CSF1R/CAV1/PTAFR/ADCY3/NCF4/TOM1L1/MMD/EZH2/…	214	BP		GO:1903317	regulation of protein maturation	7/98	175/17910	4.94033e-05	0.00131625	0.000913311	CFI/IGKV1-17/IGKV4-1/C1QB/C1QC/IGLV3-25/IGLV2-14	7	BP		GO:0051050	positive regulation of transport	185/1825	942/17910	3.08773e-19	2.67884e-17	1.96853e-17	ITGAM/AIF1/PRR5L/PTAFR/PYCARD/PYDC1/IL17RA/CSF1R/CCR2/TLR1/SYK/NLRP12/VAMP8/NCKAP1L/KCNQ1/STAC3/ITGB2/HAVCR2/CTSS/CASP1/PTPRJ/CD14/CRTAM/KCNE3/PRKCD/PTPN22/ARRB2/P2RX4/CYBA/FCER1G/UNC13D/RAC2/C2/CD33/NCS1/C2CD2L/TLR2/EGFR/NOD2/TREM2/CCR1/HCLS1/LILRA2/TNF/GHRL/RAB21/ADORA2B/ATP6AP1/CD4/DAB2/ARRB1/MYOM1/HFE/TNFRSF11A/TRPV4/SORBS1/DOCK2/CLEC5A/AKAP12/LGALS9/BID/JPH2/P2RX7/CCL5/B2M/ZFAND1/CD300LF/IL2…	185	BP
GO:0005773	vacuole	142/1649	737/18675	1.55918e-19	8.1261e-18	5.96641e-18	MYO5A/ATP11A/SLC36A1/PRKCD/GRN/PI4K2A/ATP6V0C/PLA2G15/TPP1/STXBP2/DAB2/SCARB1/GNS/CTSL/GPR137B/TCIRG1/SLC29A3/ZFYVE26/MAN2B1/NPC1/RNASET2/CD68/DPP4/GM2A/GUSB/PSAP/ABHD6/CTSD/CTSA/LYN/GLMP/ACP2/GJA1/AP1B1/SLC15A3/MCOLN1/UNC93B1/FUCA1/IGF2R/FTL/ATP6V0D2/ADA2/RUBCNL/ARRB1/RNF152/NEU1/DRAM1/PLBD1/NCF4/TOM1L1/MMD/P2RX4/ANPEP/TCN2/HCK/BTK/HEXA/ADAM8/CREG1/TRPM2/CTSZ/CTSB/ATP6V0D1/FRK/LGMN/GNAI1/NCF2/AR…	142	CC		GO:0002274	myeloid leukocyte activation	13/98	652/17910	5.47059e-05	0.00143626	0.000996585	IL6/CD36/PECAM1/FABP5/VAMP8/CHI3L1/MMP9/ITGB2/SERPINA1/ANPEP/FCER1G/CD53/FCGR2B	13	BP		GO:0044093	positive regulation of molecular function	278/1825	1636/17910	4.29156e-19	3.68602e-17	2.70865e-17	ARHGAP30/ITGAM/PTAFR/CSK/GPR65/BTK/ADCY7/PYCARD/FGD2/VAV1/CSF1R/CCR2/MAPKAPK3/MYD88/NCF4/SYK/ARHGDIB/NLRP12/NCKAP1L/PPP1R12A/STAC3/ITGB2/CTSS/VAV3/CASP1/DOCK8/FASLG/ADAP2/TBC1D2/PPP1R9A/LGMN/RINL/KCNE3/NLRC4/PRKCD/NFAM1/ARHGAP25/MAP4K1/PSAP/CD74/RB1/CYBA/CD300A/RIPK3/GMIP/IL18/PLCB2/LYN/RGS10/CD33/ARHGAP9/TRIM14/NCSTN/CTSD/RHOG/ARHGAP27/TLR2/EGFR/NOD2/TREM2/HCLS1/NCF2/MFNG/TNF/GHRL/ADORA2B/ADAP1/…	278	BP
GO:0030097	hemopoiesis	158/1606	847/17910	1.33367e-19	9.95012e-18	6.88143e-18	PIK3R6/KCNAB2/ZNF385A/LGALS9/GAB3/PTPRJ/SPN/PTPN6/PLCG2/VAV1/RBM47/TCIRG1/RIPK3/FANCD2/SYK/CMTM7/LYN/INPP5D/SPI1/NRROS/DOCK2/PLEK/TRIB1/TWSG1/LILRB2/IKZF1/JAM3/CCR1/YAP1/UBASH3B/MITF/RBFOX2/CSF1R/TSPAN2/PRKCB/SGPL1/C1QC/SLAMF8/ZEB1/LILRB4/SASH3/PPARG/MEIS1/RASSF2/BTK/SH2B3/TYROBP/SLAMF6/MAFB/SEMA4A/ADAM8/TRPM2/IRF8/CD4/MMP9/NLRP3/HCLS1/DUSP10/CA2/HHEX/CHD7/ZMIZ1/MERTK/NCKAP1L/CD83/PTPN22/DCSTAMP/…	158	BP		GO:0010885	regulation of cholesterol storage	3/98	14/17910	5.53518e-05	0.00143626	0.000996585	CD36/ABCG1/LPL	3	BP		GO:0070820	tertiary granule	58/1867	164/18675	1.26807e-18	3.80858e-17	2.71104e-17	ITGAM/PTAFR/PTPN6/VAMP8/TRPM2/NCKAP1L/ITGB2/CTSS/SIRPA/IDH1/LAIR1/DOK3/ATP8B4/CYBB/CYBA/FCER1G/CD300A/CSTB/RAP2B/CD33/CTSD/CD53/TMC6/OSCAR/STXBP2/LILRB2/CTSH/CLEC5A/B2M/ASAH1/ATP6V0C/ITGAX/LILRA3/ADAM8/GAA/FTH1/TBC1D10C/MMP9/STBD1/LGALS3/ATP11A/KCNAB2/GPR84/NBEAL2/QPCT/SLC11A1/ATP6V0A1/TCIRG1/CR1/PLAU/CHIT1/OLR1/HP/FPR1/CXCL1/CFP/CAMP/HBB	58	CC
GO:0006897	endocytosis	135/1606	675/17910	1.5853e-19	1.17228e-17	8.10739e-18	GRK3/GRB2/FKBP15/PRKCD/NEDD4L/SIRPA/VAV3/ITGAL/PTPRJ/ITGAM/PLCG2/DAB2/VAV1/SCARB1/RAPGEF1/P2RX7/MAPKAPK3/CSK/NPC1/C2/SYK/FGR/ITGB2/IL10RA/LYN/SIGLEC1/ARRB2/BIN2/DOCK2/NCKAP1/STAB1/IGF2R/ARRB1/CAV1/NEDD4/NCF4/CD22/ARHGAP25/NR1H3/PPARG/HCK/CAV2/CD300A/TYROBP/GREM1/COLEC12/IRF8/ZFYVE9/PTK2/LIMK1/NCF2/RAB39A/WAS/GULP1/MYO1G/MERTK/IL2RG/NCKAP1L/PIK3CG/CDH13/GHR/MIB1/CD300LF/LGALS3/CYBA/CARMIL1/PRKD1/R…	135	BP		GO:0046851	negative regulation of bone remodeling	3/98	14/17910	5.53518e-05	0.00143626	0.000996585	TMEM119/IL6/TNFAIP3	3	BP		GO:0098657	import into cell	157/1825	751/17910	4.62882e-19	3.93633e-17	2.89259e-17	BIN2/ITGAM/AIF1/SH3KBP1/CSK/PYCARD/SLC46A1/NECAP2/VAV1/SIGLEC1/MAPKAPK3/MYD88/NCF4/SYK/FCGR1B/TRPM2/NCKAP1L/IRF8/ITGB2/PACSIN3/VAV3/LILRB1/SIRPA/PTPRJ/TYROBP/CD14/CORO1A/FKBP15/FCGR3A/FCGR2A/KCNJ5/CLEC7A/ITGAL/RINL/PRKCD/CEBPE/ARHGAP25/LIMK1/ARRB2/ARPC3/CYBA/FCER1G/CD300A/GRB2/FCHO1/LYN/UNC13D/HCK/MYO1G/C2/IL10RA/ARHGAP27/TLR2/TREM2/ITGA4/NCF2/TNF/RAB21/DAB2/ARRB1/PIK3CG/HFE/MYO7A/MRC1/DOCK2/SNX1…	157	BP
GO:0032943	mononuclear cell proliferation	71/1606	246/17910	1.59996e-19	1.17274e-17	8.11061e-18	PRKCD/VAV3/LGALS9/SPN/PTPN6/P2RX7/RIPK3/DOCK8/INPP5D/DOCK2/GJA1/TWSG1/LILRB2/TNFRSF1B/RAC2/CTPS1/CD22/SASH3/BTK/CD300A/TYROBP/CD4/ELF4/TNFRSF21/NCKAP1L/PIK3CG/PTPN22/PDE5A/CSF1/LGALS3/HAVCR2/LILRB1/CORO1A/PYCARD/TNFSF8/IRF1/CD28/PAWR/CD151/CD74/IL10/SLC11A1/IL18/GPNMB/PDCD1LG2/NFATC2/PTPRC/VSIG4/HLA-DMB/GPR183/ERBB2/AIF1/FCGR2B/CD38/CD55/IKZF3/CD3E/MNDA/HLA-DPB1/TFRC/PNP/IL1B/TNFSF13B/IL2RA/IGF1/…	71	BP		GO:0032103	positive regulation of response to external stimulus	9/98	315/17910	5.7351e-05	0.00147531	0.00102368	IL6/LY86/VAMP8/ITGB2/CCL19/CCR1/CXCL14/FCER1G/LPL	9	BP		GO:0051251	positive regulation of lymphocyte activation	77/1825	258/17910	1.00042e-18	8.42415e-17	6.19044e-17	AIF1/CSK/BTK/PYCARD/VAV1/CCR2/SYK/PTPN6/SASH3/FAM49B/NCKAP1L/HAVCR2/VAV3/LILRB1/DOCK8/TYROBP/HLA-DPA1/CORO1A/HLA-DMB/CD74/GRB2/IL18/VNN1/LYN/NOD2/CD4/SIRPG/TNFSF13/CD28/LILRB2/PIK3R6/LGALS9/DPP4/CCL5/CD80/INPP5D/HLA-DPB1/HLA-E/PTPRC/ADAM8/RUNX3/ICOSLG/TNFSF13B/RASAL3/LCK/CD40LG/HLA-G/CCDC88B/HLA-F/CD6/ZMIZ1/TBX21/ZAP70/CD27/IL23A/EBI3/DUSP10/CD83/VCAM1/NLRP3/RASGRP1/CLECL1/MYB/CD38/TLR4/IL7R/IL1B…	77	BP
GO:0005576	extracellular region	530/1649	4295/18675	2.9793e-19	1.46648e-17	1.07673e-17	DOP1B/MYO5A/GRB2/NRP2/TNFAIP2/PRKCD/TTYH3/NEDD4L/PDXK/PLD3/GRN/SIRPA/FGF2/LGALS9/STK10/ITGAL/FIBIN/PTPRJ/CDCP1/ATP6V0C/SPN/PLA2G15/PTPN6/FMNL1/PLEKHO2/AMPD3/ITGAM/PLCG2/MACROH2A1/TPP1/STXBP2/ARHGAP9/RAP2B/SCARB1/CRYAB/RENBP/GNS/DMXL2/FAM20A/PILRA/CTSL/HMOX1/IL6R/SLC37A2/CSK/PYGL/FERMT3/ARRDC4/PCSK6/ADPGK/PGD/GNG12/MAN2B1/SELENBP1/PAM/NPC1/RNASET2/MID2/DPP4/NRP1/EMILIN2/CNDP2/GM2A/GUSB/PSAP/C2/CTS…	530	CC		GO:0051046	regulation of secretion	14/98	757/17910	6.23599e-05	0.00159045	0.00110357	IL6/ADRA2A/RALA/TNFAIP3/OAS2/VAMP8/MMP12/ITGB2/CCL19/SGK1/FCER1G/LPL/FCGR2B/SPP1	14	BP		GO:0048523	negative regulation of cellular process	626/1825	4580/17910	1.11325e-18	9.28323e-17	6.82173e-17	ITGAM/ASCL2/AIF1/SH3KBP1/TFEC/PRR5L/CSK/PTPN18/MAFB/BTK/PYCARD/MAF/CNTN4/HDAC10/PYDC1/CSF1R/CCR2/MYD88/PTPN6/ARHGDIB/NLRP12/CEBPA/VAMP8/CCR5/TRPM2/NCKAP1L/RGS19/IRF8/ITGB2/HAVCR2/MILR1/PACSIN3/SLAMF8/SH2B3/LILRB1/DOCK8/SIRPA/FASLG/RPS6KA1/PTPRJ/TYROBP/GPX1/ZGLP1/CD14/CORO1A/PPP1R9A/LILRA4/SPI1/FKBP15/UCP2/AEBP2/APOBEC3G/TWF2/LGMN/SRMS/KCNE3/DLEC1/PRKCD/PTPN22/LILRB3/ARHGAP25/PSAP/CD74/LIMK1/WDR81…	626	BP
GO:1903037	regulation of leukocyte cell-cell adhesion	79/1606	295/17910	2.1143e-19	1.53627e-17	1.06247e-17	NOD2/GRB2/PIK3R6/LGALS9/SPN/PTPN6/VAV1/CSK/DPP4/SYK/DOCK8/ITGB2/LYN/TWSG1/LILRB2/ICAM1/CAV1/PTAFR/LILRB4/SASH3/CD300A/ADAM8/CD4/NLRP3/TNFRSF14/DUSP10/TNFRSF21/ZMIZ1/NCKAP1L/CD83/PTPN22/PDE5A/VNN1/LGALS3/HAVCR2/LILRB1/CORO1A/PYCARD/CD80/IRF1/CD86/PAK3/CD28/PAWR/CD74/ADTRP/IL10/IRAK1/IL18/GPNMB/PDCD1LG2/TESPA1/JAK3/PTPRC/VSIG4/RASGRP1/ZBTB16/ITGA4/HLA-DMB/ERBB2/AIF1/FCGR2B/RIPOR2/CD55/CD3E/HLA-DPB1…	79	BP		GO:0071753	IgM immunoglobulin complex	2/103	3/18675	9.00517e-05	0.00161034	0.00121556	JCHAIN/IGHM	2	CC		GO:0043235	receptor complex	81/1867	292/18675	5.36324e-18	1.55713e-16	1.1084e-16	ITGAM/TLR7/TLR1/SYK/PTPN6/ITGB2/CD14/ITGAL/APBB1IP/CD74/ITGB7/LYN/NRP2/TLR2/EGFR/ITGA4/ABHD6/BMPR1A/IL10RB/CD4/MCOLN1/HFE/SORBS1/B2M/VLDLR/ITGAX/NLGN1/CNIH3/CD36/OSMR/GPR160/LY96/ADRB2/PTK2B/NT5DC3/DLG3/ROR1/GRIN3B/NPR1/CD6/ABHD12/PKD2L1/IL2RB/GPR84/TRPC1/ZAP70/ERBB2/RAMP1/PLXNA1/CD3D/LIFR/SKAP1/TGFBR3/BMP2/CD247/PLXNB1/SDCBP/CD3G/IRAK1/ITGA5/ITGAD/GPR20/NPNT/NTRK3/ITGA7/ITGA1/CD8A/ITPR3/TNFRSF1B…	81	CC
GO:0006793	phosphorus metabolic process	418/1606	3139/17910	2.22215e-19	1.60072e-17	1.10704e-17	TMEM106A/NOD2/GRK3/CLN8/GRB2/FKBP15/PIK3R6/PRKCD/KCNAB2/CD33/MADD/PDXK/TEC/PI4K2A/SIRPA/ADCY7/GNPTAB/VAV3/DAPK1/PLCB2/VAC14/FGF2/LGALS9/STK10/PIK3R5/TRPV4/PTPRJ/MKNK1/PLA2G15/MAPK13/PTPN6/AMPD3/PLCG2/MACROH2A1/DAB2/CHKA/RAP2B/SCARB1/CRYAB/RENBP/MPP1/FAM20A/RAPGEF1/IL6R/C5AR1/P2RX7/MAPKAPK3/CSK/PYGL/RIPK3/TIAM1/ADPGK/PGD/NOX4/ME2/NRP1/NUP210/PSAP/MTMR14/ABHD6/MBOAT2/SYK/HK3/EPHA4/FGR/ITGB2/DDR2/CS…	418	BP		GO:0071754	IgM immunoglobulin complex, circulating	2/103	3/18675	9.00517e-05	0.00161034	0.00121556	JCHAIN/IGHM	2	CC		GO:0040011	locomotion	301/1825	1835/17910	2.14994e-18	1.77556e-16	1.30476e-16	BIN2/ITGAM/AIF1/SH3KBP1/PRR5L/PTAFR/DOK1/PYCARD/CNTN4/PIK3CD/VAV1/IL17RA/GCNT1/CSF1R/CCR2/SYK/PTPN6/ARHGDIB/FERMT3/CMTM3/NLRP12/CCR5/TRPM2/NCKAP1L/ITGB2/SLAMF8/VAV3/FMNL1/STK10/DOCK8/SIRPA/PTPRJ/PRKX/SLC7A7/GPX1/CORO1A/IL16/SELPLG/CKLF/LGMN/ITGAL/PRKCD/CLN6/CXCR3/CD74/ARRB2/ATM/ARPC3/CMTM7/RHOB/P2RX4/FCER1G/CD300A/CD84/GRB2/RIPK3/ITGB7/LYN/HCK/RAC2/RAP2B/MYO1G/MPP1/NRP2/RHOG/EGFR/TREM2/MAP1B/CCR1…	301	BP
GO:0032103	positive regulation of response to external stimulus	82/1606	315/17910	2.90703e-19	2.07617e-17	1.43586e-17	NOD2/GRN/FGF2/LGALS9/TRPV4/MAPK13/ITGAM/IL6R/C5AR1/TIAM1/NRP1/ITGB2/CCR1/RAC2/P2RX4/BTK/C1QA/ADAM8/PDGFD/LPL/PLA2G7/LGMN/IL17RA/CD180/NCKAP1L/PIK3CG/CDH13/SMOC2/PTGER3/PTK2B/CSF1/CYBA/HAVCR2/NPY5R/PRKD1/FABP4/TLR6/TNFRSF11A/CD28/S100A9/FCER1G/MYD88/CD74/LPAR1/TREM2/EGFR/AGTR1/CTSC/IL18/DYSF/NAPEPLD/CCL3/JAK2/VAMP8/PTGER4/NTRK3/SNCA/SCG2/NTF3/AIF1/RIPOR2/CXCR4/CXCL8/C3AR1/LY86/MMP8/PTN/IL1B/LY96/G…	82	BP		GO:0071756	pentameric IgM immunoglobulin complex	2/103	3/18675	9.00517e-05	0.00161034	0.00121556	JCHAIN/IGHM	2	CC		GO:0070663	regulation of leukocyte proliferation	68/1825	214/17910	2.78086e-18	2.27474e-16	1.67158e-16	AIF1/BTK/PYCARD/CCR2/PTPN6/SASH3/NCKAP1L/HAVCR2/VAV3/LILRB1/TYROBP/HLA-DPA1/CORO1A/HLA-DMB/PTPN22/CD74/ATM/CD300A/RIPK3/IL18/LYN/RAC2/LST1/CD4/SPN/HHEX/CD28/LILRB2/VSIG4/LGALS9/MNDA/CCL5/TNFRSF21/INPP5D/HLA-DPB1/GPNMB/HLA-E/PTPRC/ICOSLG/TNFSF13B/RASAL3/CD40LG/PAWR/HLA-G/LGALS3/CCDC88B/CD6/BST2/ZAP70/ERBB2/IL23A/GAL/EBI3/SDC4/VCAM1/IL10/TNFRSF1B/CLECL1/CD38/MZB1/TLR4/IL1B/ADA/PDE5A/IGF1/IL2RA/IGF2…	68	BP
GO:0070663	regulation of leukocyte proliferation	65/1606	214/17910	2.98131e-19	2.11117e-17	1.46007e-17	VAV3/LGALS9/SPN/PTPN6/RIPK3/LYN/INPP5D/TWSG1/LILRB2/TNFRSF1B/RAC2/CD22/SASH3/BTK/CD300A/TYROBP/GREM1/CD4/TNFRSF21/HHEX/NCKAP1L/PTPN22/PDE5A/CSF1/LGALS3/HAVCR2/LILRB1/CORO1A/PYCARD/TNFSF8/IRF1/CD28/PAWR/CD74/IL10/TNFAIP3/IL18/GPNMB/PDCD1LG2/NFATC2/PTPRC/VSIG4/HLA-DMB/GPR183/ERBB2/AIF1/FCGR2B/CD38/CCL8/CD55/IKZF3/CD3E/MNDA/HLA-DPB1/TFRC/PNP/IL1B/TNFSF13B/IL2RA/IGF1/CCL5/GAL/MIR21/CCR2/CCL19	65	BP		GO:0098542	defense response to other organism	11/98	481/17910	6.38629e-05	0.00161497	0.00112059	IFI27/IL6/CD36/TNFAIP3/OAS2/JCHAIN/IFI44L/MMP12/IGHM/ACP5/RNASE6	11	BP		GO:0050670	regulation of lymphocyte proliferation	65/1825	199/17910	3.18548e-18	2.58114e-16	1.89674e-16	AIF1/BTK/PYCARD/CCR2/PTPN6/SASH3/NCKAP1L/HAVCR2/VAV3/LILRB1/TYROBP/HLA-DPA1/CORO1A/HLA-DMB/PTPN22/CD74/ATM/CD300A/RIPK3/IL18/RAC2/LST1/CD4/SPN/CD28/LILRB2/VSIG4/LGALS9/MNDA/CCL5/TNFRSF21/INPP5D/HLA-DPB1/GPNMB/HLA-E/PTPRC/ICOSLG/TNFSF13B/RASAL3/CD40LG/PAWR/HLA-G/LGALS3/CCDC88B/CD6/ZAP70/ERBB2/IL23A/GAL/EBI3/SDC4/VCAM1/IL10/TNFRSF1B/CLECL1/CD38/MZB1/TLR4/IL1B/ADA/PDE5A/IGF1/IL2RA/IGF2/IL6	65	BP
GO:0046651	lymphocyte proliferation	70/1606	244/17910	4.1655e-19	2.92495e-17	2.02288e-17	PRKCD/VAV3/LGALS9/SPN/PTPN6/P2RX7/RIPK3/DOCK8/INPP5D/DOCK2/GJA1/TWSG1/LILRB2/TNFRSF1B/RAC2/CTPS1/CD22/SASH3/BTK/CD300A/TYROBP/CD4/ELF4/TNFRSF21/NCKAP1L/PIK3CG/PTPN22/PDE5A/LGALS3/HAVCR2/LILRB1/CORO1A/PYCARD/TNFSF8/IRF1/CD28/PAWR/CD151/CD74/IL10/SLC11A1/IL18/GPNMB/PDCD1LG2/NFATC2/PTPRC/VSIG4/HLA-DMB/GPR183/ERBB2/AIF1/FCGR2B/CD38/CD55/IKZF3/CD3E/MNDA/HLA-DPB1/TFRC/PNP/IL1B/TNFSF13B/IL2RA/IGF1/CCL5/…	70	BP		GO:0070555	response to interleukin-1	7/98	183/17910	6.55494e-05	0.00162999	0.00113101	MAP3K8/IL6/SOX9/CCL2/CHI3L1/SELE/IL1RN	7	BP		GO:0030098	lymphocyte differentiation	88/1825	325/17910	3.42323e-18	2.74786e-16	2.01925e-16	BLNK/MAFB/BTK/PIK3CD/VAV1/CCR2/SYK/PTPN6/SASH3/NCKAP1L/SLAMF8/PTPRJ/SPI1/NFAM1/PTPN22/CD74/ATM/CMTM7/RIPK3/IL18/VNN1/ZEB1/BATF/ITGA4/MFNG/CD4/LYL1/SPN/HHEX/CD28/DOCK2/LILRB2/PIK3R6/LGALS9/B2M/CD80/INPP5D/PREX1/ID2/CD2/PTPRC/PTK2B/ADAM8/RUNX3/BAX/LCK/CD40LG/PLCG2/HLA-G/BCL11B/PTGER4/ZMIZ1/EOMES/TBX21/ZAP70/ERBB2/CD3D/CD27/ZNF683/SFRP1/IL23A/TCF7/TCIRG1/DUSP10/CD83/RORC/JAK3/THEMIS/ITM2A/VCAM1/NLRP…	88	BP
GO:0030595	leukocyte chemotaxis	60/1606	188/17910	4.82281e-19	3.35828e-17	2.32256e-17	VAV3/LGALS9/TRPV4/VAV1/MPP1/IL6R/C5AR1/SYK/ITGB2/LYN/SLC8B1/JAM3/CCR1/RAC2/SLAMF8/ADGRE2/ADAM8/GREM1/TRPM2/PLA2G7/LGMN/IL17RA/NCKAP1L/C5AR2/PIK3CG/PTK2B/CSF1/LGALS3/CSF3R/CORO1A/CCN3/TNFRSF11A/S100A9/CD74/IL10/CXADR/DYSF/CCL3/JAML/SCG2/GPR183/ITGA9/AIF1/RIPOR2/CXCR4/CXCL8/C3AR1/EDNRB/PTN/FLT1/TGFB2/CCL2/CCL5/CCL13/S100A8/CXCL10/CCR2/FPR2/CCL4/CCL19	60	BP		GO:0071219	cellular response to molecule of bacterial origin	7/98	183/17910	6.55494e-05	0.00162999	0.00113101	IL6/CD36/CCL2/TNFAIP3/LY86/FCGR2B/MRC1	7	BP		GO:0032944	regulation of mononuclear cell proliferation	65/1825	200/17910	4.25939e-18	3.3874e-16	2.48921e-16	AIF1/BTK/PYCARD/CCR2/PTPN6/SASH3/NCKAP1L/HAVCR2/VAV3/LILRB1/TYROBP/HLA-DPA1/CORO1A/HLA-DMB/PTPN22/CD74/ATM/CD300A/RIPK3/IL18/RAC2/LST1/CD4/SPN/CD28/LILRB2/VSIG4/LGALS9/MNDA/CCL5/TNFRSF21/INPP5D/HLA-DPB1/GPNMB/HLA-E/PTPRC/ICOSLG/TNFSF13B/RASAL3/CD40LG/PAWR/HLA-G/LGALS3/CCDC88B/CD6/ZAP70/ERBB2/IL23A/GAL/EBI3/SDC4/VCAM1/IL10/TNFRSF1B/CLECL1/CD38/MZB1/TLR4/IL1B/ADA/PDE5A/IGF1/IL2RA/IGF2/IL6	65	BP
GO:0098657	import into cell	144/1606	751/17910	4.96599e-19	3.42941e-17	2.37175e-17	GRK3/GRB2/FKBP15/PRKCD/NEDD4L/SIRPA/VAV3/ITGAL/PTPRJ/ITGAM/PLCG2/DAB2/VAV1/SCARB1/RAPGEF1/P2RX7/MAPKAPK3/CSK/NPC1/C2/SYK/FGR/ITGB2/IL10RA/LYN/SIGLEC1/ARRB2/BIN2/DOCK2/NCKAP1/STAB1/IGF2R/ARRB1/CAV1/NEDD4/NCF4/GLUL/CD22/ARHGAP25/NR1H3/PPARG/HCK/CAV2/CD300A/TYROBP/GREM1/SLC22A3/COLEC12/TRPM2/IRF8/ZFYVE9/PTK2/LIMK1/SLC2A5/NCF2/RAB39A/KCNJ5/WAS/GULP1/MYO1G/MERTK/IL2RG/NCKAP1L/PIK3CG/CDH13/GHR/MIB1/CD3…	144	BP		GO:0031589	cell-substrate adhesion	9/98	322/17910	6.79077e-05	0.00166845	0.0011577	NID2/SIGLEC1/EGFL6/CD36/PECAM1/THY1/VCAM1/MMP12/ITGB2	9	BP		GO:1902531	regulation of intracellular signal transduction	300/1825	1838/17910	5.13179e-18	4.04376e-16	2.97153e-16	TMEM106A/ARHGAP30/TLR7/PRR5L/CSK/CARD9/PYCARD/TMEM9B/HCST/FGD2/PIK3CD/VAV1/CYTH4/CSF1R/MAPKAPK3/MYD88/SYK/PTPN6/ARHGDIB/NLRP12/HAVCR2/VAV3/CASP1/SH2B3/SIRPA/FASLG/PTPRJ/GPX1/PSD4/CD14/PRKCD/PTPN22/ARHGAP25/MAP4K1/PSAP/CD74/ARRB2/ATM/RHOB/P2RX4/CD300A/GRB2/RIPK3/GMIP/IL18/VNN1/LYN/RAC2/ARHGAP9/FBP1/IL10RA/RHOG/FGD3/NUP62/TLR2/EGFR/NOD2/TREM2/CCR1/HCLS1/OTUD7B/TNF/BTC/CAMTA1/GHRL/ADORA2B/ATP6AP1/IL…	300	BP
GO:0030334	regulation of cell migration	164/1606	906/17910	5.56862e-19	3.81405e-17	2.63777e-17	SHTN1/NRP2/GRN/FGF2/LGALS9/STK10/TRPV4/PTPRJ/SPN/ITGAX/DOCK4/DAB2/RAP2B/SCARB1/MPP1/HMOX1/IL6R/C5AR1/FERMT3/RIPK3/TIAM1/NOX4/NRP1/ABHD6/DOCK8/FGR/DDR2/LYN/SLC8B1/TRIB1/EPB41L5/ARHGAP4/EMP2/JAM3/ICAM1/CCR1/MITF/PLXND1/CSF1R/CAV1/SEMA6D/PTAFR/RAC2/GLUL/P2RX4/SLAMF8/PLAU/BMPR1A/PPARG/CD300A/PRR5L/SEMA4A/KANK1/ADAM8/GREM1/PDGFD/MMP9/PLK2/PFN2/PTK2/RGCC/PLA2G7/LGMN/DUSP10/PRKG1/LIMCH1/GPLD1/NCKAP1L/C5…	164	BP		GO:0051249	regulation of lymphocyte activation	10/98	401/17910	6.86592e-05	0.00166845	0.0011577	MAP3K8/IL6/CCL2/TNFAIP3/TNFSF13B/DOCK8/THY1/VCAM1/CCL19/FCGR2B	10	BP		GO:0006897	endocytosis	143/1825	675/17910	5.78273e-18	4.51526e-16	3.31802e-16	BIN2/ITGAM/AIF1/SH3KBP1/CSK/PYCARD/NECAP2/VAV1/SIGLEC1/MAPKAPK3/MYD88/NCF4/SYK/FCGR1B/NCKAP1L/IRF8/ITGB2/PACSIN3/VAV3/LILRB1/SIRPA/PTPRJ/TYROBP/CD14/CORO1A/FKBP15/FCGR3A/FCGR2A/CLEC7A/ITGAL/RINL/PRKCD/CEBPE/ARHGAP25/LIMK1/ARRB2/ARPC3/CYBA/FCER1G/CD300A/GRB2/FCHO1/LYN/UNC13D/HCK/MYO1G/C2/IL10RA/ARHGAP27/TLR2/TREM2/ITGA4/NCF2/TNF/RAB21/DAB2/ARRB1/PIK3CG/HFE/MYO7A/MRC1/DOCK2/SNX10/IGF2R/P2RX7/FOLR2/…	143	BP
GO:0002683	negative regulation of immune system process	102/1606	451/17910	7.72276e-19	5.24646e-17	3.62841e-17	GRN/LGALS9/PTPRJ/SPN/PTPN6/HMOX1/CD68/CD84/LYN/INPP5D/ARRB2/TRIB1/TWSG1/LILRB2/UBASH3B/FGL2/C1QC/CD22/SLAMF8/NR1H3/LILRB4/PPARG/MEIS1/BTK/CD300A/TYROBP/MAFB/GREM1/TNFRSF14/DUSP10/TNFRSF21/MERTK/C5AR2/PTPN22/PDE5A/PTK2B/CD300LF/LGALS3/HAVCR2/NPY5R/HLA-F/CR1/ANGPT1/GRAMD4/MEIS2/LGR4/LILRB1/TSPAN6/TLR6/CCN3/IL31RA/IRF1/PAWR/IL13RA2/FCER1G/CD74/ADTRP/TMEM176A/IL10/TNFAIP3/TMEM176B/RNF125/MYC/SAMHD1/C…	102	BP		GO:0043312	neutrophil degranulation	11/98	485/17910	6.87731e-05	0.00166845	0.0011577	CD36/PECAM1/FABP5/VAMP8/CHI3L1/MMP9/ITGB2/SERPINA1/ANPEP/FCER1G/CD53	11	BP		GO:0033993	response to lipid	173/1825	883/17910	6.3898e-18	4.94433e-16	3.63331e-16	AIF1/PTAFR/PYCARD/MAPKAPK3/GLB1/CCR5/IRF8/HAVCR2/CASP1/LY86/LILRB1/SIRPA/FASLG/IDH1/CD14/UCP2/CD180/TWF2/NCOA4/CEBPE/PTPN22/MAP4K1/RB1/CYBB/ARRB2/ATM/CYBA/IL18/LYN/HCK/YAP1/IL10RA/TLR2/EGFR/NOD2/TREM2/MAP1B/LILRA2/TNF/CD4/DAB2/ROCK2/PPARGC1B/LDOC1/TNFRSF11A/MRC1/MICB/CARD16/GBA/LILRB2/CTSH/GNG12/AKAP12/LGALS9/IGF2R/PGR/CATSPER1/P2RX7/CCL5/CD68/CCL3/CRHBP/CD36/LY96/PTK2B/TRIM25/LPAR1/NPC1/PPARG/PL…	173	BP
GO:0032496	response to lipopolysaccharide	78/1606	295/17910	8.15411e-19	5.49482e-17	3.80018e-17	NOD2/SIRPA/LGALS9/PLCG2/SCARB1/C5AR1/P2RX7/MAPKAPK3/GNG12/CD68/CSF2RB/IL10RA/LYN/GJA1/TRIB1/LILRB2/ICAM1/PTAFR/TNFRSF1B/KMO/NR1H3/HCK/ADH5/IRF8/NLRP3/MAOB/DUSP10/PLSCR4/CD180/LDOC1/ACP5/PTPN22/HAVCR2/LILRB1/ABCA1/PYCARD/TNFRSF11A/HPGD/CD36/TREM2/IL10/TNFAIP3/SLC11A1/IRAK1/IL18/CPS1/ADM/CCL3/JAK2/MRC1/PTGER2/FGFR2/PTGER4/APOB/SNCA/CD14/CASP1/CD55/CXCL8/LILRA2/LY86/EDNRB/IL1B/CLDN1/LY96/CCL2/TLR2/C…	78	BP		GO:0009615	response to virus	9/98	323/17910	6.95416e-05	0.00167349	0.00116119	IFI27/IL6/TNFAIP3/CCL8/OAS2/IFI44L/MMP12/CCL19/RNASE6	9	BP		GO:0042098	T cell proliferation	60/1825	177/17910	8.44704e-18	6.47782e-16	4.76019e-16	AIF1/PYCARD/CCR2/PTPN6/SASH3/NCKAP1L/HAVCR2/LILRB1/DOCK8/HLA-DPA1/CORO1A/HLA-DMB/RIPK3/IL18/RAC2/NCSTN/CD4/PIK3CG/SPN/CD28/DOCK2/LILRB2/VSIG4/LGALS9/P2RX7/PSMB10/CCL5/TNFRSF21/HLA-DPB1/GPNMB/HLA-E/PTPRC/ICOSLG/TNFSF13B/BAX/RASAL3/CD40LG/PAWR/HLA-G/LGALS3/CCDC88B/BTN3A1/CD6/ZAP70/ERBB2/SLC11A1/IL23A/EBI3/SDC4/VCAM1/IL10/TNFRSF1B/CLECL1/IL1B/PDE5A/IGF1/IL2RA/TNFSF14/IGF2/IL6	60	BP
GO:0006796	phosphate-containing compound metabolic process	413/1606	3115/17910	9.04665e-19	6.04751e-17	4.18241e-17	TMEM106A/NOD2/GRK3/CLN8/GRB2/FKBP15/PIK3R6/PRKCD/KCNAB2/CD33/MADD/PDXK/TEC/PI4K2A/SIRPA/ADCY7/GNPTAB/VAV3/DAPK1/PLCB2/VAC14/FGF2/LGALS9/STK10/PIK3R5/TRPV4/PTPRJ/MKNK1/PLA2G15/MAPK13/PTPN6/AMPD3/PLCG2/MACROH2A1/DAB2/CHKA/RAP2B/SCARB1/CRYAB/MPP1/FAM20A/RAPGEF1/IL6R/C5AR1/P2RX7/MAPKAPK3/CSK/PYGL/RIPK3/TIAM1/ADPGK/PGD/NOX4/ME2/NRP1/NUP210/PSAP/MTMR14/ABHD6/MBOAT2/SYK/HK3/EPHA4/FGR/ITGB2/DDR2/CSF2RB/L…	413	BP		GO:0002283	neutrophil activation involved in immune response	11/98	488/17910	7.26654e-05	0.00171698	0.00119137	CD36/PECAM1/FABP5/VAMP8/CHI3L1/MMP9/ITGB2/SERPINA1/ANPEP/FCER1G/CD53	11	BP		GO:0006928	movement of cell or subcellular component	321/1825	2012/17910	8.55429e-18	6.50202e-16	4.77797e-16	BIN2/ITGAM/AIF1/SH3KBP1/PRR5L/PTAFR/DOK1/PYCARD/CNTN4/PIK3CD/VAV1/IL17RA/GCNT1/CSF1R/CCR2/SYK/PTPN6/ARHGDIB/FERMT3/NLRP12/CCR5/TRPM2/NCKAP1L/KCNQ1/ITGB2/SLAMF8/VAV3/FMNL1/STK10/DOCK8/SIRPA/PTPRJ/PRKX/SLC7A7/GPX1/CORO1A/IL16/KCNJ5/SELPLG/CKLF/LGMN/ITGAL/KCNE3/PRKCD/CXCR3/CD74/ARRB2/ATM/ARPC3/RHOB/P2RX4/FCER1G/CD300A/CD84/GRB2/RIPK3/ITGB7/LYN/HCK/RAC2/RAP2B/MYO1G/MPP1/NRP2/RHOG/EGFR/TREM2/MAP1B/CCR…	321	BP
GO:0051050	positive regulation of transport	168/1606	942/17910	9.16776e-19	6.07983e-17	4.20476e-17	NOD2/PRKCD/CD33/NEDD4L/LGALS9/TRPV4/PTPRJ/ITGAM/PLCG2/DAB2/RAPGEF1/P2RX7/C2/ZFAND1/OXCT1/SYK/FGR/ITGB2/ARRB2/DOCK2/GJA1/KCNN4/CCR1/TRPV2/ARRB1/CSF1R/CAV1/NEDD4/PTAFR/RAC2/GLUL/P2RX4/KMO/GPD1L/NR1H3/PPARG/PRR5L/ADAM8/GREM1/KCNMB1/AQP1/CD4/NLRP3/LPL/ATP2B1/FHL1/FXYD1/RGCC/HCLS1/IL17RA/CA2/BID/GPLD1/MERTK/IL2RG/NCKAP1L/PTPN22/MIB1/HSPA2/CD300LF/CNTN1/LGALS3/CYBA/HAVCR2/ATP6AP1/HLA-F/TRPC1/ANGPT1/PKD…	168	BP		GO:0002576	platelet degranulation	6/98	128/17910	7.28571e-05	0.00171698	0.00119137	CD36/PECAM1/MMRN1/SERPINA1/F13A1/FCER1G	6	BP		GO:0009653	anatomical structure morphogenesis	385/1825	2535/17910	9.05963e-18	6.82572e-16	5.01584e-16	SH3KBP1/FERMT2/PTPN18/MAFB/DOK1/CNTN4/FGD2/PIK3CD/GCNT1/CSF1R/CCR2/SYK/PTPN6/FERMT3/ITGB2/VAV3/FMNL1/FASLG/RPS6KA1/TYROBP/PRKX/GPX1/CORO1A/PPP1R9A/SPI1/CFL2/TWF2/LIPA/CXCR3/LIMK1/RB1/CYBB/ARRB2/ATM/RHOB/GRB2/IL18/ITGB7/UNC13D/ZEB1/HCK/YAP1/NRP2/CD53/FGD3/TLR2/EGFR/TREM2/MAP1B/ITGA4/PARD3/KLHL6/ETV5/MFNG/TNF/GHRL/TIFAB/ADAMTS1/BMPR1A/RAB21/LST1/PERP/DAB2/ROCK2/SPINT1/PPARGC1B/MYOCD/MYOC/PIK3CG/FBX…	385	BP
GO:0098588	bounding membrane of organelle	284/1649	1955/18675	1.37378e-18	6.40617e-17	4.70359e-17	DOP1B/CLN8/GGA2/ATP11A/SLC36A1/KCNAB2/CD33/AP1G2/SIGLEC9/GALNT6/GRN/PI4K2A/SIRPA/GNPTAB/VAC14/STK10/ITGAL/PTPRJ/ATP6V0C/PARM1/ITGAX/TSPAN14/ITGAM/STXBP2/DAB2/RAP2B/SCARB1/DMXL2/GPR137B/TCIRG1/RAPGEF1/C5AR1/SLC29A3/ZFYVE26/CYTH4/PAM/NPC1/CD68/DPP4/PSAP/BMF/ABHD6/CTSD/CTSA/TRIM14/EPHA4/ITGB2/GLMP/LHFPL2/GASK1B/CNIH3/TMEM35A/ACP2/LAIR1/GJA1/AP1B1/SLC15A3/MCOLN1/UNC93B1/LILRB2/STAB1/EMP2/IGF2R/ATP6V0…	284	CC		GO:0006911	phagocytosis, engulfment	4/98	41/17910	7.30752e-05	0.00171698	0.00119137	CD36/ITGB2/FCER1G/FCGR2B	4	BP		GO:0070062	extracellular exosome	333/1867	2162/18675	2.64079e-17	7.41977e-16	5.28158e-16	ITGAM/CSK/PLA2G15/CTSB/GLB1/PTPN6/ARHGDIB/FERMT3/VAMP8/FAM49B/NCKAP1L/ITGB2/SCAMP2/PACSIN3/FMNL1/STK10/HLA-DRB1/SIRPA/FASLG/PTPRJ/IDH1/RNASET2/ATP6V1A/CD14/CORO1A/MAN2B1/FCGR3A/CFL2/TWF2/LGMN/ITGAL/MARCKS/PRKCD/ATP6V1B2/PSAP/LAT2/CD74/TPP1/NAGA/ARPC3/RHOB/P2RX4/NAGK/CD300A/GRB2/FTL/CSTB/ITGB7/HLA-DRA/LYN/MGAT1/ST3GAL6/FUCA1/RAC2/HEXA/RAP2B/MYO1G/C2/CD37/ATP6V0D1/NCSTN/FBP1/NPC2/ALDH3B1/CTSD/CD53/…	333	CC
GO:0048534	hematopoietic or lymphoid organ development	161/1606	890/17910	1.28882e-18	8.4798e-17	5.86457e-17	JARID2/PIK3R6/KCNAB2/ZNF385A/LGALS9/GAB3/PTPRJ/SPN/PTPN6/PLCG2/VAV1/RBM47/TCIRG1/RIPK3/FANCD2/SYK/CMTM7/LYN/INPP5D/SPI1/NRROS/DOCK2/PLEK/TRIB1/TWSG1/LILRB2/IKZF1/JAM3/CCR1/YAP1/UBASH3B/MITF/RBFOX2/CSF1R/TSPAN2/PRKCB/SGPL1/C1QC/SLAMF8/ZEB1/LILRB4/SASH3/PPARG/MEIS1/RASSF2/BTK/SH2B3/TYROBP/SLAMF6/MAFB/SEMA4A/ADAM8/TRPM2/IRF8/CD4/MMP9/NLRP3/HCLS1/DUSP10/CA2/HAND2/HHEX/CHD7/ZMIZ1/MERTK/NCKAP1L/CD83/PT…	161	BP		GO:0060326	cell chemotaxis	8/98	253/17910	7.46943e-05	0.00174131	0.00120825	IL6/HBEGF/CCL2/VCAM1/ITGB2/CCL19/CCR1/CXCL14	8	BP		GO:0034341	response to interferon-gamma	59/1825	173/17910	1.14431e-17	8.54648e-16	6.28033e-16	AIF1/PTAFR/FCGR1B/IRF8/CASP1/HLA-DRB1/SIRPA/HLA-DPA1/OAS1/PRKCD/HLA-DRA/HCK/IFNGR1/HLA-DRB4/TLR2/HLA-DQB2/OAS2/MRC1/STXBP2/IFI30/LGALS9/DAPK3/CCL5/IRF5/B2M/CAMK2G/CXCL16/HLA-DPB1/RAB7B/HLA-E/CCL3/CIITA/TRIM25/STAT1/OAS3/PPARG/HLA-G/HLA-DQA1/IRF7/HLA-F/WAS/HLA-DQA2/BST2/CYP27B1/GBP5/CDC42EP4/KYNU/SNCA/HLA-DRB5/SLC11A1/OASL/PARP14/HLA-A/VCAM1/HLA-B/HLA-DQB1/GBP6/TLR4/HLA-C	59	BP
GO:0002764	immune response-regulating signaling pathway	123/1606	603/17910	1.39314e-18	9.09462e-17	6.28977e-17	NOD2/GRB2/PRKCD/CD33/TEC/VAV3/PTPRJ/TRAF3/PIK3AP1/PTPN6/ITGAM/PLCG2/VAV1/CTSL/RAPGEF1/C5AR1/MAPKAPK3/KLHL6/CSK/SYK/FGR/ITGB2/LYN/THEMIS2/INPP5D/ARRB2/NCKAP1/UNC93B1/LILRB2/LCP2/KCNN4/CAV1/PRKCB/CD22/NR1H3/LILRB4/HCK/BTK/CD300A/COLEC12/CD4/CTSB/PTK2/LIMK1/LGMN/MAP3K1/GPLD1/WAS/TNFRSF21/MYO1G/NCKAP1L/C5AR2/PTPN22/CD300LF/TXK/LGALS3/CYBA/HAVCR2/PRKCH/PAG1/CR1/CTSH/FYB1/GRAMD4/LGR4/LILRB1/PLPP4/CTSS/…	123	BP		GO:0007596	blood coagulation	9/98	331/17910	8.38475e-05	0.00188845	0.00131035	IL6/PLAT/CD36/ADRA2A/MMRN1/DOCK8/SERPINA1/F13A1/FCER1G	9	BP		GO:1903561	extracellular vesicle	335/1867	2185/18675	4.15769e-17	1.13167e-15	8.05552e-16	ITGAM/CSK/PLA2G15/CTSB/GLB1/PTPN6/ARHGDIB/FERMT3/VAMP8/FAM49B/NCKAP1L/ITGB2/SCAMP2/PACSIN3/FMNL1/STK10/HLA-DRB1/SIRPA/FASLG/PTPRJ/IDH1/RNASET2/ATP6V1A/CD14/CORO1A/MAN2B1/FCGR3A/CFL2/TWF2/LGMN/ITGAL/MARCKS/PRKCD/ATP6V1B2/PSAP/LAT2/CD74/TPP1/NAGA/ARPC3/RHOB/P2RX4/NAGK/CD300A/GRB2/FTL/CSTB/ITGB7/HLA-DRA/LYN/MGAT1/ST3GAL6/FUCA1/RAC2/HEXA/RAP2B/MYO1G/C2/CD37/ATP6V0D1/NCSTN/FBP1/NPC2/ALDH3B1/CTSD/CD53/…	335	CC
GO:0031401	positive regulation of protein modification process	189/1606	1117/17910	1.738e-18	1.12579e-16	7.78588e-17	TMEM106A/NOD2/JARID2/PIK3R6/PRKCD/CD33/MADD/TEC/ADCY7/FGF2/LGALS9/PIK3R5/TRPV4/PTPRJ/DAB2/RAP2B/FAM20A/RAPGEF1/IL6R/C5AR1/P2RX7/MAPKAPK3/CSK/RIPK3/TIAM1/ARRDC4/NOX4/NRP1/PSAP/SYK/EPHA4/DDR2/LYN/ARRB2/DUSP19/TWSG1/LILRB2/LCP2/EMP2/ICAM1/CCR1/FGD2/ARRB1/CSF1R/CAV1/ADCY3/TOM1L1/MMD/EZH2/SCIMP/ATG7/BMPR1A/CAV2/RASSF2/CD300A/MAP3K20/PRR5L/PLK1/ADAM8/RNF180/GREM1/GADD45A/PLAUR/CD4/MMP9/NAP1L2/NIBAN1/TN…	189	BP		GO:0010878	cholesterol storage	3/98	16/17910	8.4482e-05	0.00188845	0.00131035	CD36/ABCG1/LPL	3	BP		GO:0032103	positive regulation of response to external stimulus	85/1825	315/17910	1.62733e-17	1.20493e-15	8.85433e-16	ITGAM/TLR7/AIF1/BTK/IL17RA/CCR2/MYD88/NLRP12/CEBPA/VAMP8/NCKAP1L/ITGB2/HAVCR2/LY86/IL16/CD180/LGMN/CD74/P2RX4/CYBA/FCER1G/IL18/C1QA/RAC2/TLR2/EGFR/NOD2/TREM2/CCR1/TNF/GHRL/ADORA2B/PIK3CG/TNFRSF11A/TRPV4/CD28/IL17B/LGALS9/TIAM1/CCL5/GPSM3/PLA2G7/MAPK13/CCL4/HLA-E/CCL3/OSMR/LY96/IL17D/PTK2B/CTSC/ADAM8/LPAR1/C3AR1/CXCL14/CD6/CYP27B1/GBP5/PTGER4/NTF3/PLA2G2A/SNCA/HSPB1/DHX58/CXCL10/IL23A/LPL/CCL7/PDG…	85	BP
GO:2000026	regulation of multicellular organismal development	300/1606	2077/17910	2.05205e-18	1.319e-16	9.12209e-17	SHTN1/JARID2/ASAP1/PIK3R6/NEDD4L/GRN/FGF2/LGALS9/TRPV4/PTPN6/ITGAX/MACROH2A1/DAB2/CTSL/HMOX1/RAPGEF1/IL6R/C5AR1/P2RX7/TIAM1/FANCD2/NRP1/SYK/EPHA4/ITGB2/DDR2/NLN/LYN/LBH/INPP5D/ARRB2/SPI1/GJA1/TRIB1/LILRB2/STAB1/ARHGAP4/EMP2/CCR1/TRPV2/YAP1/ID4/UBASH3B/MITF/PLXND1/RBFOX2/CAV1/ZNF804A/NEDD4/PRKCB/TNFRSF1B/GLUL/C1QC/MMD/P2RX4/SLAMF8/EZH2/ZEB1/BMPR1A/LILRB4/CELSR1/HOXA2/SASH3/PPARG/MEIS1/RASSF2/BTK/C…	300	BP		GO:0051251	positive regulation of lymphocyte activation	8/98	258/17910	8.56123e-05	0.00188845	0.00131035	MAP3K8/IL6/CCL2/TNFSF13B/DOCK8/THY1/VCAM1/CCL19	8	BP		GO:0043230	extracellular organelle	335/1867	2187/18675	4.7783e-17	1.26118e-15	8.97741e-16	ITGAM/CSK/PLA2G15/CTSB/GLB1/PTPN6/ARHGDIB/FERMT3/VAMP8/FAM49B/NCKAP1L/ITGB2/SCAMP2/PACSIN3/FMNL1/STK10/HLA-DRB1/SIRPA/FASLG/PTPRJ/IDH1/RNASET2/ATP6V1A/CD14/CORO1A/MAN2B1/FCGR3A/CFL2/TWF2/LGMN/ITGAL/MARCKS/PRKCD/ATP6V1B2/PSAP/LAT2/CD74/TPP1/NAGA/ARPC3/RHOB/P2RX4/NAGK/CD300A/GRB2/FTL/CSTB/ITGB7/HLA-DRA/LYN/MGAT1/ST3GAL6/FUCA1/RAC2/HEXA/RAP2B/MYO1G/C2/CD37/ATP6V0D1/NCSTN/FBP1/NPC2/ALDH3B1/CTSD/CD53/…	335	CC
GO:0031399	regulation of protein modification process	259/1606	1718/17910	3.14933e-18	2.00884e-16	1.3893e-16	TMEM106A/NOD2/GRB2/JARID2/PIK3R6/PRKCD/CD33/MADD/TEC/SIRPA/ADCY7/FGF2/LGALS9/PIK3R5/TRPV4/PTPRJ/PTPN6/MACROH2A1/DAB2/RAP2B/FAM20A/RAPGEF1/IL6R/C5AR1/P2RX7/MAPKAPK3/CSK/RIPK3/TIAM1/ARRDC4/NOX4/NRP1/PSAP/SYK/EPHA4/FGR/ITGB2/DDR2/LYN/LBH/ARRB2/SPI1/DUSP19/TRIB1/TWSG1/LILRB2/LCP2/EMP2/ICAM1/CCR1/FGD2/ARRB1/CSF1R/CAV1/ADCY3/TOM1L1/RAC2/RCAN3/MMD/GPD1L/EZH2/SCIMP/ATG7/BMPR1A/CAV2/RASSF2/CD300A/SH2B3/MA…	259	BP		GO:0010469	regulation of signaling receptor activity	12/98	588/17910	8.68444e-05	0.00188845	0.00131035	IL6/HBEGF/ADRA2A/CCL2/CCL8/TNFSF13B/CCL19/CXCL14/CCL18/IL1RN/FCGR2B/SPP1	12	BP		GO:0005765	lysosomal membrane	88/1867	344/18675	5.14179e-17	1.27957e-15	9.10831e-16	TLR7/TMEM9B/VAMP8/TRPM2/HLA-DRB1/HLA-DPA1/ATP6V1A/DAGLB/HLA-DMB/SLC15A3/SLC36A1/HLA-DMA/AP1B1/NFAM1/ATP6V1B2/PSAP/CD74/LAPTM5/GPR137B/WDR81/P2RX4/HLA-DRA/VNN1/SLC29A3/ATP6V0D1/TM6SF1/NCSTN/LRMP/CTSD/HLA-DRB4/ABHD6/HLA-DQB2/DAB2/ARRB1/MCOLN1/PLEKHM1/MANBA/MYO7A/DRAM1/MREG/GBA/PI4K2A/CTSA/DPP4/IGF2R/DNAJC5/DRAM2/VASN/ACP2/CD68/VLDLR/ATP6V0C/STARD3/HLA-DPB1/ANPEP/M6PR/ANXA2/MMD/DTX3L/C3AR1/GAA/NPC1/…	88	CC
GO:0030335	positive regulation of cell migration	110/1606	516/17910	3.45085e-18	2.18449e-16	1.51078e-16	SHTN1/NRP2/GRN/FGF2/LGALS9/TRPV4/SPN/ITGAX/DOCK4/DAB2/SCARB1/HMOX1/IL6R/C5AR1/FERMT3/TIAM1/NOX4/NRP1/DOCK8/FGR/DDR2/LYN/EPB41L5/ICAM1/CCR1/CSF1R/CAV1/SEMA6D/PTAFR/RAC2/P2RX4/PLAU/ADAM8/PDGFD/MMP9/PLK2/PTK2/PLA2G7/LGMN/GPLD1/NCKAP1L/CDH13/SMOC2/FGF1/PTK2B/CSF1/LGALS3/CARMIL1/ATOH8/PRKD1/CTSH/ANGPT1/LGR6/CXCL16/ACTN4/ANXA3/CORO1A/PYCARD/GAB1/ADAMTS1/MYLK/ROCK2/PAK3/CD151/CD74/LPAR1/TREM2/MCAM/EGFR/…	110	BP		GO:0010883	regulation of lipid storage	4/98	43/17910	8.83085e-05	0.00188845	0.00131035	IL6/CD36/ABCG1/LPL	4	BP		GO:0098852	lytic vacuole membrane	88/1867	344/18675	5.14179e-17	1.27957e-15	9.10831e-16	TLR7/TMEM9B/VAMP8/TRPM2/HLA-DRB1/HLA-DPA1/ATP6V1A/DAGLB/HLA-DMB/SLC15A3/SLC36A1/HLA-DMA/AP1B1/NFAM1/ATP6V1B2/PSAP/CD74/LAPTM5/GPR137B/WDR81/P2RX4/HLA-DRA/VNN1/SLC29A3/ATP6V0D1/TM6SF1/NCSTN/LRMP/CTSD/HLA-DRB4/ABHD6/HLA-DQB2/DAB2/ARRB1/MCOLN1/PLEKHM1/MANBA/MYO7A/DRAM1/MREG/GBA/PI4K2A/CTSA/DPP4/IGF2R/DNAJC5/DRAM2/VASN/ACP2/CD68/VLDLR/ATP6V0C/STARD3/HLA-DPB1/ANPEP/M6PR/ANXA2/MMD/DTX3L/C3AR1/GAA/NPC1/…	88	CC
GO:2000145	regulation of cell motility	169/1606	966/17910	5.07775e-18	3.1902e-16	2.20632e-16	SHTN1/NRP2/GRN/FGF2/LGALS9/STK10/TRPV4/PTPRJ/SPN/ITGAX/DOCK4/DAB2/RAP2B/SCARB1/MPP1/HMOX1/IL6R/C5AR1/FERMT3/RIPK3/TIAM1/NOX4/NRP1/ABHD6/DOCK8/FGR/DDR2/LYN/SLC8B1/TRIB1/EPB41L5/ARHGAP4/EMP2/JAM3/ICAM1/CCR1/MITF/PLXND1/CSF1R/CAV1/SEMA6D/PTAFR/RAC2/GLUL/P2RX4/SLAMF8/PLAU/BMPR1A/PPARG/CD300A/PRR5L/SEMA4A/KANK1/ADAM8/GREM1/PDGFD/MMP9/PLK2/PFN2/PTK2/RGCC/PLA2G7/LGMN/DUSP10/PRKG1/LIMCH1/GPLD1/WAS/NCKAP1…	169	BP		GO:0043300	regulation of leukocyte degranulation	4/98	43/17910	8.83085e-05	0.00188845	0.00131035	VAMP8/ITGB2/FCER1G/FCGR2B	4	BP		GO:0005775	vacuolar lumen	57/1867	171/18675	5.74829e-17	1.39077e-15	9.89982e-16	PYCARD/CTSB/GLB1/CTSS/FASLG/RNASET2/MAN2B1/LGMN/LIPA/PRKCD/PSAP/CD74/TPP1/FTL/UNC13D/FUCA1/HEXA/NPC2/CTSD/GALNS/GUSB/FABP5/MANBA/HEXB/GBA/IFI30/FUCA2/CTSA/MNDA/GNS/TCN2/ACP2/ASAH1/DPP7/GM2A/GALC/GLA/CREG1/CTSC/ANXA2/GAA/IMPDH1/FRK/PPT1/HPSE/PYGB/SDCBP/SDC4/LUM/GPC3/CTSK/PLAC8/RNASE2/C3/DCN/SERPINA3/OGN	57	CC
GO:1902105	regulation of leukocyte differentiation	72/1606	267/17910	5.65771e-18	3.52805e-16	2.43997e-16	PIK3R6/LGALS9/PTPN6/FANCD2/SYK/LYN/INPP5D/TRIB1/LILRB2/CCR1/UBASH3B/MITF/C1QC/SLAMF8/ZEB1/LILRB4/SASH3/RASSF2/BTK/TYROBP/MAFB/ADAM8/CD4/NLRP3/HCLS1/DUSP10/CA2/ZMIZ1/NCKAP1L/CD83/DCSTAMP/VNN1/CSF1/ATP6AP1/CR1/LILRB1/CD80/IRF1/CD86/CD28/CD74/TREM2/TMEM176A/PRDM1/TMEM176B/IL18/MYC/CCL3/HLA-DOA/LRRC17/TESPA1/NFATC2/SFRP1/JAK3/PTPRC/RASGRP1/ZBTB16/ERBB2/EVI2B/FCGR2B/IKZF3/PNP/LEF1/INHBA/CARTPT/IL2RA/I…	72	BP		GO:0001810	regulation of type I hypersensitivity	2/98	3/17910	8.85926e-05	0.00188845	0.00131035	FCER1G/FCGR2B	2	BP		GO:0042592	homeostatic process	283/1825	1730/17910	4.13473e-17	3.03532e-15	2.23049e-15	CSK/MAFB/ADCY7/SLC46A1/PIK3CD/CSF1R/CCR2/NCF4/SYK/PTPN6/SASH3/CEBPA/CCR5/TRPM2/NCKAP1L/SLAMF8/SH2B3/FASLG/GPX1/ATP6V1A/CORO1A/SLMAP/SPI1/HVCN1/CFL2/UCP2/OAS1/NCOA4/LIPA/LRRC8D/CLN6/ATP6V1B2/CD74/TPP1/RB1/CYBB/ATM/P2RX4/CYBA/FCER1G/FTL/RIPK3/SLC4A11/IL18/LYN/RAC2/NCS1/YAP1/C2CD2L/ATP6V0D1/NCSTN/NPC2/TMC8/ATP6V0B/EGFR/NOD2/CCR1/POLD1/HCLS1/NCF2/FABP5/ABHD6/TNF/COMMD9/GHRL/ATP6AP1/CD4/PPARGC1B/ARRB1…	283	BP
GO:0032270	positive regulation of cellular protein metabolic process	228/1606	1458/17910	6.3838e-18	3.95134e-16	2.73272e-16	TMEM106A/NOD2/JARID2/PIK3R6/PRKCD/CD33/MADD/TEC/GRN/ADCY7/DAPK1/FGF2/LGALS9/PIK3R5/TRPV4/PTPRJ/DAB2/RAP2B/FAM20A/CLN6/RAPGEF1/IL6R/C5AR1/P2RX7/MAPKAPK3/CSK/RIPK3/TIAM1/ARRDC4/NOX4/NRP1/PSAP/CTSD/SYK/EPHA4/DDR2/LYN/ARRB2/DUSP19/TRIB1/TWSG1/LILRB2/LCP2/EMP2/ICAM1/CCR1/FGD2/ARRB1/CSF1R/CAV1/PTAFR/TNFRSF1B/ADCY3/TOM1L1/MMD/EZH2/SCIMP/ATG7/BMPR1A/NR1H3/RBMS3/HABP4/PPARG/CAV2/RASSF2/CD300A/MAP3K20/PRR5…	228	BP		GO:0002503	peptide antigen assembly with MHC class II protein complex	2/98	3/17910	8.85926e-05	0.00188845	0.00131035	HLA-DMA/HLA-DRA	2	BP		GO:0003012	muscle system process	106/1825	448/17910	5.00998e-17	3.64667e-15	2.67974e-15	AIF1/PTAFR/KCNQ1/STAC3/SLMAP/KCNJ5/KCNE3/P2RX4/CYBA/SMTN/GHRL/TIFAB/ADORA2B/ROCK2/MYOCD/MYOC/PIK3CG/SORBS1/TNNI2/DAPK3/TIAM1/CAMK2G/ADRA2C/MYBPH/MYL2/RCSD1/DES/PRKG1/TNNT3/SYNM/MYBPC3/GAA/HTR7/LMCD1/LMOD1/DSC2/ROCK1/PLN/CNN1/TPM2/RYR2/TNNC2/SNTA1/ATP1A2/MYL9/HRC/CRYAB/TNNC1/HMOX1/KCNA5/ERRFI1/PI16/CKMT2/HSPB6/CALD1/TMOD1/CASQ2/DOCK4/PDE4D/ACTG2/DMPK/GPD1L/TPM1/SGCD/KCNJ3/VCL/ACTA1/KCNJ2/FXYD1/PLC…	106	BP
GO:0002696	positive regulation of leukocyte activation	78/1606	305/17910	6.75487e-18	4.15027e-16	2.8703e-16	NOD2/GRB2/PIK3R6/VAV3/LGALS9/PTPN6/ITGAM/VAV1/CSK/DPP4/SYK/DOCK8/FGR/ITGB2/LYN/INPP5D/LILRB2/CAV1/PTAFR/LILRB4/SASH3/BTK/C1QA/TYROBP/ADAM8/CD4/NLRP3/TNFRSF14/DUSP10/ZMIZ1/NCKAP1L/CD83/VNN1/HAVCR2/HLA-F/LILRB1/CORO1A/PYCARD/TLR6/CD80/CD86/PAK3/CD28/FCER1G/CD74/TREM2/IL10/CTSC/IL18/CCL3/PDCD1LG2/TESPA1/NFATC2/VAMP8/PTPRC/RASGRP1/ZBTB16/HLA-DMB/GPR183/AIF1/CD38/CD55/CD3E/MMP8/HLA-DPB1/TFRC/PNP/IL1B/…	78	BP		GO:0016068	type I hypersensitivity	2/98	3/17910	8.85926e-05	0.00188845	0.00131035	FCER1G/FCGR2B	2	BP		GO:1901701	cellular response to oxygen-containing compound	196/1825	1068/17910	5.17259e-17	3.73339e-15	2.74346e-15	AIF1/PTAFR/CSK/BTK/ADCY7/PYCARD/CCR5/TRPM2/KCNQ1/IRF8/HAVCR2/CASP1/LY86/LILRB1/SIRPA/ATP6V1A/CD14/SPI1/UCP2/CD180/CLEC7A/TWF2/LGMN/PRKCD/CEBPE/PTPN22/ATP6V1B2/MAP4K1/PSAP/CYBB/ATM/RHOB/P2RX4/CYBA/GRB2/RIPK3/IL18/LYN/ZEB1/HCK/RGS10/YAP1/C2CD2L/ATP6V0D1/TLR2/ATP6V0B/EGFR/NOD2/TREM2/MAP1B/ITGA4/LILRA2/TNF/GHRL/ATP6AP1/ROCK2/PPARGC1B/PTPRE/ARRB1/PIK3CG/LDOC1/MRC1/CARD16/SORBS1/LILRB2/SIPA1/AGAP3/P2RX…	196	BP
GO:0002520	immune system development	165/1606	938/17910	7.65789e-18	4.67075e-16	3.23026e-16	JARID2/PIK3R6/KCNAB2/ZNF385A/LGALS9/GAB3/PTPRJ/SPN/PTPN6/PLCG2/VAV1/RBM47/TCIRG1/RIPK3/FANCD2/SYK/CMTM7/LYN/INPP5D/SPI1/NRROS/DOCK2/PLEK/TRIB1/TWSG1/LILRB2/IKZF1/JAM3/CCR1/YAP1/UBASH3B/MITF/RBFOX2/CSF1R/TSPAN2/PRKCB/SGPL1/C1QC/SLAMF8/ZEB1/LILRB4/SASH3/PPARG/MEIS1/RASSF2/BTK/SH2B3/TYROBP/SLAMF6/MAFB/SEMA4A/ADAM8/TRPM2/IRF8/CD4/MMP9/NLRP3/HCLS1/DUSP10/CA2/HAND2/HHEX/CHD7/ZMIZ1/MERTK/NCKAP1L/CD83/PT…	165	BP		GO:0055095	lipoprotein particle mediated signaling	2/98	3/17910	8.85926e-05	0.00188845	0.00131035	CD36/LPL	2	BP		GO:0002237	response to molecule of bacterial origin	83/1825	309/17910	5.28329e-17	3.78152e-15	2.77883e-15	PTAFR/CARD9/PYCARD/MAPKAPK3/TLR1/CCR5/IRF8/HAVCR2/CASP1/LY86/LILRB1/SIRPA/FASLG/CD14/CD180/CEBPE/PTPN22/IL18/LYN/HCK/IL10RA/TLR2/NOD2/TREM2/LILRA2/TNF/LDOC1/TNFRSF11A/MRC1/CARD16/LILRB2/GNG12/AKAP12/LGALS9/P2RX7/CCL5/IRF5/B2M/CD68/CCL3/CD36/LY96/PLCG2/ACP5/CX3CR1/CD6/SCARB1/CD96/CYP27B1/PTGER4/KMO/ADH5/SNCA/ABCA1/SLC11A1/CXCL10/PDE4D/PTGER2/LITAF/DUSP10/HAMP/VCAM1/IRAK1/NLRP3/IL10/C5AR1/KCNJ8/TNF…	83	BP
GO:0051094	positive regulation of developmental process	218/1606	1378/17910	1.00188e-17	6.06646e-16	4.19552e-16	SHTN1/PIK3R6/NEDD4L/GRN/ZNF385A/FGF2/LGALS9/ITGAX/MACROH2A1/DAB2/HMOX1/RAPGEF1/IL6R/C5AR1/P2RX7/TIAM1/NRP1/SYK/EPHA4/ITGB2/DDR2/LYN/LBH/INPP5D/ARRB2/GJA1/TRIB1/LILRB2/CCR1/TRPV2/YAP1/ID4/ZNF804A/PRKCB/TNFRSF1B/MMD/P2RX4/EZH2/ZEB1/BMPR1A/RPS6KA1/LILRB4/SASH3/PPARG/BTK/C1QA/TYROBP/NEGR1/SEMA4A/ADAM8/GREM1/AQP1/PDGFD/CD4/NLRP3/NAP1L2/LPL/PLK2/LIMK1/ATP2B1/RGCC/HCLS1/DUSP10/CA2/FZD4/NPNT/RANBP3L/HAND…	218	BP		GO:0055096	low-density lipoprotein particle mediated signaling	2/98	3/17910	8.85926e-05	0.00188845	0.00131035	CD36/LPL	2	BP		GO:0010941	regulation of cell death	273/1825	1659/17910	7.65548e-17	5.43412e-15	3.99323e-15	ITGAM/AIF1/TNFAIP8L2/BTK/CARD9/PYCARD/FGD2/PIK3CD/VAV1/CSF1R/MYD88/CTSB/NLRP12/CCR5/NCKAP1L/ITGB2/VAV3/CASP1/LILRB1/DOCK8/FASLG/RPS6KA1/TYROBP/GPX1/CORO1A/UCP2/LGMN/NLRC4/PRKCD/PSAP/CD74/RB1/ARRB2/ATM/RHOB/FCER1G/RIPK3/VNN1/C1QA/LYN/HCK/YAP1/NCSTN/CTSD/FGD3/NUP62/TMC8/EGFR/NOD2/TREM2/ITGA4/HCLS1/TNF/BTC/GHRL/RASSF3/PERP/DAB2/NAIP/CIDEB/MYOCD/ARRB1/PIK3CG/TNFSF15/CARD16/GBA/CD28/CTSH/CLEC5A/AKAP12…	273	BP
GO:0002757	immune response-activating signal transduction	116/1606	567/17910	1.1079e-17	6.66018e-16	4.60613e-16	NOD2/GRB2/PRKCD/TEC/VAV3/PTPRJ/TRAF3/PIK3AP1/PTPN6/ITGAM/PLCG2/VAV1/CTSL/RAPGEF1/C5AR1/MAPKAPK3/KLHL6/CSK/SYK/FGR/ITGB2/LYN/THEMIS2/INPP5D/ARRB2/NCKAP1/UNC93B1/LCP2/KCNN4/CAV1/PRKCB/CD22/NR1H3/LILRB4/HCK/BTK/CD300A/COLEC12/CD4/CTSB/PTK2/LIMK1/LGMN/MAP3K1/GPLD1/WAS/TNFRSF21/MYO1G/NCKAP1L/C5AR2/PTPN22/CD300LF/TXK/LGALS3/CYBA/HAVCR2/PRKCH/PAG1/CR1/FYB1/GRAMD4/LGR4/PLPP4/CTSS/TSPAN6/TLR6/IRF1/PAK3/PA…	116	BP		GO:0050878	regulation of body fluid levels	11/98	499/17910	8.86001e-05	0.00188845	0.00131035	IL6/PLAT/CD36/ADRA2A/MMRN1/DOCK8/OAS2/VAMP8/SERPINA1/F13A1/FCER1G	11	BP		GO:0002703	regulation of leukocyte mediated immunity	60/1825	185/17910	9.22835e-17	6.49691e-15	4.77422e-15	ITGAM/PTAFR/BTK/VAV1/CCR2/SYK/PTPN6/SASH3/VAMP8/FAM49B/ITGB2/HAVCR2/LILRB1/CRTAM/ARRB2/FCER1G/CD300A/CD84/RIPK3/IL18/LYN/UNC13D/RAC2/NOD2/TNF/ADORA2B/HFE/TNFSF13/CD28/STXBP2/PIK3R6/LGALS9/P2RX7/B2M/FGR/HLA-E/PTPRC/HLA-G/HLA-F/WAS/BST2/CD96/HMOX1/TBX21/IL23A/IL27RA/JAK3/CADM1/NLRP3/CR1/IL10/RASGRP1/TNFRSF1B/LAG3/TLR4/IL7R/IL1B/RSAD2/C3/IL6	60	BP
GO:0032944	regulation of mononuclear cell proliferation	60/1606	200/17910	1.38354e-17	8.25777e-16	5.71101e-16	VAV3/LGALS9/SPN/PTPN6/RIPK3/INPP5D/TWSG1/LILRB2/TNFRSF1B/RAC2/CD22/SASH3/BTK/CD300A/TYROBP/CD4/TNFRSF21/NCKAP1L/PTPN22/PDE5A/CSF1/LGALS3/HAVCR2/LILRB1/CORO1A/PYCARD/TNFSF8/IRF1/CD28/PAWR/CD74/IL10/IL18/GPNMB/PDCD1LG2/NFATC2/PTPRC/VSIG4/HLA-DMB/GPR183/ERBB2/AIF1/FCGR2B/CD38/CD55/IKZF3/CD3E/MNDA/HLA-DPB1/TFRC/PNP/IL1B/TNFSF13B/IL2RA/IGF1/CCL5/GAL/MIR21/CCR2/CCL19	60	BP		GO:0007599	hemostasis	9/98	336/17910	9.39882e-05	0.00198908	0.00138018	IL6/PLAT/CD36/ADRA2A/MMRN1/DOCK8/SERPINA1/F13A1/FCER1G	9	BP		GO:0009617	response to bacterium	127/1825	588/17910	9.36584e-17	6.5401e-15	4.80596e-15	PTAFR/CARD9/PYCARD/MAPKAPK3/TLR1/MYD88/SYK/CCR5/IRF8/HAVCR2/SLAMF8/CASP1/LY86/LILRB1/SIRPA/FASLG/GPX1/CD14/MPEG1/CD180/RNASE6/NLRC4/PRKCD/CEBPE/PTPN22/CYBA/IL18/LYN/HCK/IL10RA/TLR2/NOD2/TREM2/LILRA2/KLHL6/TNF/CD4/OAS2/LDOC1/TNFRSF11A/SPN/MRC1/CARD16/LILRB2/GNG12/AKAP12/LGALS9/FUCA2/P2RX7/TLR5/CCL5/IRF5/B2M/CD68/STAB1/FGR/HLA-E/CCL3/PYGL/CD36/LY96/PLCG2/FAM20A/MACROD2/ACP5/NFIB/CX3CR1/CD6/SCARB1/C…	127	BP
GO:0044421	extracellular region part	423/1649	3312/18675	2.14867e-17	9.51861e-16	6.98884e-16	DOP1B/MYO5A/GRB2/TNFAIP2/PRKCD/TTYH3/NEDD4L/PDXK/PLD3/GRN/SIRPA/FGF2/LGALS9/STK10/ITGAL/PTPRJ/ATP6V0C/SPN/PLA2G15/PTPN6/FMNL1/ITGAM/PLCG2/MACROH2A1/TPP1/STXBP2/RAP2B/SCARB1/CRYAB/RENBP/GNS/DMXL2/FAM20A/PILRA/CTSL/HMOX1/SLC37A2/CSK/PYGL/FERMT3/ARRDC4/PCSK6/PGD/GNG12/MAN2B1/SELENBP1/PAM/NPC1/RNASET2/MID2/DPP4/NRP1/EMILIN2/CNDP2/GM2A/GUSB/PSAP/C2/CTSD/CTSA/FGR/ITGB2/CMTM7/CD37/LYN/ANGPTL1/ACP2/DOCK2…	423	CC		GO:0050817	coagulation	9/98	337/17910	9.61352e-05	0.00202019	0.00140176	IL6/PLAT/CD36/ADRA2A/MMRN1/DOCK8/SERPINA1/F13A1/FCER1G	9	BP		GO:1903555	regulation of tumor necrosis factor superfamily cytokine production	54/1825	155/17910	9.48922e-17	6.57281e-15	4.83e-15	PTAFR/CARD9/PYCARD/CCR2/TLR1/PTPN6/SASH3/HAVCR2/LILRB1/SIRPA/PTPRJ/TYROBP/CD14/LILRA4/CLEC4A/PTPN22/CYBB/ARRB2/CYBA/FCER1G/CD33/TLR2/NOD2/TREM2/LILRA2/GHRL/SPN/AKAP12/LGALS9/GPNMB/HLA-E/CCL3/CD36/NLRC3/CD2/LY96/PTPRC/ADAM8/ACP5/CX3CR1/ERRFI1/HSPB1/IL23A/IL27RA/IFIH1/LPL/C1QTNF4/NFATC4/IL10/RASGRP1/TLR4/IGF1/CLU/CD86	54	BP
GO:0040012	regulation of locomotion	176/1606	1035/17910	1.823e-17	1.07769e-15	7.45325e-16	SHTN1/NRP2/GRN/FGF2/LGALS9/STK10/TRPV4/PTPRJ/SPN/ITGAX/DOCK4/DAB2/RAP2B/SCARB1/MPP1/HMOX1/IL6R/C5AR1/FERMT3/RIPK3/TIAM1/NOX4/MID2/NRP1/ABHD6/DOCK8/FGR/DDR2/LYN/SLC8B1/TRIB1/EPB41L5/ARHGAP4/EMP2/JAM3/ICAM1/CCR1/MITF/PLXND1/CSF1R/CAV1/SEMA6D/PTAFR/RAC2/GLUL/P2RX4/SLAMF8/PLAU/BMPR1A/PPARG/CAV2/CD300A/PRR5L/SEMA4A/KANK1/ADAM8/GREM1/PDGFD/MMP9/PLK2/PFN2/PTK2/RGCC/PLA2G7/LGMN/DUSP10/PRKG1/LIMCH1/GPLD1/…	176	BP		GO:0002822	regulation of adaptive immune response based on somatic recombination of immune receptors built from immunoglobulin superfamily domains	6/98	135/17910	9.78574e-05	0.002042	0.0014169	IL6/TNFAIP3/TNFSF13B/CCL19/FCER1G/FCGR2B	6	BP		GO:0051241	negative regulation of multicellular organismal process	223/1825	1276/17910	9.77785e-17	6.71856e-15	4.93709e-15	RNF135/ASCL2/CSK/MAFB/BTK/ADCY7/PYCARD/CNTN4/CCR2/PTPN6/ARHGDIB/NLRP12/NCKAP1L/HAVCR2/SLAMF8/SH2B3/LILRB1/SIRPA/FASLG/TYROBP/LILRA4/CLEC4A/LGMN/KCNE3/PRKCD/PTPN22/LILRB3/CD74/RB1/ARRB2/P2RX4/CYBA/CD84/LYN/CD33/TLR2/EGFR/TREM2/CCR1/OTUD7B/C1QC/ABHD6/TNF/GHRL/TIFAB/BMPR1A/ADORA2B/ROCK2/MYOCD/ARRB1/PIK3CG/HFE/TRPV4/CARD16/HHEX/GBA/VSIG4/LGALS9/ARHGAP4/P2RX7/PPM1B/ACOT13/VASN/B2M/TNFRSF21/ADRA2C/STAB…	223	BP
GO:0071345	cellular response to cytokine stimulus	182/1606	1084/17910	1.83141e-17	1.07769e-15	7.45325e-16	NOD2/GRB2/JARID2/NRP2/PRKCD/MADD/TEC/SIRPA/DAPK1/FGF2/LGALS9/TRAF3/MAPK13/PTPN6/ITGAX/ITGAM/STXBP2/VAV1/TCIRG1/HMOX1/RAPGEF1/IL6R/SYK/DOCK8/ITGB2/CSF2RB/IL10RA/INPP5D/SPI1/PRDM5/ICAM1/CCR1/IRF5/CSF1R/CAV1/ALOX5/PTAFR/TNFRSF1B/CCRL2/SELPLG/KMO/ZEB1/NR1H3/PPARG/HCK/BTK/SH2B3/IRF8/CD4/MMP9/TNFSF15/MAOA/TNFRSF14/HCLS1/IL17RA/FZD4/IL10RB/NPNT/WAS/TNFRSF21/PTPN7/HK2/IL1RN/IL2RG/ACSL1/DCSTAMP/GHR/TNFRSF…	182	BP		GO:0042221	response to chemical	42/98	4520/17910	0.000102305	0.00211999	0.00147101	MAP3K8/SOX17/IFI27/IL6/CSF2RB/HBEGF/CD36/MXRA5/ADRA2A/SOX9/CCL2/RALA/TNFAIP3/CCL8/TNFSF13B/DOCK8/OAS2/LY86/IFI30/CHI3L1/VCAM1/SELE/MMP9/MMP12/ABCG1/CASQ2/ITGB2/TIMP4/CCL19/CCR1/ACP5/HLA-DRA/F13A1/CXCL14/FCER1G/CCL18/LPL/IL1RN/LAPTM5/FCGR2B/MRC1/SPP1	42	BP		GO:0042611	MHC protein complex	20/1867	25/18675	2.93836e-16	6.91705e-15	4.92373e-15	HLA-DRB1/HLA-DPA1/HLA-DMB/HLA-DMA/CD74/HLA-DRA/HLA-DRB4/HLA-DQB2/B2M/HLA-DPB1/HLA-E/HLA-G/HLA-DQA1/HLA-F/HLA-DQA2/HLA-DRB5/HLA-A/HLA-B/HLA-DQB1/HLA-C	20	CC
GO:0001817	regulation of cytokine production	133/1606	698/17910	2.10238e-17	1.22849e-15	8.49617e-16	NOD2/CD33/SIRPA/ADCY7/LGALS9/TRPV4/PTPRJ/TRAF3/SPN/MAPK13/PTPN6/PLCG2/HMOX1/IL6R/C5AR1/P2RX7/CSK/RIPK3/REL/CD84/SYK/FGR/LYN/INPP5D/ARRB2/TWSG1/LILRB2/OTUD7B/IRF5/ARRB1/CSF1R/PTAFR/TNFRSF1B/SASH3/BTK/TYROBP/SLAMF6/ADAM8/IRF8/CD4/NLRP3/LPL/ATP2B1/RGCC/IL17RA/TNFRSF21/MERTK/NCKAP1L/LTBP1/C5AR2/ACP5/CD83/PTPN22/TXK/CYBA/HAVCR2/HLA-F/ANGPT1/LGR4/LILRB1/CLU/PYCARD/TSPAN6/TLR6/CD80/ZBTB20/CADM1/IRF1/ROC…	133	BP		GO:0030141	secretory granule	14/103	806/18675	0.000135116	0.00228195	0.00172253	PLAT/CD36/PECAM1/FABP5/MMRN1/VAMP8/CHI3L1/MMP9/ITGB2/SERPINA1/ANPEP/F13A1/FCER1G/CD53	14	CC		GO:0002790	peptide secretion	126/1825	582/17910	1.0257e-16	6.99186e-15	5.13793e-15	TMEM106A/AIF1/PYCARD/PYDC1/IL17RA/CSF1R/TLR1/SYK/NLRP12/HAVCR2/CASP1/LILRB1/CD14/UCP2/CRTAM/NLRC4/PTPN22/CD74/NAGPA/LYN/CD33/C2CD2L/TLR2/EGFR/NOD2/TREM2/LILRA2/TNF/GHRL/LCP2/ARRB1/MYOM1/HFE/TRPV4/CARD16/CLEC5A/AKAP12/LGALS9/DPP4/P2RX7/TIAM1/TLR5/CCL5/CAMK2G/TNFRSF21/ADRA2C/FGR/CHI3L1/HLA-E/CCL3/CRHBP/CD36/RHBDF2/KCNN4/CD2/ADAM8/M6PR/TNFSF13B/OXCT1/CD40LG/APOE/MMP12/AIM2/MYO5A/TMBIM6/SPTBN1/BTN3A1…	126	BP
GO:0030029	actin filament-based process	128/1606	661/17910	2.29135e-17	1.32962e-15	9.19553e-16	SHTN1/MYO5A/GRB2/PRKCD/NEDD4L/TRPV4/FMNL1/NOX4/PAM/NRP1/FMN1/MTSS1/DOCK2/PLEK/GJA1/NCKAP1/EPB41L5/FGD6/EMP2/DSTN/JAM3/ICAM1/FGD2/ARRB1/ARAP1/CSF1R/CAV1/FRMD6/PDLIM3/CNN1/RAC2/GPD1L/ARHGAP25/CELSR1/HCK/PLN/TYROBP/CFL2/KANK1/IQGAP2/TRPM2/AQP1/PFN2/LIMK1/RGCC/HCLS1/PRKG1/DSC2/LIMCH1/KCNJ5/WAS/CAPG/NCKAP1L/ARHGAP26/PTK2B/MARCKS/MYOZ2/RALA/CARMIL1/LCP1/TMOD1/SGCD/ACTN4/CORO1A/PYCARD/DMD/MYOZ1/GAB1/EPB…	128	BP		GO:0031091	platelet alpha granule	5/103	91/18675	0.000147798	0.00236477	0.00178504	CD36/PECAM1/MMRN1/SERPINA1/F13A1	5	CC		GO:0006936	muscle contraction	88/1825	343/17910	1.32438e-16	8.95677e-15	6.58183e-15	PTAFR/KCNQ1/STAC3/SLMAP/KCNJ5/KCNE3/P2RX4/SMTN/GHRL/TIFAB/ADORA2B/ROCK2/MYOCD/PIK3CG/SORBS1/TNNI2/DAPK3/ADRA2C/MYBPH/MYL2/RCSD1/DES/PRKG1/TNNT3/SYNM/MYBPC3/GAA/HTR7/LMOD1/DSC2/ROCK1/PLN/CNN1/TPM2/RYR2/TNNC2/SNTA1/ATP1A2/MYL9/HRC/CRYAB/TNNC1/KCNA5/CKMT2/HSPB6/CALD1/TMOD1/CASQ2/DOCK4/PDE4D/ACTG2/DMPK/GPD1L/TPM1/SGCD/KCNJ3/VCL/ACTA1/KCNJ2/FXYD1/PLCE1/ATP1B1/ACTN2/NPNT/MYH11/ADRA1B/ARHGAP42/TNNT1/ITG…	88	BP
GO:0031347	regulation of defense response	157/1606	885/17910	2.34579e-17	1.35182e-15	9.34909e-16	NOD2/PIK3R6/PRKCD/GRN/SIRPA/ADCY7/LGALS9/TRPV4/TRAF3/PIK3AP1/MAPK13/PTPN6/ITGAM/PLCG2/VAV1/CTSL/C5AR1/MAPKAPK3/FANCD2/C2/SYK/FGR/ITGB2/LYN/ABHD12/ARRB2/GJA1/UNC93B1/FGL2/CAV1/TNFRSF1B/C1QC/SLAMF8/NR1H3/PPARG/HCK/BTK/CD300A/C1QA/SLAMF6/ADAM8/COLEC12/MMP9/CTSB/NLRP3/LPL/PLA2G7/LGMN/DUSP10/IL17RA/MAP3K1/C1QB/C5AR2/PIK3CG/ACP5/PTPN22/HEXIM1/PTGER3/CD300LF/TXK/CYBA/HAVCR2/NPY5R/HLA-F/CR1/FABP4/GRAMD4/…	157	BP		GO:0030334	regulation of cell migration	15/98	906/17910	0.000115737	0.00238145	0.00165243	LAMA4/IL6/HBEGF/PECAM1/ADRA2A/SOX9/CCL2/CCL8/DOCK8/THY1/MMP9/CCL19/CCR1/SGK1/CXCL14	15	BP		GO:0071706	tumor necrosis factor superfamily cytokine production	55/1825	161/17910	1.33691e-16	8.97088e-15	6.5922e-15	TMEM106A/PTAFR/CARD9/PYCARD/CCR2/TLR1/PTPN6/SASH3/HAVCR2/LILRB1/SIRPA/PTPRJ/TYROBP/CD14/LILRA4/CLEC4A/PTPN22/CYBB/ARRB2/CYBA/FCER1G/CD33/TLR2/NOD2/TREM2/LILRA2/GHRL/SPN/AKAP12/LGALS9/GPNMB/HLA-E/CCL3/CD36/NLRC3/CD2/LY96/PTPRC/ADAM8/ACP5/CX3CR1/ERRFI1/HSPB1/IL23A/IL27RA/IFIH1/LPL/C1QTNF4/NFATC4/IL10/RASGRP1/TLR4/IGF1/CLU/CD86	55	BP
GO:0051270	regulation of cellular component movement	177/1606	1046/17910	2.41475e-17	1.38203e-15	9.55801e-16	SHTN1/NRP2/GRN/FGF2/LGALS9/STK10/TRPV4/PTPRJ/SPN/ITGAX/DOCK4/DAB2/RAP2B/SCARB1/MPP1/HMOX1/IL6R/C5AR1/FERMT3/RIPK3/TIAM1/NOX4/NRP1/ABHD6/DOCK8/FGR/DDR2/LYN/SLC8B1/TRIB1/EPB41L5/ARHGAP4/EMP2/JAM3/ICAM1/CCR1/MITF/PLXND1/ARAP1/CSF1R/CAV1/SEMA6D/PTAFR/RAC2/GLUL/P2RX4/SLAMF8/PLAU/BMPR1A/PPARG/CD300A/PRR5L/PLN/SEMA4A/KANK1/ADAM8/GREM1/PDGFD/MMP9/PLK2/PFN2/PTK2/RGCC/PLA2G7/LGMN/DUSP10/PRKG1/DSC2/LIMCH1/G…	177	BP		GO:0001934	positive regulation of protein phosphorylation	15/98	907/17910	0.000117158	0.00238145	0.00165243	MAP3K8/TMEM119/DUSP5/IL6/TCIM/HBEGF/CD36/PECAM1/ADRA2A/SOX9/CHI3L1/MMP9/CCL19/CCR1/FCGR2B	15	BP		GO:0003013	circulatory system process	118/1825	532/17910	1.51857e-16	1.01109e-14	7.42991e-15	PTAFR/KCNQ1/PTPRJ/GPX1/KCNJ5/KCNE3/P2RX4/CYBA/YAP1/EGFR/GHRL/CACNA2D4/ADORA2B/ROCK2/PIK3CG/PTGS1/TRPV4/RENBP/KCNIP3/FLI1/AKAP12/ADORA3/ADRA2C/NPR3/CTSZ/MYL2/RYR3/ID2/DES/PRKG1/STAT1/C3AR1/MYBPC3/HSPB7/GAA/HTR7/PTPRO/APOE/PPARG/DSC2/ROCK1/PLN/BVES/NPR1/RYR2/FOXC2/IMMP2L/SNTA1/ATP1A2/HRC/TRPC1/KCNMB1/TNNC1/HMOX1/KCNA5/GUCA2B/ADH5/CASQ2/CXCL10/FOXC1/PTP4A3/DOCK4/PDE4D/DMPK/GPD1L/F11R/PTGER2/TPM1/SGC…	118	BP
GO:0030659	cytoplasmic vesicle membrane	136/1649	735/18675	3.39294e-17	1.4315e-15	1.05105e-15	ATP11A/KCNAB2/CD33/AP1G2/SIGLEC9/PI4K2A/SIRPA/STK10/ITGAL/PTPRJ/ATP6V0C/ITGAX/TSPAN14/ITGAM/STXBP2/DAB2/RAP2B/SCARB1/DMXL2/TCIRG1/RAPGEF1/C5AR1/PAM/CD68/PSAP/ITGB2/LHFPL2/CNIH3/LAIR1/AP1B1/MCOLN1/LILRB2/STAB1/IGF2R/ATP6V0D2/ARRB1/CAV1/PTAFR/TNFRSF1B/RAC2/SNX24/ANPEP/PLAU/CAV2/CD300A/TYROBP/ADAM8/IQGAP2/COLEC12/TRPM2/PLAUR/CD4/RAB9B/SLC2A5/ATP6V0D1/GRIA3/FZD4/LRIG3/NCALD/RAB39A/SVIP/NCKAP1L/BTC/VN…	136	CC		GO:0070661	leukocyte proliferation	8/98	270/17910	0.000117317	0.00238145	0.00165243	IL6/TNFAIP3/CCL8/TNFSF13B/DOCK8/VCAM1/CCL19/FCGR2B	8	BP		GO:0006915	apoptotic process	303/1825	1907/17910	1.61886e-16	1.06957e-14	7.85967e-15	ITGAM/AIF1/SH3KBP1/TNFAIP8L2/GPR65/BTK/CARD9/PYCARD/FGD2/PIK3CD/VAV1/CSF1R/MYD88/CTSB/PTPN6/NLRP12/CCR5/NCKAP1L/ITGB2/VAV3/CASP1/LILRB1/DOCK8/FASLG/RPS6KA1/TYROBP/GPX1/CD14/CORO1A/SPI1/RNF130/UCP2/LGMN/NLRC4/PRKCD/CXCR3/CD74/RB1/ARRB2/ATM/RHOB/P2RX4/FCER1G/RIPK3/VNN1/LYN/HCK/YAP1/NCSTN/CTSD/FGD3/NUP62/TMC8/TLR2/EGFR/NOD2/TREM2/ITGA4/HCLS1/TNF/BTC/GHRL/RASSF3/PERP/DAB2/NAIP/CIDEB/MYOCD/ARRB1/PIK3C…	303	BP
GO:0043235	receptor complex	74/1649	292/18675	3.67498e-17	1.48001e-15	1.08667e-15	NRP2/ITGAL/TRAF3/PTPN6/ITGAX/ITGAM/IL6R/NRP1/ABHD6/SYK/ITGB2/CSF2RB/LYN/ABHD12/CNIH3/MCOLN1/APBB1IP/TNFRSF1B/ITGB7/BMPR1A/NR1H3/ROR1/CD4/GRIA3/IL10RB/NPNT/ITPR3/GHR/PTK2B/DLG3/TRPC1/NLGN1/NPR1/TLR6/GRIA1/CD74/CD36/BMPR1B/EGFR/CR1L/GPR63/ITGA10/IRAK1/ITGA8/SORBS1/ERBB4/LIFR/GRIA2/PLA2R1/NTRK3/NT5DC3/ITGA4/ITGA9/ERBB2/MTTP/CD14/ITGA6/ITGA7/TLR1/IGF1R/CD3E/ITGA11/GPR84/TFRC/FLT1/CD200R1/LY96/CD3G/TL…	74	CC		GO:0030335	positive regulation of cell migration	11/98	516/17910	0.000119091	0.00240114	0.00166609	IL6/HBEGF/ADRA2A/SOX9/CCL8/DOCK8/THY1/MMP9/CCL19/CCR1/CXCL14	11	BP		GO:0043085	positive regulation of catalytic activity	224/1825	1293/17910	2.29874e-16	1.50717e-14	1.10753e-14	ARHGAP30/ITGAM/PTAFR/CSK/GPR65/ADCY7/PYCARD/FGD2/VAV1/CSF1R/MAPKAPK3/NCF4/SYK/ARHGDIB/NLRP12/NCKAP1L/PPP1R12A/ITGB2/VAV3/CASP1/DOCK8/FASLG/ADAP2/TBC1D2/PPP1R9A/LGMN/RINL/NLRC4/PRKCD/ARHGAP25/MAP4K1/PSAP/CD74/CYBA/CD300A/RIPK3/GMIP/IL18/PLCB2/LYN/RGS10/CD33/ARHGAP9/NCSTN/CTSD/RHOG/ARHGAP27/EGFR/NOD2/NCF2/TNF/GHRL/ADORA2B/ADAP1/LCP2/PERP/CD4/ROCK2/PPARGC1B/CIDEB/ARRB1/PIK3CG/RASGRP4/TNFRSF11A/GMFG/…	224	BP
GO:0031012	extracellular matrix	100/1649	468/18675	3.91368e-17	1.50762e-15	1.10694e-15	LGALS9/CTSL/PCSK6/EMILIN2/PSAP/CTSD/FBLN5/ICAM1/FGL2/SPARCL1/C1QC/C1QA/GREM1/CTSZ/MMP9/CTSB/C1QB/GPLD1/MMP19/NPNT/FMOD/SDC3/LTBP1/OGN/CDH13/SMOC2/ASPN/FGF1/LGALS3/CSTB/MFAP4/CTSH/OMD/SBSPON/ECM2/CLU/APOE/CTSS/HPSE2/CCN3/ADAMTS1/COL21A1/FREM1/TGFBI/CD151/EDIL3/S100A9/COL4A5/HMCN1/CTSC/ECM1/MMP7/COL1A1/MMP16/FGFR2/FRAS1/TFPI2/SFRP1/MMP12/ITIH5/ADAMTS9/PRELP/TGFB3/SERPINF1/CDH2/COL8A1/ITGA6/GPC3/COL…	100	CC		GO:0071216	cellular response to biotic stimulus	7/98	206/17910	0.000137367	0.00275103	0.00190887	IL6/CD36/CCL2/TNFAIP3/LY86/FCGR2B/MRC1	7	BP		GO:0002683	negative regulation of immune system process	105/1825	451/17910	2.33099e-16	1.51673e-14	1.11456e-14	MAFB/BTK/CCR2/PTPN6/HAVCR2/MILR1/SLAMF8/LILRB1/PTPRJ/TYROBP/GPX1/CD14/LILRA4/PTPN22/LILRB3/CD74/ARRB2/ATM/FCER1G/CD300A/CD84/LYN/LILRA2/C1QC/TNF/LST1/HFE/SPN/MICB/LILRB2/VSIG4/LGALS9/MNDA/PPM1B/TNFRSF21/CD68/CD300LF/GRAMD4/INPP5D/RAB7B/GPNMB/HLA-E/CCL3/ID2/NLRC3/LY96/IL17D/PTPRC/PTK2B/TMEM176B/MEIS2/LPXN/RUNX3/FCRLB/PPARG/MMP12/PAWR/HLA-G/LGALS3/TMBIM6/HLA-F/BST2/CD96/PVRIG/PTGER4/HMOX1/TGFB3/TBX…	105	BP
GO:0048523	negative regulation of cellular process	555/1606	4580/17910	2.75175e-17	1.56419e-15	1.08178e-15	NOD2/CLN8/MYO5A/GRB2/FKBP15/JARID2/ASAP1/PRKCD/UCP2/CD33/NEDD4L/GRN/SIRPA/ZNF385A/GAS7/DAPK1/FGF2/LGALS9/TRPV4/PTPRJ/SPN/PTPN6/ITGAM/PLCG2/MACROH2A1/PARP15/DAB2/RAP2B/CRYAB/RENBP/HMOX1/RAPGEF1/C5AR1/P2RX7/CSK/CAB39L/RNF213/NOX4/TCEAL1/NPC1/DPP4/REL/NRP1/CD84/PSAP/BMF/ABHD6/CTSA/TBC1D30/EPHA4/DOCK8/ITGB2/MTSS1/SLC25A4/IL10RA/LYN/LBH/SLC8B1/INPP5D/ARRB2/SPI1/NRROS/PLEK/DUSP19/PRDM5/GJA1/TRIB1/MCOLN…	555	BP		GO:0034104	negative regulation of tissue remodeling	3/98	19/17910	0.000144451	0.00287362	0.00199394	TMEM119/IL6/TNFAIP3	3	BP		GO:0071346	cellular response to interferon-gamma	53/1825	153/17910	2.41878e-16	1.56202e-14	1.14784e-14	AIF1/PTAFR/FCGR1B/IRF8/CASP1/HLA-DRB1/SIRPA/HLA-DPA1/OAS1/PRKCD/HLA-DRA/HCK/IFNGR1/HLA-DRB4/TLR2/HLA-DQB2/OAS2/MRC1/STXBP2/IFI30/LGALS9/DAPK3/CCL5/IRF5/B2M/CAMK2G/HLA-DPB1/RAB7B/HLA-E/CCL3/CIITA/TRIM25/STAT1/OAS3/PPARG/HLA-G/HLA-DQA1/IRF7/HLA-F/WAS/HLA-DQA2/GBP5/CDC42EP4/HLA-DRB5/OASL/PARP14/HLA-A/VCAM1/HLA-B/HLA-DQB1/GBP6/TLR4/HLA-C	53	BP
GO:0030098	lymphocyte differentiation	80/1606	325/17910	2.86003e-17	1.606e-15	1.11069e-15	PIK3R6/LGALS9/PTPRJ/SPN/PTPN6/PLCG2/VAV1/TCIRG1/RIPK3/FANCD2/SYK/CMTM7/INPP5D/SPI1/DOCK2/LILRB2/IKZF1/SLAMF8/ZEB1/LILRB4/SASH3/BTK/SLAMF6/MAFB/SEMA4A/ADAM8/CD4/NLRP3/DUSP10/HHEX/CHD7/ZMIZ1/MERTK/NCKAP1L/CD83/PTPN22/BLNK/PTK2B/LFNG/VNN1/MFNG/CR1/CD80/IRF1/CD86/CD28/CD74/FZD7/PRDM1/IL10/IL18/HLA-DOA/TESPA1/NFATC2/PTGER4/SFRP1/JAK3/PTPRC/RASGRP1/ZBTB16/ITGA4/GPR183/ERBB2/RHOH/HDAC9/FCGR2B/IKZF3/CD3E…	80	BP		GO:0032611	interleukin-1 beta production	5/98	93/17910	0.000157198	0.00310649	0.00215552	CD36/TNFAIP3/CCL19/ACP5/LPL	5	BP		GO:0048870	cell motility	265/1825	1611/17910	2.5097e-16	1.59673e-14	1.17334e-14	BIN2/ITGAM/AIF1/SH3KBP1/PRR5L/PTAFR/PYCARD/PIK3CD/VAV1/IL17RA/GCNT1/CSF1R/CCR2/SYK/PTPN6/ARHGDIB/FERMT3/NLRP12/CCR5/TRPM2/NCKAP1L/ITGB2/SLAMF8/VAV3/FMNL1/STK10/DOCK8/SIRPA/PTPRJ/PRKX/SLC7A7/GPX1/CORO1A/IL16/SELPLG/CKLF/LGMN/ITGAL/PRKCD/CXCR3/CD74/ARRB2/ATM/ARPC3/RHOB/P2RX4/FCER1G/CD300A/CD84/GRB2/RIPK3/ITGB7/LYN/HCK/RAC2/RAP2B/MYO1G/MPP1/NRP2/RHOG/EGFR/TREM2/MAP1B/CCR1/ITGA4/ABHD6/TNF/BTC/ADAMTS1…	265	BP
GO:0048869	cellular developmental process	506/1606	4088/17910	2.86373e-17	1.606e-15	1.11069e-15	SHTN1/MYO5A/GRB2/JARID2/NRP2/TNFAIP2/ASAP1/PIK3R6/PRKCD/KCNAB2/DHRS9/NEDD4L/GRN/ZNF385A/FGF2/LGALS9/GAB3/TRPV4/PTPRJ/SPN/PTPN6/FMNL1/ITGAM/PLCG2/MACROH2A1/TPP1/DAB2/VAV1/RBM47/CTSL/TCIRG1/RAPGEF1/IL6R/CLMN/C5AR1/P2RX7/CSK/FERMT3/RIPK3/TIAM1/FANCD2/PCSK6/SEPTIN6/NOX4/SGCB/C12orf57/NRP1/PSAP/SYK/EPHA4/FGR/ITGB2/MTSS1/DDR2/NLN/CMTM7/LYN/LBH/DOK2/INPP5D/ARRB2/SPI1/NRROS/DOCK2/PLEK/GJA1/TRIB1/TWSG1/LI…	506	BP		GO:0099024	plasma membrane invagination	4/98	50/17910	0.000160038	0.0031418	0.00218002	CD36/ITGB2/FCER1G/FCGR2B	4	BP		GO:0051674	localization of cell	265/1825	1611/17910	2.5097e-16	1.59673e-14	1.17334e-14	BIN2/ITGAM/AIF1/SH3KBP1/PRR5L/PTAFR/PYCARD/PIK3CD/VAV1/IL17RA/GCNT1/CSF1R/CCR2/SYK/PTPN6/ARHGDIB/FERMT3/NLRP12/CCR5/TRPM2/NCKAP1L/ITGB2/SLAMF8/VAV3/FMNL1/STK10/DOCK8/SIRPA/PTPRJ/PRKX/SLC7A7/GPX1/CORO1A/IL16/SELPLG/CKLF/LGMN/ITGAL/PRKCD/CXCR3/CD74/ARRB2/ATM/ARPC3/RHOB/P2RX4/FCER1G/CD300A/CD84/GRB2/RIPK3/ITGB7/LYN/HCK/RAC2/RAP2B/MYO1G/MPP1/NRP2/RHOG/EGFR/TREM2/MAP1B/CCR1/ITGA4/ABHD6/TNF/BTC/ADAMTS1…	265	BP
GO:0042592	homeostatic process	257/1606	1730/17910	2.97803e-17	1.65896e-15	1.14733e-15	NOD2/SLC7A8/MYO5A/UCP2/NEDD4L/GRN/ADCY7/FGF2/LGALS9/TRPV4/ATP6V0C/PTPN6/AMPD3/PLCG2/TPP1/SCARB1/FAM20A/CLN6/TCIRG1/HMOX1/P2RX7/CSK/PYGL/RIPK3/TIAM1/NOX4/NPC1/ABHD6/OXCT1/SYK/GNA15/TRERF1/LYN/SLC8B1/INPP5D/SPI1/GJA1/MCOLN1/IKZF1/JAM3/ICAM1/KCNN4/CCR1/TRPV2/YAP1/FTL/MRAP2/ATP6V0D2/ARRB1/RBFOX2/CSF1R/LRRC8D/CAV1/PRKCB/ADCY3/NCF4/RAC2/P2RX4/SLAMF8/GPD1L/EZH2/NR1H3/GRINA/SASH3/PPARG/RASSF2/SH2B3/PLN/P…	257	BP		GO:0050702	interleukin-1 beta secretion	4/98	51/17910	0.000172934	0.00322284	0.00223625	CD36/TNFAIP3/CCL19/LPL	4	BP		GO:0008015	blood circulation	116/1825	523/17910	2.78147e-16	1.75662e-14	1.29084e-14	PTAFR/KCNQ1/PTPRJ/GPX1/KCNJ5/KCNE3/P2RX4/CYBA/EGFR/GHRL/CACNA2D4/ADORA2B/ROCK2/PIK3CG/PTGS1/TRPV4/RENBP/KCNIP3/FLI1/AKAP12/ADORA3/ADRA2C/NPR3/CTSZ/MYL2/RYR3/ID2/DES/PRKG1/STAT1/C3AR1/MYBPC3/HSPB7/GAA/HTR7/PTPRO/APOE/PPARG/DSC2/ROCK1/PLN/BVES/NPR1/RYR2/FOXC2/IMMP2L/SNTA1/ATP1A2/HRC/TRPC1/KCNMB1/TNNC1/HMOX1/KCNA5/GUCA2B/ADH5/CASQ2/CXCL10/FOXC1/PTP4A3/DOCK4/PDE4D/DMPK/GPD1L/F11R/PTGER2/TPM1/SGCD/SLC…	116	BP
GO:0051246	regulation of protein metabolic process	363/1606	2700/17910	3.04253e-17	1.68367e-15	1.16441e-15	TMEM106A/NOD2/CLN8/GRB2/JARID2/PIK3R6/PRKCD/CD33/NEDD4L/MADD/TEC/GRN/SIRPA/ZNF385A/ADCY7/DAPK1/FGF2/LGALS9/PIK3R5/TRPV4/PTPRJ/TRAF3/SPN/MKNK1/PTPN6/MACROH2A1/DAB2/RAP2B/CRYAB/RENBP/FAM20A/CLN6/HMOX1/RAPGEF1/IL6R/C5AR1/P2RX7/MAPKAPK3/CSK/RIPK3/TIAM1/ARRDC4/NOX4/NRP1/PSAP/C2/CTSD/CTSA/SYK/EPHA4/FGR/ITGB2/DDR2/LYN/LBH/INPP5D/ARRB2/SPI1/DUSP19/GJA1/TRIB1/TWSG1/LILRB2/LCP2/EMP2/ICAM1/CCR1/FGD2/ARRB1/C…	363	BP		GO:0070663	regulation of leukocyte proliferation	7/98	214/17910	0.000173781	0.00322284	0.00223625	IL6/TNFAIP3/CCL8/TNFSF13B/VCAM1/CCL19/FCGR2B	7	BP		GO:0032496	response to lipopolysaccharide	79/1825	295/17910	3.64057e-16	2.2824e-14	1.67721e-14	PTAFR/PYCARD/MAPKAPK3/CCR5/IRF8/HAVCR2/CASP1/LY86/LILRB1/SIRPA/FASLG/CD14/CD180/CEBPE/PTPN22/IL18/LYN/HCK/IL10RA/TLR2/NOD2/TREM2/LILRA2/TNF/LDOC1/TNFRSF11A/MRC1/CARD16/LILRB2/GNG12/AKAP12/LGALS9/P2RX7/CCL5/CD68/CCL3/CD36/LY96/PLCG2/ACP5/CX3CR1/CD6/SCARB1/CD96/CYP27B1/PTGER4/KMO/ADH5/SNCA/ABCA1/SLC11A1/CXCL10/PDE4D/PTGER2/LITAF/DUSP10/HAMP/VCAM1/IRAK1/NLRP3/IL10/C5AR1/KCNJ8/TNFRSF1B/TLR4/IL1B/CCR7…	79	BP
GO:0002790	peptide secretion	117/1606	582/17910	3.20741e-17	1.76323e-15	1.21944e-15	TMEM106A/NOD2/MYO5A/UCP2/CD33/GNPTAB/LGALS9/TRPV4/TCIRG1/P2RX7/TIAM1/PAM/DPP4/OXCT1/SYK/FGR/SLC25A4/LYN/SLC8B1/PLEK/GJA1/LCP2/KCNN4/ARRB1/CSF1R/TNFRSF1B/GLUL/CD22/NR1H3/RHBDF2/ADAM8/NLRP3/LPL/RGCC/IL17RA/GPLD1/TNFRSF21/CHD7/IL1RN/ITPR3/C5AR2/PTPN22/CYB5R4/HAVCR2/ICA1/ANGPT1/KCNS3/LGR4/LILRB1/ABCA1/APOE/PYCARD/CPE/TLR6/CCN3/CADM1/MYH10/NLRC4/GJA5/CD74/KCNA5/ADTRP/CD36/TREM2/ADCY5/EGFR/IL10/TNFAIP3…	117	BP		GO:0051235	maintenance of location	8/98	286/17910	0.000174154	0.00322284	0.00223625	IL6/CD36/THY1/EPB41L3/ABCG1/CASQ2/CCL19/LPL	8	BP		GO:1902105	regulation of leukocyte differentiation	74/1825	267/17910	4.2692e-16	2.65711e-14	1.95257e-14	MAFB/BTK/CCR2/SYK/PTPN6/SASH3/NCKAP1L/SLAMF8/LILRB1/TYROBP/NFAM1/LILRB3/CD74/RB1/IL18/VNN1/LYN/ZEB1/TREM2/CCR1/HCLS1/C1QC/TNF/ATP6AP1/CD4/PPARGC1B/CD28/LILRB2/PIK3R6/LGALS9/RASSF2/CD80/INPP5D/CCL3/ID2/CD2/PTPRC/TMEM176B/ADAM8/RUNX3/HLA-G/IRF7/EVI2B/ZMIZ1/TBX21/ZAP70/ERBB2/FSTL3/CD27/ZNF683/TMEM176A/SFRP1/IL23A/CA2/SIGLEC15/DUSP10/CD83/JAK3/NLRP3/CR1/RASGRP1/MYB/LEF1/LAG3/TLR4/IL7R/ADA/NFKBID/HOXA…	74	BP
GO:0012506	vesicle membrane	138/1649	754/18675	5.06124e-17	1.86844e-15	1.37186e-15	GRB2/ATP11A/KCNAB2/CD33/AP1G2/SIGLEC9/PI4K2A/SIRPA/STK10/ITGAL/PTPRJ/ATP6V0C/ITGAX/TSPAN14/ITGAM/STXBP2/DAB2/RAP2B/SCARB1/DMXL2/TCIRG1/RAPGEF1/C5AR1/PAM/CD68/PSAP/ITGB2/LHFPL2/CNIH3/LAIR1/AP1B1/MCOLN1/LILRB2/STAB1/IGF2R/ATP6V0D2/ARRB1/CAV1/PTAFR/TNFRSF1B/RAC2/SNX24/ANPEP/PLAU/CAV2/CD300A/TYROBP/ADAM8/IQGAP2/COLEC12/TRPM2/PLAUR/CD4/RAB9B/SLC2A5/ATP6V0D1/GRIA3/FZD4/LRIG3/NCALD/RAB39A/SVIP/WAS/NCKAP…	138	CC		GO:0002819	regulation of adaptive immune response	6/98	150/17910	0.000174394	0.00322284	0.00223625	IL6/TNFAIP3/TNFSF13B/CCL19/FCER1G/FCGR2B	6	BP		GO:0032640	tumor necrosis factor production	53/1825	155/17910	4.56497e-16	2.82076e-14	2.07282e-14	TMEM106A/PTAFR/CARD9/PYCARD/CCR2/TLR1/PTPN6/SASH3/HAVCR2/LILRB1/SIRPA/PTPRJ/TYROBP/CD14/LILRA4/CLEC4A/PTPN22/CYBB/ARRB2/CYBA/FCER1G/CD33/TLR2/NOD2/TREM2/LILRA2/GHRL/SPN/AKAP12/LGALS9/GPNMB/HLA-E/CCL3/CD36/NLRC3/CD2/LY96/PTPRC/ACP5/CX3CR1/ERRFI1/HSPB1/IL23A/IL27RA/IFIH1/LPL/C1QTNF4/NFATC4/IL10/RASGRP1/TLR4/IGF1/CLU	53	BP
GO:0034097	response to cytokine	191/1606	1167/17910	4.14428e-17	2.26337e-15	1.56533e-15	NOD2/GRB2/JARID2/NRP2/PRKCD/MADD/TEC/SIRPA/DAPK1/FGF2/LGALS9/TRAF3/MAPK13/PTPN6/ITGAX/ITGAM/STXBP2/VAV1/TCIRG1/HMOX1/RAPGEF1/IL6R/MAPKAPK3/SYK/DOCK8/ITGB2/CSF2RB/IL10RA/INPP5D/SPI1/PRDM5/ICAM1/CCR1/IRF5/CSF1R/CAV1/ALOX5/PTAFR/TNFRSF1B/CCRL2/SELPLG/KMO/ZEB1/NR1H3/PPARG/HCK/BTK/SH2B3/IRF8/CD4/MMP9/TNFSF15/MAOA/TNFRSF14/HCLS1/IL17RA/FZD4/IL10RB/NPNT/WAS/TNFRSF21/PTPN7/HK2/IL1RN/IL2RG/ACP5/ACSL1/DCST…	191	BP		GO:0001794	type IIa hypersensitivity	2/98	4/17910	0.000176552	0.00322284	0.00223625	FCER1G/FCGR2B	2	BP		GO:0055080	cation homeostasis	125/1825	588/17910	6.0026e-16	3.6826e-14	2.70614e-14	SLC46A1/CCR2/PTPN6/CCR5/TRPM2/SLAMF8/FASLG/ATP6V1A/CORO1A/NCOA4/CLN6/ATP6V1B2/P2RX4/CYBA/FTL/SLC4A11/LYN/NCS1/ATP6V0D1/TMC8/ATP6V0B/EGFR/CCR1/GHRL/ATP6AP1/CD4/MCOLN1/PIK3CG/HFE/HEXB/TRPV4/SNX10/JPH4/JPH2/P2RX7/CCL5/B2M/CLIC4/CD52/ATP6V0C/CCL3/CD36/RYR3/SLC25A23/PTPRC/PDE6B/PTK2B/ANXA2/SLC7A8/LPAR1/C3AR1/S1PR3/BAX/LCK/FTH1/APOE/PLCG2/FAM20A/PLN/GRINA/MYO5A/ATP6V1F/ATP6V1C1/TMBIM6/NPR1/CNNM4/RYR2/S…	125	BP
GO:0006811	ion transport	234/1606	1533/17910	4.20565e-17	2.28198e-15	1.5782e-15	SLC4A8/SLC38A7/SLC7A8/MYO5A/ATP11A/SLC36A1/PRKCD/KCNAB2/UCP2/CD33/TTYH3/NEDD4L/TMEM37/DAPK1/FGF2/TRPV4/ATP6V0C/PTPN6/PLCG2/SCARB1/TCIRG1/P2RX7/SLC37A2/CD84/PSAP/SYK/SLC25A4/LYN/SLC8B1/ARRB2/SLC2A12/CNIH3/GJA1/SLC15A3/MCOLN1/LILRB2/NFKBIE/SLC6A6/ICAM1/KCNN4/CCR1/TRPV2/FTL/ATP6V0D2/SLC43A2/LRRC8D/CAV1/SLC2A9/MAGED2/NEDD4/SLC7A5/ABCC5/PRKCB/PTAFR/P2RX4/KMO/GPD1L/TCN2/CALHM5/PPARG/PLIN2/BTK/PLN/HEPH/…	234	BP		GO:0001796	regulation of type IIa hypersensitivity	2/98	4/17910	0.000176552	0.00322284	0.00223625	FCER1G/FCGR2B	2	BP		GO:0032680	regulation of tumor necrosis factor production	52/1825	151/17910	6.14754e-16	3.74477e-14	2.75182e-14	PTAFR/CARD9/PYCARD/CCR2/TLR1/PTPN6/SASH3/HAVCR2/LILRB1/SIRPA/PTPRJ/TYROBP/CD14/LILRA4/CLEC4A/PTPN22/CYBB/ARRB2/CYBA/FCER1G/CD33/TLR2/NOD2/TREM2/LILRA2/GHRL/SPN/AKAP12/LGALS9/GPNMB/HLA-E/CCL3/CD36/NLRC3/CD2/LY96/PTPRC/ACP5/CX3CR1/ERRFI1/HSPB1/IL23A/IL27RA/IFIH1/LPL/C1QTNF4/NFATC4/IL10/RASGRP1/TLR4/IGF1/CLU	52	BP
GO:0050670	regulation of lymphocyte proliferation	59/1606	199/17910	4.77467e-17	2.57401e-15	1.78016e-15	VAV3/LGALS9/SPN/PTPN6/RIPK3/INPP5D/TWSG1/LILRB2/TNFRSF1B/RAC2/CD22/SASH3/BTK/CD300A/TYROBP/CD4/TNFRSF21/NCKAP1L/PTPN22/PDE5A/LGALS3/HAVCR2/LILRB1/CORO1A/PYCARD/TNFSF8/IRF1/CD28/PAWR/CD74/IL10/IL18/GPNMB/PDCD1LG2/NFATC2/PTPRC/VSIG4/HLA-DMB/GPR183/ERBB2/AIF1/FCGR2B/CD38/CD55/IKZF3/CD3E/MNDA/HLA-DPB1/TFRC/PNP/IL1B/TNFSF13B/IL2RA/IGF1/CCL5/GAL/MIR21/CCR2/CCL19	59	BP		GO:0002399	MHC class II protein complex assembly	2/98	4/17910	0.000176552	0.00322284	0.00223625	HLA-DMA/HLA-DRA	2	BP		GO:0008219	cell death	334/1825	2178/17910	6.42341e-16	3.88526e-14	2.85506e-14	ITGAM/AIF1/SH3KBP1/TNFAIP8L2/GPR65/BTK/CARD9/PYCARD/FGD2/PIK3CD/VAV1/CSF1R/MYD88/CTSB/PTPN6/NLRP12/CCR5/NCKAP1L/ITGB2/VAV3/CASP1/LILRB1/DOCK8/FASLG/RPS6KA1/TYROBP/GPX1/CD14/CORO1A/SPI1/RNF130/UCP2/LGMN/NLRC4/PRKCD/CXCR3/PSAP/CD74/RB1/ARRB2/ATM/RHOB/P2RX4/FCER1G/RIPK3/VNN1/C1QA/LYN/HCK/YAP1/NCSTN/CTSD/FGD3/NUP62/TMC8/TLR2/EGFR/NOD2/TREM2/ITGA4/HCLS1/TNF/BTC/GHRL/RASSF3/PERP/DAB2/NAIP/CIDEB/MYOCD/A…	334	BP
GO:0044437	vacuolar part	109/1649	538/18675	8.18134e-17	2.89947e-15	2.12887e-15	ATP11A/SLC36A1/PRKCD/GRN/PI4K2A/ATP6V0C/TPP1/DAB2/SCARB1/GNS/CTSL/GPR137B/TCIRG1/SLC29A3/ZFYVE26/MAN2B1/NPC1/RNASET2/CD68/DPP4/GM2A/GUSB/PSAP/ABHD6/CTSD/CTSA/GLMP/ACP2/AP1B1/SLC15A3/MCOLN1/FUCA1/IGF2R/FTL/ATP6V0D2/ADA2/RUBCNL/ARRB1/RNF152/NEU1/DRAM1/MMD/P2RX4/ANPEP/TCN2/HEXA/CREG1/TRPM2/CTSB/ATP6V0D1/FRK/LGMN/GNAI1/ARHGAP45/GPLD1/FMOD/SDC3/HEXB/OGN/ATP6V1A/VNN1/GAA/HLA-F/IFI30/PRKD1/OMD/MFSD12/PY…	109	CC		GO:0002445	type II hypersensitivity	2/98	4/17910	0.000176552	0.00322284	0.00223625	FCER1G/FCGR2B	2	BP		GO:0009306	protein secretion	119/1825	549/17910	6.90197e-16	4.14552e-14	3.04632e-14	TMEM106A/AIF1/PYCARD/PYDC1/IL17RA/CSF1R/TLR1/SYK/NLRP12/HAVCR2/CASP1/LILRB1/CD14/UCP2/CRTAM/NLRC4/PTPN22/NAGPA/LYN/CD33/C2CD2L/TLR2/EGFR/NOD2/TREM2/LILRA2/TNF/GHRL/LCP2/ARRB1/MYOM1/TRPV4/CARD16/CLEC5A/AKAP12/LGALS9/DPP4/P2RX7/TIAM1/TLR5/CCL5/CAMK2G/TNFRSF21/ADRA2C/FGR/CHI3L1/HLA-E/CCL3/CD36/RHBDF2/KCNN4/CD2/ADAM8/M6PR/TNFSF13B/OXCT1/CD40LG/APOE/MMP12/AIM2/MYO5A/TMBIM6/SPTBN1/BTN3A1/SLC25A4/GBP5/P…	119	BP
GO:0035239	tube morphogenesis	158/1606	905/17910	8.36546e-17	4.48088e-15	3.09894e-15	NRP2/TNFAIP2/PIK3R6/GRN/VAV3/FGF2/ITGAX/HMOX1/C5AR1/RNF213/NRP1/FMN1/SYK/EPHA4/ITGB2/MTSS1/SPI1/GJA1/STAB1/EPB41L5/EMP2/ST14/JAM3/YAP1/PLXND1/CSF1R/CAV1/NEDD4/PRKCB/SGPL1/GLUL/ANPEP/ZEB1/BMPR1A/CELSR1/PPARG/MEIS1/SEMA4A/ADAM8/GREM1/AQP1/CTSZ/PLK2/PTK2/TSPAN12/RGCC/FZD4/PPP1CA/GPLD1/MMP19/NPNT/HAND2/HHEX/HK2/CHD7/ZMIZ1/SHROOM3/PIK3CG/CDH13/SMOC2/PGR/FGF1/MIB1/HEY2/PTK2B/CSF1/FZD6/RALA/ATOH8/PRKD1/…	158	BP		GO:0002892	regulation of type II hypersensitivity	2/98	4/17910	0.000176552	0.00322284	0.00223625	FCER1G/FCGR2B	2	BP		GO:0005774	vacuolar membrane	91/1867	382/18675	1.81246e-15	4.15435e-14	2.95717e-14	TLR7/TMEM9B/VAMP8/TRPM2/HLA-DRB1/HLA-DPA1/ATP6V1A/DAGLB/HLA-DMB/SLC15A3/SLC36A1/HLA-DMA/AP1B1/NFAM1/ATP6V1B2/PSAP/CD74/LAPTM5/GPR137B/WDR81/P2RX4/HLA-DRA/VNN1/SLC29A3/ATP6V0D1/TM6SF1/NCSTN/LRMP/CTSD/HLA-DRB4/ATP6V0B/ABHD6/HLA-DQB2/DAB2/ARRB1/MCOLN1/PLEKHM1/MANBA/MYO7A/DRAM1/MREG/GBA/PI4K2A/CTSA/DPP4/IGF2R/DNAJC5/DRAM2/VASN/ACP2/CD68/VLDLR/ATP6V0C/STARD3/HLA-DPB1/ANPEP/M6PR/ANXA2/MMD/DTX3L/C3AR1/G…	91	CC
GO:0062023	collagen-containing extracellular matrix	89/1649	399/18675	1.38934e-16	4.73446e-15	3.47617e-15	LGALS9/CTSL/PCSK6/EMILIN2/PSAP/CTSD/FBLN5/ICAM1/FGL2/SPARCL1/C1QC/C1QA/GREM1/CTSZ/MMP9/CTSB/C1QB/NPNT/FMOD/SDC3/LTBP1/OGN/CDH13/SMOC2/ASPN/LGALS3/CSTB/MFAP4/CTSH/OMD/SBSPON/ECM2/CLU/APOE/CTSS/CCN3/ADAMTS1/COL21A1/FREM1/TGFBI/CD151/EDIL3/S100A9/COL4A5/HMCN1/CTSC/ECM1/COL1A1/FGFR2/FRAS1/SFRP1/ITIH5/ADAMTS9/PRELP/TGFB3/SERPINF1/CDH2/COL8A1/ITGA6/GPC3/COL11A1/THSD4/SPON1/MATN2/TINAGL1/SOST/HAPLN1/MYO…	89	CC		GO:0048866	stem cell fate specification	2/98	4/17910	0.000176552	0.00322284	0.00223625	SOX17/SOX9	2	BP		GO:0050663	cytokine secretion	67/1825	230/17910	7.05423e-16	4.20756e-14	3.0919e-14	TMEM106A/AIF1/PYCARD/PYDC1/IL17RA/CSF1R/TLR1/SYK/NLRP12/HAVCR2/CASP1/LILRB1/CD14/CRTAM/NLRC4/PTPN22/LYN/TLR2/NOD2/LILRA2/TNF/GHRL/LCP2/TRPV4/CARD16/CLEC5A/AKAP12/LGALS9/P2RX7/TLR5/TNFRSF21/FGR/CHI3L1/CCL3/CD36/CD2/MMP12/AIM2/SPTBN1/BTN3A1/GBP5/BTN3A2/PTGER4/CD244/ABCA1/IL27RA/IFIH1/TCIRG1/LPL/C1QTNF4/MCOLN2/CADM1/NLRP3/IL10/FCN1/RASGRP1/POSTN/TNFRSF1B/CLECL1/C1QTNF3/TLR4/ALOX15B/IL1B/CCR7/SRGN/OS…	67	BP
GO:0030667	secretory granule membrane	73/1649	293/18675	1.62664e-16	5.3378e-15	3.91916e-15	ATP11A/KCNAB2/CD33/SIGLEC9/SIRPA/STK10/ITGAL/PTPRJ/ATP6V0C/ITGAX/TSPAN14/ITGAM/STXBP2/RAP2B/TCIRG1/C5AR1/PAM/CD68/PSAP/ITGB2/LHFPL2/LAIR1/LILRB2/IGF2R/CAV1/PTAFR/TNFRSF1B/ANPEP/PLAU/CAV2/CD300A/TYROBP/ADAM8/IQGAP2/TRPM2/PLAUR/RAB9B/SLC2A5/SVIP/NCKAP1L/VNN1/MME/LGALS3/CYBA/GAA/ICA1/CR1/CPE/CD53/FCER1G/PCDH7/CD36/SLC11A1/VAMP8/PECAM1/PTPRC/SNCA/CYBB/FCGR2A/CD14/CD38/CD55/SLC2A3/ATP8B4/C3AR1/GPR84/C…	73	CC		GO:0061009	common bile duct development	2/98	4/17910	0.000176552	0.00322284	0.00223625	SOX17/SOX9	2	BP		GO:0006811	ion transport	253/1825	1533/17910	9.08752e-16	5.38294e-14	3.95563e-14	PTAFR/BTK/SLC46A1/SLCO2B1/CCR2/SYK/PTPN6/VAMP8/CCR5/TRPM2/KCNQ1/STAC3/CTSS/PACSIN3/LILRB1/FASLG/SLC7A7/ATP6V1A/CORO1A/IL16/SLMAP/KCNJ5/HVCN1/UCP2/SLC15A3/LRRC8D/CPT1B/SLC36A1/KCNE3/PRKCD/ATP6V1B2/PSAP/SLC2A9/CYBB/ARRB2/P2RX4/CYBA/FCER1G/CD84/FTL/SLC4A11/LYN/CD33/NCS1/C2CD2L/ATP6V0D1/NPC2/ABCC5/TMC8/ATP6V0B/TREM2/CCR1/LILRA2/COMMD9/CACNA2D4/TTYH3/ATP6AP1/CD4/SLC38A7/MCOLN1/PIK3CG/HFE/TNFRSF11A/TMC…	253	BP
GO:2000147	positive regulation of cell motility	110/1606	540/17910	1.11336e-16	5.92563e-15	4.09812e-15	SHTN1/NRP2/GRN/FGF2/LGALS9/TRPV4/SPN/ITGAX/DOCK4/DAB2/SCARB1/HMOX1/IL6R/C5AR1/FERMT3/TIAM1/NOX4/NRP1/DOCK8/FGR/DDR2/LYN/EPB41L5/ICAM1/CCR1/CSF1R/CAV1/SEMA6D/PTAFR/RAC2/P2RX4/PLAU/ADAM8/PDGFD/MMP9/PLK2/PTK2/PLA2G7/LGMN/GPLD1/NCKAP1L/CDH13/SMOC2/FGF1/PTK2B/CSF1/LGALS3/CARMIL1/ATOH8/PRKD1/CTSH/ANGPT1/LGR6/CXCL16/ACTN4/ANXA3/CORO1A/PYCARD/GAB1/ADAMTS1/MYLK/ROCK2/PAK3/CD151/CD74/LPAR1/TREM2/MCAM/EGFR/…	110	BP		GO:2000147	positive regulation of cell motility	11/98	540/17910	0.000177126	0.00322284	0.00223625	IL6/HBEGF/ADRA2A/SOX9/CCL8/DOCK8/THY1/MMP9/CCL19/CCR1/CXCL14	11	BP		GO:0048869	cellular developmental process	556/1825	4088/17910	1.02149e-15	6.00929e-14	4.4159e-14	DHRS9/ITGAM/ASCL2/BLNK/SH3KBP1/FERMT2/CSK/MAFB/DOK1/BTK/MAF/CNTN4/HDAC10/FGD2/PIK3CD/VAV1/CSF1R/CCR2/GAB3/CTSB/SYK/PTPN6/SASH3/FERMT3/CEBPA/TRPM2/NCKAP1L/IRF8/STAC3/ITGB2/SLAMF8/FMNL1/SH2B3/LILRB1/FASLG/RPS6KA1/RBM47/PTPRJ/TYROBP/PRKX/GPX1/ZGLP1/FLNC/CORO1A/PPP1R9A/SPI1/DAGLB/CFL2/TWF2/LIPA/PRKCD/NFAM1/CEBPE/PTPN22/LILRB3/PSAP/CD74/LIMK1/TPP1/RB1/ARRB2/ATM/CMTM7/RHOB/P2RX4/FCER1G/GRB2/RIPK3/IL18/…	556	BP
GO:1903039	positive regulation of leukocyte cell-cell adhesion	61/1606	214/17910	1.13259e-16	5.98982e-15	4.14251e-15	NOD2/GRB2/PIK3R6/LGALS9/PTPN6/VAV1/CSK/DPP4/SYK/DOCK8/ITGB2/LYN/LILRB2/ICAM1/CAV1/PTAFR/LILRB4/SASH3/ADAM8/CD4/NLRP3/TNFRSF14/DUSP10/ZMIZ1/NCKAP1L/CD83/VNN1/HAVCR2/LILRB1/CORO1A/PYCARD/CD80/CD86/PAK3/CD28/CD74/IRAK1/IL18/PDCD1LG2/TESPA1/PTPRC/RASGRP1/ZBTB16/ITGA4/HLA-DMB/AIF1/CD55/CD3E/HLA-DPB1/TFRC/PNP/IL1B/TNFSF13B/CCL2/IL2RA/IGF1/CCL5/IL7R/MIR21/CCR2/CCL19	61	BP		GO:0032680	regulation of tumor necrosis factor production	6/98	151/17910	0.000180817	0.00327004	0.002269	CD36/TNFAIP3/CCL19/ACP5/FCER1G/LPL	6	BP		GO:0042330	taxis	119/1825	553/17910	1.21373e-15	7.09164e-14	5.21125e-14	BIN2/AIF1/SH3KBP1/PTAFR/DOK1/CNTN4/PIK3CD/VAV1/IL17RA/CSF1R/CCR2/SYK/CMTM3/CCR5/TRPM2/NCKAP1L/ITGB2/SLAMF8/VAV3/PTPRJ/CORO1A/IL16/CKLF/LGMN/PRKCD/CXCR3/CD74/ARRB2/CMTM7/P2RX4/GRB2/LYN/RAC2/MPP1/NRP2/RHOG/TREM2/CCR1/PIK3CG/TNFRSF11A/SPN/TRPV4/SBDS/DOCK2/LGALS9/TIAM1/CCL5/RALA/GPSM3/PLA2G7/VLDLR/CXCL16/ENAH/CCL4/GPNMB/CCL3/PREX1/ID2/PTK2B/ADAM8/LPAR1/C3AR1/PTPRO/APBB2/LGALS3/CXCL14/NFIB/CX3CR1/SPTB…	119	BP
GO:0040017	positive regulation of locomotion	114/1606	570/17910	1.23838e-16	6.50814e-15	4.50098e-15	SHTN1/NRP2/GRN/FGF2/LGALS9/TRPV4/SPN/ITGAX/DOCK4/DAB2/SCARB1/HMOX1/IL6R/C5AR1/FERMT3/TIAM1/NOX4/NRP1/DOCK8/FGR/DDR2/LYN/EPB41L5/ICAM1/CCR1/CSF1R/CAV1/SEMA6D/PTAFR/RAC2/P2RX4/PLAU/CAV2/ADAM8/PDGFD/MMP9/PLK2/PTK2/PLA2G7/LGMN/GPLD1/NCKAP1L/CDH13/SMOC2/FGF1/PTK2B/CSF1/LGALS3/CARMIL1/ATOH8/PRKD1/CTSH/ANGPT1/LGR6/CXCL16/ACTN4/CHMP4C/ANXA3/CORO1A/PYCARD/GAB1/ADAMTS1/MYLK/ROCK2/PAK3/CD151/CD74/LPAR1/TREM…	114	BP		GO:0002275	myeloid cell activation involved in immune response	11/98	542/17910	0.000182896	0.00328772	0.00228127	CD36/PECAM1/FABP5/VAMP8/CHI3L1/MMP9/ITGB2/SERPINA1/ANPEP/FCER1G/CD53	11	BP		GO:0098771	inorganic ion homeostasis	126/1825	600/17910	1.22441e-15	7.10574e-14	5.22161e-14	SLC46A1/CCR2/PTPN6/CCR5/TRPM2/SLAMF8/FASLG/ATP6V1A/CORO1A/NCOA4/CLN6/ATP6V1B2/P2RX4/CYBA/FTL/LYN/NCS1/ATP6V0D1/TMC8/ATP6V0B/EGFR/CCR1/GHRL/ATP6AP1/CD4/MCOLN1/PIK3CG/HFE/HEXB/TRPV4/SNX10/JPH4/JPH2/P2RX7/CCL5/B2M/CLIC4/CD52/ATP6V0C/CCL3/CD36/RYR3/SLC25A23/PTPRC/PDE6B/PTK2B/ANXA2/SLC7A8/LPAR1/C3AR1/S1PR3/BAX/LCK/FTH1/APOE/PLCG2/FAM20A/PLN/GRINA/MYO5A/ATP6V1F/ATP6V1C1/TMBIM6/NPR1/CNNM4/RYR2/SLC40A1/S…	126	BP
GO:0009306	protein secretion	111/1606	549/17910	1.41134e-16	7.37075e-15	5.09755e-15	TMEM106A/NOD2/MYO5A/UCP2/CD33/GNPTAB/LGALS9/TRPV4/TCIRG1/P2RX7/TIAM1/PAM/DPP4/OXCT1/SYK/FGR/SLC25A4/LYN/SLC8B1/PLEK/GJA1/LCP2/KCNN4/ARRB1/CSF1R/TNFRSF1B/GLUL/CD22/NR1H3/RHBDF2/ADAM8/NLRP3/LPL/RGCC/IL17RA/GPLD1/TNFRSF21/IL1RN/ITPR3/C5AR2/PTPN22/CYB5R4/HAVCR2/ICA1/ANGPT1/KCNS3/LGR4/LILRB1/ABCA1/APOE/PYCARD/TLR6/CCN3/CADM1/MYH10/NLRC4/GJA5/KCNA5/ADTRP/CD36/TREM2/ADCY5/EGFR/IL10/TNFAIP3/MYOM1/DYSF/AN…	111	BP		GO:0030667	secretory granule membrane	8/103	293/18675	0.000218628	0.00332314	0.00250846	CD36/PECAM1/FABP5/VAMP8/ITGB2/ANPEP/FCER1G/CD53	8	CC		GO:0050801	ion homeostasis	136/1825	669/17910	1.3526e-15	7.79699e-14	5.72958e-14	SLC46A1/CCR2/PTPN6/CCR5/TRPM2/SLAMF8/FASLG/ATP6V1A/CORO1A/SLMAP/NCOA4/CLN6/ATP6V1B2/P2RX4/CYBA/FTL/SLC4A11/LYN/NCS1/ATP6V0D1/TMC8/ATP6V0B/EGFR/CCR1/POLD1/GHRL/ATP6AP1/CD4/MYOC/MCOLN1/PIK3CG/HFE/HEXB/TRPV4/SNX10/JPH4/JPH2/P2RX7/CCL5/B2M/CLIC4/CD52/ATP6V0C/CCL3/CD36/RYR3/SLC25A23/PTPRC/PDE6B/PTK2B/ANXA2/SLC7A8/LPAR1/C3AR1/S1PR3/BAX/LCK/FTH1/APOE/PLCG2/FAM20A/PRKAA2/PLN/GRINA/MYO5A/ATP6V1F/ATP6V1C1/…	136	BP
GO:0050801	ion homeostasis	127/1606	669/17910	1.5809e-16	8.20499e-15	5.67451e-15	SLC7A8/MYO5A/NEDD4L/GRN/FGF2/TRPV4/ATP6V0C/PTPN6/PLCG2/FAM20A/CLN6/TCIRG1/HMOX1/P2RX7/GNA15/LYN/SLC8B1/GJA1/MCOLN1/CCR1/FTL/ATP6V0D2/CAV1/PRKCB/P2RX4/SLAMF8/GPD1L/GRINA/PLN/HEPH/TRPM2/CD4/ATP2B1/FHL1/ATP6V0D1/CA2/RAB39A/CHD7/LRP6/ITPR3/PIK3CG/HEXB/KEL/CD52/PTK2B/ATP6V1A/NEO1/CYBA/ATP6AP1/RAB20/TRPC1/PKD2/SGCD/ABCA1/SLC9A7/APOE/CORO1A/ERO1A/DMD/PLCE1/BCAP31/NPR1/AKAP6/GRIA1/ATP1A2/CDH23/SLMAP/CASQ…	127	BP		GO:0002886	regulation of myeloid leukocyte mediated immunity	4/98	52/17910	0.000186563	0.00333356	0.00231307	VAMP8/ITGB2/FCER1G/FCGR2B	4	BP		GO:0043067	regulation of programmed cell death	253/1825	1539/17910	1.46811e-15	8.40641e-14	6.17741e-14	ITGAM/AIF1/TNFAIP8L2/BTK/CARD9/PYCARD/FGD2/PIK3CD/VAV1/CSF1R/MYD88/CTSB/NLRP12/CCR5/NCKAP1L/VAV3/CASP1/LILRB1/DOCK8/FASLG/RPS6KA1/TYROBP/GPX1/CORO1A/UCP2/LGMN/NLRC4/PRKCD/CD74/RB1/ARRB2/ATM/RHOB/FCER1G/RIPK3/VNN1/LYN/HCK/YAP1/NCSTN/CTSD/FGD3/NUP62/TMC8/EGFR/NOD2/TREM2/ITGA4/HCLS1/TNF/BTC/GHRL/RASSF3/PERP/DAB2/NAIP/CIDEB/MYOCD/ARRB1/PIK3CG/TNFSF15/CARD16/CD28/CTSH/CLEC5A/AKAP12/LGALS9/IGF2R/MNDA/R…	253	BP
GO:0098857	membrane microdomain	75/1649	310/18675	3.52811e-16	1.1164e-14	8.19689e-15	PI4K2A/ITGAM/RAP2B/SCARB1/HMOX1/CSK/NPC1/DPP4/CTSD/ITGB2/LYN/INPP5D/GJA1/LCP2/EMP2/EFHD2/ICAM1/CAV1/TNFRSF1B/SELPLG/BMPR1A/HCK/CAV2/BTK/CD4/ATP2B1/FXYD1/GNAI1/LRP6/CDH13/ADRA1B/PTK2B/MME/CNTN1/PAG1/ANGPT1/ABCA1/DMD/TLR6/AKAP6/ATP1A2/KCNA5/CD48/ADTRP/CD36/AKAP5/MYO1D/EGFR/SGCA/CXADR/BVES/DYSF/SORBS1/DLC1/JAK2/CAVIN3/PTGIS/PECAM1/PTPRC/TRPC4/CD14/CDH2/BIRC3/CD55/KCNA3/TLR1/EDNRB/KCNMA1/TLR2/PDPN/CD…	75	CC		GO:0071346	cellular response to interferon-gamma	6/98	153/17910	0.000194222	0.00344974	0.0023937	CCL2/OAS2/IFI30/VCAM1/HLA-DRA/MRC1	6	BP		GO:0030016	myofibril	59/1867	197/18675	4.22311e-15	9.43161e-14	6.71366e-14	FERMT2/PPP1R12A/FLNC/CFL2/TWF2/PGM5/MYOM1/TNNI2/LDB3/JPH2/MYL2/DES/PALLD/TNNT3/SYNM/MYBPC3/LMOD1/PARVB/SVIL/SYNPO2/SPTBN1/TPM2/RYR2/TNNC2/SYNC/ACTN1/MYL9/HRC/CRYAB/SYNE2/TNNC1/KCNA5/PDLIM1/SCO2/ITGB1BP2/CALD1/HSPB1/TMOD1/CASQ2/HABP4/FHOD3/BAG3/TPM1/NEXN/VCL/ACTA1/PDLIM3/SDC4/ACTN2/TNNT1/KCNJ8/CAPN3/ARHGEF25/FBXO32/SORBS2/ABRA/FLNA/TRIM63/TIMP4	59	CC
GO:0080134	regulation of response to stress	238/1606	1592/17910	2.68396e-16	1.38439e-14	9.57437e-15	NOD2/PIK3R6/PRKCD/TEC/GRN/SIRPA/ZNF385A/ADCY7/FGF2/LGALS9/TRPV4/TRAF3/PIK3AP1/MAPK13/PTPN6/ITGAM/PLCG2/MACROH2A1/VAV1/CRYAB/CTSL/RAPGEF1/C5AR1/MAPKAPK3/TIAM1/FANCD2/NUP210/PSAP/C2/SYK/EPHA4/FGR/ITGB2/LYN/ABHD12/ARRB2/PLEK/DUSP19/GJA1/UNC93B1/HSPB8/FBLN5/UBASH3B/FGL2/FGD2/NEK6/CAV1/TNFRSF1B/C1QC/LANCL1/SLAMF8/ATG7/PLAU/BMPR1A/TAF9B/NR1H3/GRINA/PPARG/HCK/RASSF2/BTK/CD300A/SH2B3/MAP3K20/C1QA/SLAMF6/…	238	BP		GO:0009306	protein secretion	11/98	549/17910	0.000204365	0.00359459	0.0024942	IL6/CD36/ADRA2A/TNFAIP3/TNFSF13B/CHI3L1/MMP12/CCL19/LPL/IL1RN/FCGR2B	11	BP		GO:0042581	specific granule	52/1867	160/18675	4.38246e-15	9.5428e-14	6.79281e-14	ITGAM/PTPN6/VAMP8/TRPM2/ITGB2/STK10/PTPRJ/LAIR1/HVCN1/ITGAL/ATP8B4/CYBB/CYBA/RAP2B/CD33/ALDH3B1/CTSD/CD53/TMC6/OSCAR/STXBP2/DOCK2/CLEC5A/DNAJC5/B2M/CHI3L1/CTSZ/CD36/LILRA3/DNASE1L1/ADAM8/C3AR1/FRK/ATP11A/KCNAB2/AGPAT2/GPR84/QPCT/HPSE/SLC2A5/VCL/PLAU/RAB37/TNFRSF1B/CHIT1/OLR1/HP/P2RX1/CXCL1/CFP/CAMP/SLPI	52	CC
GO:0045088	regulation of innate immune response	95/1606	440/17910	3.12047e-16	1.59967e-14	1.10632e-14	NOD2/PIK3R6/PRKCD/GRN/LGALS9/TRAF3/PIK3AP1/PTPN6/ITGAM/PLCG2/VAV1/CTSL/MAPKAPK3/SYK/FGR/ITGB2/LYN/ARRB2/UNC93B1/CAV1/SLAMF8/NR1H3/PPARG/HCK/BTK/CD300A/SLAMF6/ADAM8/COLEC12/CTSB/LGMN/DUSP10/MAP3K1/PTPN22/HEXIM1/CD300LF/TXK/CYBA/HAVCR2/HLA-F/CR1/GRAMD4/LGR4/LILRB1/APOE/PYCARD/CTSS/TSPAN6/TLR6/CADM1/IRF1/PAK3/NLRC4/S100A9/FCER1G/MYD88/CD36/TNFAIP3/IRAK1/RNF125/IFNAR2/SAMHD1/JAK2/PYHIN1/APOB/MMP12/VS…	95	BP		GO:0019882	antigen processing and presentation	7/98	220/17910	0.000205924	0.00359459	0.0024942	CD36/VAMP8/IFI30/CCL19/HLA-DMA/HLA-DRA/FCGR2B	7	BP		GO:0030139	endocytic vesicle	75/1867	289/18675	4.72597e-15	1.00398e-13	7.14659e-14	TLR7/SH3KBP1/UNC93B1/TLR1/NCF4/SYK/FCGR1B/VAMP8/FMNL1/HLA-DRB1/HLA-DPA1/CORO1A/MPEG1/HVCN1/CD74/CYBB/ARRB2/CYBA/HLA-DRA/RAC2/ATP6V0D1/HLA-DRB4/TLR2/ATP6V0B/EGFR/NCF2/HLA-DQB2/MCOLN1/MTSS1/STXBP2/RAB23/DPP4/IGF2R/B2M/RALA/CAMK2G/RAB9B/STAB1/ATP6V0C/HLA-DPB1/RAB7B/HLA-E/NCF1/CD36/SRGAP2/ADAM8/LPAR1/CD163/APOE/HLA-G/HLA-DQA1/HLA-F/SCARB1/WAS/HLA-DQA2/CDC42EP4/ATP6V0D2/HLA-DRB5/ABCA1/SLC11A1/ATP6V0A1…	75	CC
GO:0051272	positive regulation of cellular component movement	111/1606	555/17910	3.18334e-16	1.62195e-14	1.12173e-14	SHTN1/NRP2/GRN/FGF2/LGALS9/TRPV4/SPN/ITGAX/DOCK4/DAB2/SCARB1/HMOX1/IL6R/C5AR1/FERMT3/TIAM1/NOX4/NRP1/DOCK8/FGR/DDR2/LYN/EPB41L5/ICAM1/CCR1/CSF1R/CAV1/SEMA6D/PTAFR/RAC2/P2RX4/PLAU/ADAM8/PDGFD/MMP9/PLK2/PTK2/PLA2G7/LGMN/GPLD1/NCKAP1L/CDH13/SMOC2/FGF1/PTK2B/CSF1/LGALS3/CARMIL1/ATOH8/PRKD1/CTSH/ANGPT1/LGR6/CXCL16/ACTN4/ANXA3/CORO1A/PYCARD/GAB1/ADAMTS1/MYLK/ROCK2/PAK3/CD151/CD74/LPAR1/TREM2/MCAM/EGFR/…	111	BP		GO:0042327	positive regulation of phosphorylation	15/98	955/17910	0.000206011	0.00359459	0.0024942	MAP3K8/TMEM119/DUSP5/IL6/TCIM/HBEGF/CD36/PECAM1/ADRA2A/SOX9/CHI3L1/MMP9/CCL19/CCR1/FCGR2B	15	BP		GO:1903557	positive regulation of tumor necrosis factor superfamily cytokine production	36/1825	81/17910	1.87224e-15	1.06494e-13	7.82567e-14	PTAFR/CARD9/PYCARD/CCR2/TLR1/SASH3/HAVCR2/PTPRJ/TYROBP/CD14/CYBB/CYBA/FCER1G/TLR2/NOD2/LILRA2/SPN/AKAP12/LGALS9/HLA-E/CCL3/CD36/CD2/LY96/PTPRC/ADAM8/HSPB1/IL23A/IFIH1/LPL/C1QTNF4/NFATC4/RASGRP1/TLR4/CLU/CD86	36	BP
GO:0031983	vesicle lumen	79/1649	339/18675	5.52696e-16	1.68858e-14	1.2398e-14	PRKCD/PDXK/GRN/PTPN6/AMPD3/ARHGAP9/GNS/PYGL/FERMT3/MAN2B1/RNASET2/GM2A/GUSB/CTSD/CTSA/HK3/FGR/BIN2/DOCK2/APOOL/FUCA1/FTL/ADA2/NEU1/MAGED2/ALOX5/HSPA6/ATG7/CDC37L1/CREG1/CTSZ/FRK/ARHGAP45/HEXB/COTL1/CSTB/IDH1/CTSH/VCL/ACTN4/CLU/APOE/PYCARD/GLA/S100A9/SERPINI1/OSTF1/EGFR/GALNS/CTSC/ECM1/ACTN2/GMFG/APOB/CFD/TGFB3/PROS1/SCGB3A2/SRGN/MNDA/LYZ/FCN1/MMP8/CHI3L1/PNP/TIMP3/CHIT1/TGFB2/F13A1/IGF1/VWF/MMRN1…	79	CC		GO:0032640	tumor necrosis factor production	6/98	155/17910	0.000208399	0.00359459	0.0024942	CD36/TNFAIP3/CCL19/ACP5/FCER1G/LPL	6	BP		GO:0043292	contractile fiber	61/1867	209/18675	5.44399e-15	1.12898e-13	8.03636e-14	FERMT2/PPP1R12A/FLNC/CFL2/TWF2/PGM5/MYOM1/TNNI2/LDB3/JPH2/MYL2/DES/PALLD/TNNT3/SYNM/MYBPC3/LMOD1/PARVB/SVIL/SYNPO2/SPTBN1/TPM2/RYR2/TNNC2/SYNC/ACTN1/MYL9/HRC/CRYAB/SYNE2/TNNC1/KCNA5/PDLIM1/SCO2/ITGB1BP2/CALD1/HSPB1/TMOD1/CASQ2/HABP4/FHOD3/BAG3/TPM1/NEXN/VCL/ACTA1/PDLIM3/SDC4/ACTN2/NPNT/MYH11/TNNT1/KCNJ8/CAPN3/ARHGEF25/FBXO32/SORBS2/ABRA/FLNA/TRIM63/TIMP4	61	CC
GO:0010959	regulation of metal ion transport	84/1606	365/17910	3.42128e-16	1.73262e-14	1.19827e-14	MYO5A/KCNAB2/CD33/NEDD4L/PTPN6/PLCG2/P2RX7/CD84/LYN/SLC8B1/ARRB2/GJA1/LILRB2/ICAM1/CCR1/TRPV2/CAV1/NEDD4/P2RX4/GPD1L/PLN/KCNMB1/CD4/ATP2B1/FHL1/FXYD1/CHD7/GEM/PIK3CG/KEL/HSPA2/PTK2B/CNTN1/LGALS3/CYBA/TRPC1/SESTD1/PKD2/LILRB1/ACTN4/CORO1A/DMD/AKAP6/MYLK/ATP1A2/SLMAP/CASQ2/KCNA5/ANK3/PTPN3/TREM2/WNK3/RGN/HOMER1/KCNAB1/RRAD/CNKSR3/OSR1/RYR2/DYSF/CCL3/SELENON/CACNB2/NETO2/ACTN2/EHD3/FGF14/SNCA/CAMK2G…	84	BP		GO:1903555	regulation of tumor necrosis factor superfamily cytokine production	6/98	155/17910	0.000208399	0.00359459	0.0024942	CD36/TNFAIP3/CCL19/ACP5/FCER1G/LPL	6	BP		GO:0051046	regulation of secretion	148/1825	757/17910	2.27803e-15	1.28723e-13	9.45917e-14	ITGAM/AIF1/PTAFR/PYCARD/PYDC1/IL17RA/CSF1R/CCR2/TLR1/SYK/NLRP12/VAMP8/KCNQ1/ITGB2/HAVCR2/CASP1/LILRB1/CD14/PPP1R9A/UCP2/CRTAM/PTPN22/CD74/P2RX4/CYBA/FCER1G/CD300A/CD84/LYN/UNC13D/RAC2/CD33/NCS1/PNKD/C2CD2L/TLR2/EGFR/NOD2/TREM2/LILRA2/TNF/GHRL/TIFAB/RAB21/ADORA2B/ATP6AP1/OAS2/ARRB1/MYOM1/HFE/TNFRSF11A/TRPV4/CARD16/STXBP2/CLEC5A/AKAP12/LGALS9/DPP4/P2RX7/TIAM1/TLR5/CCL5/RALA/TNFRSF21/ADRA2C/FGR/NLGN…	148	BP
GO:0031349	positive regulation of defense response	105/1606	512/17910	3.51514e-16	1.76943e-14	1.22372e-14	NOD2/PRKCD/GRN/TRPV4/TRAF3/PIK3AP1/MAPK13/ITGAM/PLCG2/VAV1/CTSL/MAPKAPK3/SYK/ITGB2/LYN/ARRB2/GJA1/UNC93B1/CAV1/NR1H3/HCK/BTK/CD300A/C1QA/SLAMF6/ADAM8/COLEC12/CTSB/LPL/PLA2G7/LGMN/IL17RA/MAP3K1/PIK3CG/PTPN22/HEXIM1/PTGER3/CD300LF/TXK/CYBA/HAVCR2/NPY5R/HLA-F/FABP4/GRAMD4/LGR4/PYCARD/CTSS/TSPAN6/TLR6/CADM1/IRF1/PAK3/TNFRSF11A/CD28/NLRC4/S100A9/FCER1G/MYD88/CD36/TREM2/EGFR/TNFAIP3/AGTR1/CTSC/IRAK1/RN…	105	BP		GO:0006935	chemotaxis	11/98	551/17910	0.000210878	0.00361644	0.00250936	IL6/HBEGF/CCL2/RALA/CCL8/VCAM1/ITGB2/CCL19/CCR1/CXCL14/CCL18	11	BP		GO:0006935	chemotaxis	118/1825	551/17910	2.32557e-15	1.30551e-13	9.59349e-14	BIN2/AIF1/SH3KBP1/PTAFR/DOK1/CNTN4/PIK3CD/VAV1/IL17RA/CSF1R/CCR2/SYK/CMTM3/CCR5/TRPM2/NCKAP1L/ITGB2/SLAMF8/VAV3/PTPRJ/CORO1A/IL16/CKLF/LGMN/PRKCD/CXCR3/CD74/ARRB2/CMTM7/P2RX4/GRB2/LYN/RAC2/MPP1/NRP2/RHOG/TREM2/CCR1/PIK3CG/TNFRSF11A/SPN/TRPV4/SBDS/DOCK2/LGALS9/TIAM1/CCL5/RALA/GPSM3/PLA2G7/VLDLR/CXCL16/ENAH/CCL4/GPNMB/CCL3/PREX1/PTK2B/ADAM8/LPAR1/C3AR1/PTPRO/APBB2/LGALS3/CXCL14/NFIB/CX3CR1/SPTBN1/B…	118	BP
GO:0030154	cell differentiation	484/1606	3923/17910	4.13737e-16	2.07017e-14	1.43171e-14	SHTN1/MYO5A/GRB2/JARID2/NRP2/TNFAIP2/ASAP1/PIK3R6/KCNAB2/DHRS9/NEDD4L/GRN/ZNF385A/FGF2/LGALS9/GAB3/TRPV4/PTPRJ/SPN/PTPN6/ITGAM/PLCG2/MACROH2A1/TPP1/DAB2/VAV1/RBM47/CTSL/TCIRG1/RAPGEF1/IL6R/CLMN/C5AR1/CSK/FERMT3/RIPK3/TIAM1/FANCD2/PCSK6/SEPTIN6/NOX4/SGCB/C12orf57/NRP1/PSAP/SYK/EPHA4/ITGB2/MTSS1/DDR2/NLN/CMTM7/LYN/LBH/DOK2/INPP5D/ARRB2/SPI1/NRROS/DOCK2/PLEK/GJA1/TRIB1/TWSG1/LILRB2/EPB41L5/ARHGAP4/H…	484	BP		GO:0016485	protein processing	8/98	295/17910	0.000215012	0.00365859	0.00253861	PLAT/CFI/IGKV1-17/IGKV4-1/C1QB/C1QC/IGLV3-25/IGLV2-14	8	BP		GO:0030003	cellular cation homeostasis	113/1825	518/17910	2.38403e-15	1.32964e-13	9.77079e-14	SLC46A1/CCR2/PTPN6/CCR5/TRPM2/SLAMF8/FASLG/ATP6V1A/CORO1A/NCOA4/CLN6/ATP6V1B2/P2RX4/CYBA/FTL/SLC4A11/LYN/NCS1/ATP6V0D1/ATP6V0B/CCR1/GHRL/ATP6AP1/CD4/MCOLN1/PIK3CG/HFE/HEXB/TRPV4/JPH4/JPH2/P2RX7/CCL5/CLIC4/CD52/ATP6V0C/CCL3/CD36/RYR3/SLC25A23/PTPRC/PDE6B/PTK2B/ANXA2/LPAR1/C3AR1/S1PR3/BAX/LCK/FTH1/APOE/PLCG2/PLN/GRINA/MYO5A/ATP6V1F/ATP6V1C1/TMBIM6/RYR2/SLC40A1/SCARA5/ATP1A2/PPT1/HRC/TRPC1/BCAP31/HM…	113	BP
GO:0072359	circulatory system development	183/1606	1128/17910	5.03345e-16	2.50354e-14	1.73143e-14	JARID2/NRP2/TNFAIP2/PIK3R6/GRN/ADAP2/VAV3/FGF2/ITGAX/HMOX1/RAPGEF1/IL6R/C5AR1/RNF213/NOX4/SGCB/PAM/NRP1/OXCT1/SYK/ITGB2/ARRB2/SPI1/GJA1/AP1B1/STAB1/EMP2/JAM3/YAP1/PLXND1/CAV1/NEDD4/PDLIM3/PRKCB/SGPL1/TNFRSF1B/GLUL/ANPEP/ID3/BMPR1A/PPARG/MEIS1/PLN/SEMA4A/ADAM8/GREM1/AQP1/PDGFD/PLK2/PTK2/TSPAN12/RGCC/FZD4/GPLD1/MMP19/HAND2/HHEX/HK2/CHD7/ZMIZ1/LTBP1/PIK3CG/CDH13/SMOC2/HEXIM1/FGF1/MIB1/HEY2/PTK2B/HSP…	183	BP		GO:0071347	cellular response to interleukin-1	6/98	156/17910	0.000215788	0.00365859	0.00253861	MAP3K8/IL6/SOX9/CCL2/CHI3L1/IL1RN	6	BP		GO:0051047	positive regulation of secretion	96/1825	409/17910	2.6844e-15	1.48751e-13	1.09309e-13	ITGAM/AIF1/PTAFR/PYCARD/PYDC1/IL17RA/CSF1R/TLR1/SYK/NLRP12/VAMP8/ITGB2/HAVCR2/CASP1/CD14/CRTAM/PTPN22/P2RX4/CYBA/FCER1G/UNC13D/CD33/NCS1/C2CD2L/TLR2/EGFR/NOD2/TREM2/LILRA2/TNF/GHRL/ADORA2B/ATP6AP1/ARRB1/MYOM1/HFE/TNFRSF11A/TRPV4/CLEC5A/AKAP12/LGALS9/P2RX7/FGR/NLGN1/HLA-E/CCL3/KCNN4/CD2/ADAM8/OXCT1/MMP12/AIM2/NPR1/SPTBN1/HLA-F/PTGER4/CD244/KMO/SPP1/SCIN/TGFB3/SNCA/GAL/SMPD3/IFIH1/LPL/C1QTNF4/SDCBP…	96	BP
GO:0022409	positive regulation of cell-cell adhesion	66/1606	251/17910	5.46917e-16	2.70416e-14	1.87018e-14	NOD2/GRB2/PIK3R6/LGALS9/PTPN6/VAV1/CSK/DPP4/SYK/DOCK8/ITGB2/LYN/LILRB2/ICAM1/CAV1/PTAFR/LILRB4/SASH3/ADAM8/CD4/NLRP3/TNFRSF14/DUSP10/ZMIZ1/NCKAP1L/CD83/VNN1/HAVCR2/LILRB1/CORO1A/PYCARD/CD80/CD86/PAK3/CD28/CD74/ANK3/IL10/IRAK1/IL18/DMTN/PDCD1LG2/TESPA1/PTPRC/RASGRP1/ZBTB16/ITGA4/HLA-DMB/AIF1/CD55/ITGA6/CD3E/HLA-DPB1/TFRC/PNP/IL1B/TNFSF13B/CCL2/IL2RA/IGF1/PDPN/CCL5/IL7R/MIR21/CCR2/CCL19	66	BP		GO:0042330	taxis	11/98	553/17910	0.000217567	0.00366791	0.00254508	IL6/HBEGF/CCL2/RALA/CCL8/VCAM1/ITGB2/CCL19/CCR1/CXCL14/CCL18	11	BP		GO:0002253	activation of immune response	132/1825	647/17910	2.70917e-15	1.49161e-13	1.0961e-13	ITGAM/TLR7/CSK/BTK/CARD9/PYCARD/PIK3CD/VAV1/UNC93B1/MAPKAPK3/TLR1/MYD88/CTSB/SYK/PTPN6/CMTM3/NCKAP1L/ITGB2/HAVCR2/CTSS/VAV3/HLA-DRB1/PTPRJ/HLA-DPA1/CD14/LILRA4/FCGR3A/FCGR2A/CLEC4A/CLEC7A/LGMN/NLRC4/PRKCD/NFAM1/PTPN22/LAT2/LIMK1/ARRB2/ARPC3/CYBA/FCER1G/CD300A/GRB2/HLA-DRA/C1QA/LYN/HCK/MYO1G/C2/HLA-DRB4/TLR2/NOD2/CNPY3/LILRA2/KLHL6/C1QC/HLA-DQB2/LCP2/CD4/PAG1/PIK3AP1/MICB/VSIG4/C1QB/MNDA/MAP3K1/PS…	132	BP
GO:0051046	regulation of secretion	137/1606	757/17910	5.70299e-16	2.80319e-14	1.93866e-14	NOD2/UCP2/CD33/LGALS9/TRPV4/ITGAM/STXBP2/TCIRG1/HMOX1/P2RX7/TIAM1/PAM/DPP4/CD84/OXCT1/SYK/FGR/ITGB2/SLC25A4/LYN/SLC8B1/GJA1/KCNN4/ARRB1/CSF1R/PRKCB/PTAFR/TNFRSF1B/RAC2/GLUL/CD22/P2RX4/KMO/NR1H3/CD300A/ADGRE2/RHBDF2/ADAM8/AQP1/NLRP3/LPL/PFN2/MAOB/RGCC/IL17RA/GPLD1/TNFRSF21/CHD7/ITPR3/C5AR2/PTPN22/CYBA/HAVCR2/ATP6AP1/NPY5R/RALA/ICA1/HLA-F/ANGPT1/KCNS3/LGR4/LILRB1/APOE/SNCAIP/SGK1/PYCARD/NLGN1/PREPL…	137	BP		GO:0051272	positive regulation of cellular component movement	11/98	555/17910	0.000224435	0.00376245	0.00261067	IL6/HBEGF/ADRA2A/SOX9/CCL8/DOCK8/THY1/MMP9/CCL19/CCR1/CXCL14	11	BP		GO:0043202	lysosomal lumen	38/1867	94/18675	7.42409e-15	1.50381e-13	1.07045e-13	CTSB/GLB1/CTSS/FASLG/RNASET2/MAN2B1/LGMN/LIPA/PSAP/CD74/TPP1/FUCA1/HEXA/NPC2/CTSD/GALNS/GUSB/MANBA/HEXB/GBA/IFI30/CTSA/GNS/TCN2/ACP2/ASAH1/GM2A/GALC/GLA/GAA/PPT1/HPSE/SDC4/LUM/GPC3/CTSK/DCN/OGN	38	CC
GO:0045121	membrane raft	74/1649	309/18675	1.00092e-15	2.95605e-14	2.17042e-14	PI4K2A/ITGAM/RAP2B/SCARB1/HMOX1/CSK/NPC1/DPP4/CTSD/ITGB2/LYN/INPP5D/GJA1/LCP2/EMP2/EFHD2/ICAM1/CAV1/TNFRSF1B/SELPLG/BMPR1A/HCK/CAV2/BTK/CD4/ATP2B1/FXYD1/GNAI1/LRP6/CDH13/ADRA1B/PTK2B/MME/CNTN1/PAG1/ANGPT1/ABCA1/DMD/TLR6/AKAP6/ATP1A2/KCNA5/CD48/ADTRP/CD36/AKAP5/MYO1D/EGFR/SGCA/CXADR/BVES/SORBS1/DLC1/JAK2/CAVIN3/PTGIS/PECAM1/PTPRC/TRPC4/CD14/CDH2/BIRC3/CD55/KCNA3/TLR1/EDNRB/KCNMA1/TLR2/PDPN/CD226/S…	74	CC		GO:0043302	positive regulation of leukocyte degranulation	3/98	22/17910	0.000226853	0.00378173	0.00262405	VAMP8/ITGB2/FCER1G	3	BP		GO:0060326	cell chemotaxis	70/1825	253/17910	2.94913e-15	1.61338e-13	1.18558e-13	BIN2/AIF1/PIK3CD/VAV1/IL17RA/CCR2/SYK/CCR5/TRPM2/NCKAP1L/ITGB2/SLAMF8/VAV3/CORO1A/IL16/CKLF/LGMN/PRKCD/CXCR3/CD74/ARRB2/P2RX4/LYN/RAC2/MPP1/RHOG/CCR1/PIK3CG/TNFRSF11A/TRPV4/SBDS/LGALS9/TIAM1/CCL5/GPSM3/PLA2G7/CCL4/CCL3/PREX1/PTK2B/ADAM8/LPAR1/C3AR1/PTPRO/LGALS3/CXCL14/HSPB1/CXCL10/DOCK4/PDE4D/IL23A/CCL7/PDGFB/VCAM1/TGFB2/IL10/JAM3/C5AR1/CSF3R/ITGA1/CXCR4/LEF1/MET/CCR7/CCL13/IL6R/DUSP1/TNFSF14/IL6…	70	BP
GO:0002685	regulation of leukocyte migration	55/1606	186/17910	6.28393e-16	3.07068e-14	2.12366e-14	LGALS9/STK10/TRPV4/SPN/MPP1/HMOX1/IL6R/C5AR1/RIPK3/DOCK8/LYN/SLC8B1/JAM3/ICAM1/CCR1/PTAFR/RAC2/P2RX4/SLAMF8/CD300A/ADAM8/GREM1/PDGFD/PLA2G7/LGMN/NCKAP1L/C5AR2/PTK2B/CSF1/LGALS3/PYCARD/CCN3/CD74/ADTRP/TREM2/DYSF/ECM1/CCL3/PTGER4/ITGA4/AIF1/RIPOR2/CCL8/CXCL8/C3AR1/PTN/CD200R1/CCL2/CCL5/CXCL10/VEGFA/CCR2/FPR2/CCL4/CCL19	55	BP		GO:0031663	lipopolysaccharide-mediated signaling pathway	4/98	55/17910	0.0002321	0.00384373	0.00266707	CD36/CCL2/TNFAIP3/LY86	4	BP		GO:0030595	leukocyte chemotaxis	58/1825	188/17910	3.78784e-15	2.0591e-13	1.51312e-13	AIF1/PIK3CD/VAV1/IL17RA/CCR2/SYK/CCR5/TRPM2/NCKAP1L/ITGB2/SLAMF8/VAV3/CORO1A/IL16/CKLF/LGMN/CXCR3/CD74/LYN/RAC2/MPP1/CCR1/PIK3CG/TNFRSF11A/TRPV4/SBDS/LGALS9/CCL5/GPSM3/PLA2G7/CCL4/CCL3/PREX1/PTK2B/ADAM8/C3AR1/PTPRO/LGALS3/CXCL14/CXCL10/PDE4D/IL23A/CCL7/PDGFB/TGFB2/IL10/JAM3/C5AR1/CSF3R/ITGA1/CXCR4/CCR7/CCL13/IL6R/DUSP1/TNFSF14/IL6/SAA1	58	BP
GO:0010941	regulation of cell death	244/1606	1659/17910	7.5651e-16	3.67523e-14	2.54176e-14	NOD2/PRKCD/UCP2/MADD/GRN/ZNF385A/VAV3/DAPK1/FGF2/LGALS9/TRAF3/ITGAM/PLCG2/DAB2/VAV1/CRYAB/HMOX1/C5AR1/P2RX7/RIPK3/TIAM1/NOX4/NPC1/REL/NRP1/PSAP/BMF/CTSD/DOCK8/NET1/ITGB2/SLC25A4/LYN/INPP5D/ARRB2/GJA1/IGF2R/ICAM1/YAP1/IRF5/FGD2/PDE1A/MITF/ARRB1/CSF1R/CAV1/TNFRSF1B/LANCL1/KMO/GRK5/ID3/ATG7/RPS6KA1/TAF9B/GRINA/PPARG/HCK/RASSF2/BTK/MAP3K20/C1QA/TYROBP/PPIF/PLK1/ADAM8/GREM1/GADD45A/PLAUR/AQP1/CTSZ/MMP…	244	BP		GO:2000145	regulation of cell motility	15/98	966/17910	0.000233148	0.00384373	0.00266707	LAMA4/IL6/HBEGF/PECAM1/ADRA2A/SOX9/CCL2/CCL8/DOCK8/THY1/MMP9/CCL19/CCR1/SGK1/CXCL14	15	BP		GO:0042981	regulation of apoptotic process	248/1825	1512/17910	3.8666e-15	2.08869e-13	1.53486e-13	ITGAM/AIF1/TNFAIP8L2/BTK/CARD9/PYCARD/FGD2/PIK3CD/VAV1/CSF1R/MYD88/CTSB/NLRP12/CCR5/NCKAP1L/VAV3/CASP1/LILRB1/DOCK8/FASLG/RPS6KA1/TYROBP/GPX1/CORO1A/UCP2/LGMN/NLRC4/PRKCD/CD74/RB1/ARRB2/ATM/RHOB/FCER1G/RIPK3/VNN1/LYN/HCK/YAP1/NCSTN/CTSD/FGD3/NUP62/TMC8/EGFR/NOD2/TREM2/ITGA4/HCLS1/TNF/BTC/GHRL/RASSF3/PERP/DAB2/NAIP/CIDEB/MYOCD/ARRB1/PIK3CG/TNFSF15/CARD16/CD28/CTSH/CLEC5A/AKAP12/LGALS9/IGF2R/MNDA/R…	248	BP
GO:0060205	cytoplasmic vesicle lumen	78/1649	338/18675	1.51195e-15	4.32124e-14	3.17278e-14	PRKCD/PDXK/GRN/PTPN6/AMPD3/ARHGAP9/GNS/PYGL/FERMT3/MAN2B1/RNASET2/GM2A/GUSB/CTSD/CTSA/HK3/FGR/BIN2/DOCK2/APOOL/FUCA1/FTL/ADA2/NEU1/MAGED2/ALOX5/HSPA6/ATG7/CDC37L1/CREG1/CTSZ/FRK/ARHGAP45/HEXB/COTL1/CSTB/IDH1/CTSH/VCL/ACTN4/CLU/APOE/PYCARD/GLA/S100A9/SERPINI1/OSTF1/GALNS/CTSC/ECM1/ACTN2/GMFG/APOB/CFD/TGFB3/PROS1/SCGB3A2/SRGN/MNDA/LYZ/FCN1/MMP8/CHI3L1/PNP/TIMP3/CHIT1/TGFB2/F13A1/IGF1/VWF/MMRN1/SERP…	78	CC		GO:0071706	tumor necrosis factor superfamily cytokine production	6/98	161/17910	0.000255889	0.00419545	0.00291113	CD36/TNFAIP3/CCL19/ACP5/FCER1G/LPL	6	BP		GO:0050793	regulation of developmental process	381/1825	2598/17910	4.18552e-15	2.24684e-13	1.65108e-13	ASCL2/SH3KBP1/FERMT2/MAFB/BTK/MAF/CNTN4/FGD2/CSF1R/CCR2/SYK/PTPN6/SASH3/ARHGDIB/CEBPA/NCKAP1L/ITGB2/HAVCR2/SLAMF8/FMNL1/LILRB1/FASLG/RPS6KA1/TYROBP/PRKX/GPX1/CORO1A/PPP1R9A/SPI1/TWF2/LGMN/NFAM1/LILRB3/CD74/LIMK1/RB1/CYBB/ARRB2/RHOB/P2RX4/IL18/VNN1/C1QA/LYN/UNC13D/ZEB1/HCK/NCS1/YAP1/CD53/FGD3/TLR2/EGFR/TREM2/MAP1B/CCR1/HCLS1/PARD3/ETV5/C1QC/TNF/BTC/GHRL/TIFAB/BMPR1A/RAB21/LST1/ATP6AP1/CD4/DAB2/ROC…	381	BP
GO:0016310	phosphorylation	308/1606	2243/17910	9.57177e-16	4.62322e-14	3.19739e-14	TMEM106A/NOD2/GRK3/GRB2/PIK3R6/PRKCD/MADD/PDXK/TEC/PI4K2A/SIRPA/ADCY7/GNPTAB/VAV3/DAPK1/FGF2/LGALS9/STK10/PIK3R5/TRPV4/PTPRJ/MKNK1/MAPK13/PTPN6/MACROH2A1/DAB2/CHKA/RAP2B/CRYAB/FAM20A/RAPGEF1/IL6R/C5AR1/P2RX7/MAPKAPK3/CSK/RIPK3/TIAM1/ADPGK/NOX4/NRP1/NUP210/PSAP/SYK/HK3/EPHA4/FGR/ITGB2/DDR2/CSF2RB/LYN/LBH/IPMK/ARRB2/DUSP19/TRIB1/TWSG1/LCP2/HSPB8/EMP2/ICAM1/CCR1/FGD2/ARRB1/NEK6/CSF1R/CAV1/PRKCB/ADCY…	308	BP		GO:0042571	immunoglobulin complex, circulating	2/103	5/18675	0.000298013	0.00431409	0.00325648	JCHAIN/IGHM	2	CC		GO:0098802	plasma membrane receptor complex	50/1867	153/18675	1.14931e-14	2.27512e-13	1.61949e-13	ITGAM/TLR1/SYK/PTPN6/ITGB2/ITGAL/APBB1IP/ITGB7/LYN/TLR2/ITGA4/ABHD6/BMPR1A/IL10RB/CD4/HFE/SORBS1/B2M/ITGAX/NLGN1/CNIH3/OSMR/PTK2B/DLG3/GRIN3B/CD6/ABHD12/IL2RB/ZAP70/RAMP1/CD3D/SKAP1/BMP2/CD247/SDCBP/CD3G/IRAK1/ITGA5/ITGAD/NPNT/ITGA7/ITGA1/CD8A/CD8B/ITGB3/IL6R/CHRNA1/IL2RA/ITGA8/IL6	50	CC
GO:0043269	regulation of ion transport	121/1606	639/17910	1.04271e-15	5.00738e-14	3.46307e-14	MYO5A/PRKCD/KCNAB2/CD33/NEDD4L/TMEM37/DAPK1/PTPN6/PLCG2/TCIRG1/P2RX7/CD84/SYK/LYN/SLC8B1/ARRB2/CNIH3/GJA1/LILRB2/ICAM1/CCR1/TRPV2/CAV1/NEDD4/PTAFR/P2RX4/KMO/GPD1L/PLN/PPIF/KCNMB1/CD4/MMP9/ATP2B1/MAOB/FHL1/FXYD1/GRIA3/CA2/KCNJ5/CHD7/GEM/PIK3CG/KEL/HSPA2/PTK2B/DLG3/CNTN1/LGALS3/CYBA/NPY5R/TRPC1/SESTD1/KCNS3/PKD2/LILRB1/EPHB2/ACTN4/APOE/CORO1A/NALCN/CTSS/NLGN1/DMD/AKAP6/GRIA1/MYLK/ATP1A2/SLMAP/TNFRS…	121	BP		GO:0002757	immune response-activating signal transduction	11/98	567/17910	0.00026963	0.00437951	0.00303884	CD36/TNFAIP3/THY1/ITGB2/HLA-DRA/IGKV1-17/IGKV4-1/FCER1G/IGLV3-25/IGLV2-14/FCGR2B	11	BP		GO:0002764	immune response-regulating signaling pathway	125/1825	603/17910	4.44808e-15	2.37295e-13	1.74375e-13	ITGAM/TLR7/CSK/BTK/CARD9/PIK3CD/VAV1/UNC93B1/MAPKAPK3/TLR1/MYD88/CTSB/SYK/PTPN6/CMTM3/FCGR1B/NCKAP1L/ITGB2/HAVCR2/CTSS/VAV3/LILRB1/HLA-DRB1/PTPRJ/HLA-DPA1/CD14/LILRA4/FCGR3A/FCGR2A/CLEC4A/CLEC7A/LGMN/PRKCD/NFAM1/PTPN22/LAT2/LIMK1/ARRB2/ARPC3/CYBA/FCER1G/CD300A/GRB2/HLA-DRA/LYN/HCK/MYO1G/CD33/HLA-DRB4/TLR2/NOD2/CNPY3/LILRA2/KLHL6/HLA-DQB2/LCP2/CD4/PAG1/PIK3AP1/MICB/LILRB2/CTSH/MNDA/MAP3K1/PSMB10/T…	125	BP
GO:0045595	regulation of cell differentiation	260/1606	1808/17910	1.16851e-15	5.57947e-14	3.85872e-14	SHTN1/ASAP1/PIK3R6/NEDD4L/GRN/ZNF385A/FGF2/LGALS9/TRPV4/PTPN6/MACROH2A1/DAB2/CTSL/TCIRG1/RAPGEF1/IL6R/C5AR1/TIAM1/FANCD2/NRP1/SYK/EPHA4/DDR2/NLN/LYN/LBH/INPP5D/ARRB2/SPI1/GJA1/TRIB1/TWSG1/LILRB2/ARHGAP4/EMP2/CCR1/TRPV2/YAP1/ID4/UBASH3B/MITF/RBFOX2/CAV1/ZNF804A/NEDD4/PRKCB/TNFRSF1B/C1QC/MMD/P2RX4/SLAMF8/EZH2/ID3/ZEB1/BMPR1A/RPS6KA1/NR1H3/LILRB4/HOXA2/SASH3/PPARG/MEIS1/RASSF2/BTK/C1QA/TYROBP/NEGR1/…	260	BP		GO:0050663	cytokine secretion	7/98	230/17910	0.00027005	0.00437951	0.00303884	CD36/TNFAIP3/CHI3L1/MMP12/CCL19/LPL/FCGR2B	7	BP		GO:0031347	regulation of defense response	165/1825	885/17910	4.57428e-15	2.42522e-13	1.78216e-13	RNF135/ITGAM/TLR7/BTK/CARD9/ADCY7/PYCARD/VAV1/IL17RA/CCR2/UNC93B1/MAPKAPK3/TLR1/MYD88/CTSB/SYK/PTPN6/NLRP12/CEBPA/VAMP8/ITGB2/HAVCR2/CTSS/SLAMF8/LILRB1/SIRPA/GPX1/CD14/LILRA4/CLEC4A/APOBEC3G/CLEC7A/LGMN/CRTAM/NLRC4/PRKCD/PTPN22/RB1/ARRB2/ATM/CYBA/FCER1G/CD300A/IL18/C1QA/LYN/HCK/C2/IFNGR1/TLR2/EGFR/NOD2/TREM2/CNPY3/LILRA2/C1QC/TNF/GHRL/ADORA2B/PIK3CG/TNFRSF11A/PIK3AP1/TRPV4/MICB/GBA/CD28/IL17B/PIK…	165	BP
GO:0042098	T cell proliferation	53/1606	177/17910	1.18156e-15	5.60971e-14	3.87964e-14	LGALS9/SPN/PTPN6/P2RX7/RIPK3/DOCK8/DOCK2/GJA1/TWSG1/LILRB2/TNFRSF1B/RAC2/CTPS1/SASH3/CD4/ELF4/TNFRSF21/NCKAP1L/PIK3CG/PDE5A/LGALS3/HAVCR2/LILRB1/CORO1A/PYCARD/TNFSF8/IRF1/CD28/PAWR/CD151/IL10/SLC11A1/IL18/GPNMB/PDCD1LG2/PTPRC/VSIG4/HLA-DMB/ERBB2/AIF1/CD55/CD3E/HLA-DPB1/TFRC/PNP/IL1B/TNFSF13B/IL2RA/IGF1/CCL5/MIR21/CCR2/CCL19	53	BP		GO:0001932	regulation of protein phosphorylation	18/98	1324/17910	0.000272518	0.00439565	0.00305003	MAP3K8/TMEM119/DUSP5/IL6/TCIM/HBEGF/CD36/PECAM1/ADRA2A/SOX9/TNFAIP3/THY1/CHI3L1/MMP9/ITGB2/CCL19/CCR1/FCGR2B	18	BP		GO:1903532	positive regulation of secretion by cell	91/1825	381/17910	4.71425e-15	2.48409e-13	1.82542e-13	ITGAM/AIF1/PTAFR/PYCARD/PYDC1/IL17RA/CSF1R/TLR1/SYK/NLRP12/VAMP8/ITGB2/HAVCR2/CASP1/CD14/CRTAM/PTPN22/FCER1G/UNC13D/CD33/NCS1/C2CD2L/TLR2/EGFR/NOD2/TREM2/LILRA2/TNF/GHRL/ADORA2B/ATP6AP1/ARRB1/MYOM1/HFE/TRPV4/CLEC5A/AKAP12/LGALS9/P2RX7/FGR/NLGN1/HLA-E/CCL3/KCNN4/CD2/ADAM8/OXCT1/MMP12/AIM2/SPTBN1/HLA-F/PTGER4/CD244/KMO/SPP1/TGFB3/SNCA/GAL/SMPD3/IFIH1/LPL/C1QTNF4/SDCBP/SDC4/CADM1/TGFB2/NLRP3/IL10/FC…	91	BP
GO:0043410	positive regulation of MAPK cascade	102/1606	499/17910	1.18904e-15	5.61336e-14	3.88216e-14	TMEM106A/NOD2/PIK3R6/MADD/FGF2/LGALS9/PIK3R5/TRPV4/PTPRJ/RAPGEF1/C5AR1/P2RX7/MAPKAPK3/CSK/TIAM1/NOX4/NRP1/PSAP/SYK/EPHA4/ARRB2/DUSP19/ICAM1/CCR1/FGD2/ARRB1/CSF1R/EZH2/SCIMP/CAV2/RASSF2/MAP3K20/ADAM8/GADD45A/CD4/FZD4/MAP3K1/NPNT/HAND2/C5AR2/PIK3CG/PTPN22/PDE5A/FGF1/ADRA1B/GHR/PTK2B/HAVCR2/ATP6AP1/NPY5R/ANGPT1/APOE/PYCARD/PLCE1/TLR6/ROCK2/PAK3/TNFRSF11A/NRK/CD74/LPAR1/CD36/TREM2/FZD7/GSDME/EGFR/IRA…	102	BP		GO:0051607	defense response to virus	7/98	231/17910	0.000277259	0.00442599	0.00307109	IFI27/IL6/TNFAIP3/OAS2/IFI44L/MMP12/RNASE6	7	BP		GO:0031224	intrinsic component of membrane	639/1867	4976/18675	1.41058e-14	2.73027e-13	1.94347e-13	TMEM106A/P2RY13/MS4A4E/DHRS9/ITGAM/TLR7/FAM20B/PTAFR/LPAR5/TPST2/ADCY7/CNTN4/TMEM9B/SLC46A1/HCST/GPR34/SIGLEC1/IL17RA/GCNT1/TMEM86A/CCR2/UNC93B1/MS4A14/NCF4/FCGR1B/VAMP8/CCR5/TRPM2/NCKAP1L/KCNQ1/STAC3/ITGB2/SCAMP2/HAVCR2/CYB561D2/MILR1/SLAMF8/PAQR4/MS4A6A/LILRB1/HLA-DRB1/SIRPA/FASLG/PTPRJ/TYROBP/LAIR1/FCGRT/SLC7A7/HLA-DPA1/CD14/LILRA4/SLMAP/LHFPL2/DAGLB/FCGR3A/MPEG1/FCGR2A/RNF130/KCNJ5/SELPLG/BRI…	639	CC
GO:0051128	regulation of cellular component organization	318/1606	2340/17910	1.2326e-15	5.78629e-14	4.00175e-14	SHTN1/GRB2/JARID2/NRP2/ASAP1/PRKCD/NEDD4L/GRN/SIRPA/TRPV4/PTPRJ/FMNL1/PLCG2/MACROH2A1/DAB2/SCARB1/CRYAB/RAPGEF1/P2RX7/TACC3/CSK/TIAM1/NOX4/PAM/DPP4/NRP1/C2/BMF/FMN1/TBC1D30/SYK/EPHA4/FGR/NET1/ITGB2/DDR2/IL10RA/LYN/ARRB2/SPI1/DOCK2/PLEK/GJA1/NCKAP1/LILRB2/EPB41L5/ARHGAP4/HORMAD1/FGD6/FERMT2/DSTN/JAM3/FBLN5/ICAM1/TRPV2/COLGALT1/FGD2/MITF/ARRB1/RERG/NEK6/ARAP1/CSF1R/CAV1/ZNF804A/NEDD4/TNFRSF1B/MKI67…	318	BP		GO:0002688	regulation of leukocyte chemotaxis	5/98	105/17910	0.000277366	0.00442599	0.00307109	IL6/CCL2/CCL19/CCR1/CXCL14	5	BP		GO:0006873	cellular ion homeostasis	114/1825	531/17910	5.87464e-15	3.07666e-13	2.26087e-13	SLC46A1/CCR2/PTPN6/CCR5/TRPM2/SLAMF8/FASLG/ATP6V1A/CORO1A/NCOA4/CLN6/ATP6V1B2/P2RX4/CYBA/FTL/SLC4A11/LYN/NCS1/ATP6V0D1/ATP6V0B/CCR1/GHRL/ATP6AP1/CD4/MCOLN1/PIK3CG/HFE/HEXB/TRPV4/JPH4/JPH2/P2RX7/CCL5/CLIC4/CD52/ATP6V0C/CCL3/CD36/RYR3/SLC25A23/PTPRC/PDE6B/PTK2B/ANXA2/LPAR1/C3AR1/S1PR3/BAX/LCK/FTH1/APOE/PLCG2/PLN/GRINA/MYO5A/ATP6V1F/ATP6V1C1/TMBIM6/RYR2/SLC40A1/SCARA5/ATP1A2/PPT1/HRC/TRPC1/BCAP31/HM…	114	BP
GO:0048878	chemical homeostasis	168/1606	1015/17910	1.42174e-15	6.63691e-14	4.59004e-14	SLC7A8/MYO5A/UCP2/NEDD4L/GRN/ADCY7/FGF2/TRPV4/ATP6V0C/PTPN6/PLCG2/SCARB1/FAM20A/CLN6/TCIRG1/HMOX1/P2RX7/PYGL/TIAM1/NOX4/NPC1/OXCT1/GNA15/LYN/SLC8B1/GJA1/MCOLN1/ICAM1/CCR1/FTL/ATP6V0D2/ARRB1/CAV1/PRKCB/ADCY3/P2RX4/SLAMF8/GPD1L/NR1H3/GRINA/PPARG/PLN/HEPH/TRPM2/AQP1/MYLIP/CD4/LPL/ATP2B1/FHL1/ATP6V0D1/CA2/RAB39A/GPLD1/CHD7/LRP6/ITPR3/PIK3CG/HEXB/KEL/CD52/CYB5R4/PTK2B/ATP6V1A/AKR1C1/NEO1/EIF5A2/CYBA/A…	168	BP		GO:0040017	positive regulation of locomotion	11/98	570/17910	0.000282061	0.00447696	0.00310646	IL6/HBEGF/ADRA2A/SOX9/CCL8/DOCK8/THY1/MMP9/CCL19/CCR1/CXCL14	11	BP		GO:0032101	regulation of response to external stimulus	163/1825	873/17910	5.95057e-15	3.09754e-13	2.27621e-13	ITGAM/TLR7/AIF1/BTK/ADCY7/PYCARD/IL17RA/CCR2/MYD88/SYK/NLRP12/CEBPA/VAMP8/NCKAP1L/ITGB2/HAVCR2/SLAMF8/LY86/SH2B3/LILRB1/SIRPA/GPX1/IL16/CD180/APOBEC3G/LGMN/PRKCD/CD74/RB1/ATM/P2RX4/CYBA/FCER1G/IL18/C1QA/LYN/HCK/RAC2/C2/MPP1/TLR2/EGFR/NOD2/TREM2/CCR1/LILRA2/C1QC/TNF/GHRL/ADORA2B/PIK3CG/TNFRSF11A/PIK3AP1/TRPV4/MICB/CARD16/GBA/CD28/IL17B/VSIG4/LGALS9/C1QB/TIAM1/PPM1B/CCL5/GPSM3/PLA2G7/MAPK13/CCL4/HL…	163	BP
GO:0034774	secretory granule lumen	75/1649	321/18675	2.64392e-15	7.09851e-14	5.21193e-14	PRKCD/PDXK/GRN/PTPN6/AMPD3/ARHGAP9/GNS/PYGL/FERMT3/MAN2B1/RNASET2/GM2A/GUSB/CTSD/CTSA/HK3/FGR/BIN2/DOCK2/APOOL/FUCA1/FTL/ADA2/NEU1/MAGED2/ALOX5/HSPA6/ATG7/CDC37L1/CREG1/CTSZ/FRK/ARHGAP45/HEXB/COTL1/CSTB/IDH1/CTSH/VCL/ACTN4/CLU/PYCARD/GLA/S100A9/SERPINI1/OSTF1/GALNS/CTSC/ECM1/ACTN2/GMFG/CFD/TGFB3/PROS1/SRGN/MNDA/LYZ/FCN1/MMP8/CHI3L1/PNP/TIMP3/CHIT1/TGFB2/F13A1/IGF1/VWF/MMRN1/SERPINA1/PLAC8/SELENOP…	75	CC		GO:0010324	membrane invagination	4/98	58/17910	0.000285133	0.00450178	0.00312368	CD36/ITGB2/FCER1G/FCGR2B	4	BP		GO:0044449	contractile fiber part	57/1867	192/18675	1.88053e-14	3.56075e-13	2.53463e-13	FERMT2/PPP1R12A/FLNC/CFL2/PGM5/MYOM1/TNNI2/LDB3/JPH2/MYL2/DES/PALLD/TNNT3/SYNM/MYBPC3/LMOD1/PARVB/SVIL/SYNPO2/SPTBN1/TPM2/RYR2/TNNC2/SYNC/ACTN1/MYL9/HRC/CRYAB/SYNE2/TNNC1/KCNA5/PDLIM1/ITGB1BP2/HSPB1/TMOD1/CASQ2/HABP4/FHOD3/BAG3/TPM1/NEXN/VCL/ACTA1/PDLIM3/SDC4/ACTN2/NPNT/MYH11/TNNT1/CAPN3/ARHGEF25/FBXO32/SORBS2/ABRA/FLNA/TRIM63/TIMP4	57	CC
GO:0098589	membrane region	75/1649	321/18675	2.64392e-15	7.09851e-14	5.21193e-14	PI4K2A/ITGAM/RAP2B/SCARB1/HMOX1/CSK/NPC1/DPP4/CTSD/ITGB2/LYN/INPP5D/GJA1/LCP2/EMP2/EFHD2/ICAM1/CAV1/TNFRSF1B/SELPLG/BMPR1A/HCK/CAV2/BTK/CD4/ATP2B1/FXYD1/GNAI1/LRP6/CDH13/ADRA1B/PTK2B/MME/CNTN1/PAG1/ANGPT1/ABCA1/DMD/TLR6/AKAP6/ATP1A2/KCNA5/CD48/ADTRP/CD36/AKAP5/MYO1D/EGFR/SGCA/CXADR/BVES/DYSF/SORBS1/DLC1/JAK2/CAVIN3/PTGIS/PECAM1/PTPRC/TRPC4/CD14/CDH2/BIRC3/CD55/KCNA3/TLR1/EDNRB/KCNMA1/TLR2/PDPN/CD…	75	CC		GO:0002501	peptide antigen assembly with MHC protein complex	2/98	5/17910	0.000293203	0.00455686	0.0031619	HLA-DMA/HLA-DRA	2	BP		GO:0042129	regulation of T cell proliferation	50/1825	149/17910	7.28558e-15	3.76963e-13	2.77009e-13	AIF1/PYCARD/CCR2/PTPN6/SASH3/NCKAP1L/HAVCR2/LILRB1/HLA-DPA1/CORO1A/HLA-DMB/RIPK3/IL18/RAC2/CD4/SPN/CD28/LILRB2/VSIG4/LGALS9/CCL5/TNFRSF21/HLA-DPB1/GPNMB/HLA-E/PTPRC/ICOSLG/TNFSF13B/RASAL3/CD40LG/PAWR/HLA-G/LGALS3/CCDC88B/CD6/ZAP70/ERBB2/IL23A/EBI3/SDC4/VCAM1/IL10/TNFRSF1B/CLECL1/IL1B/PDE5A/IGF1/IL2RA/IGF2/IL6	50	BP
GO:0001568	blood vessel development	135/1606	751/17910	1.65254e-15	7.67144e-14	5.30551e-14	NRP2/TNFAIP2/PIK3R6/GRN/VAV3/FGF2/ITGAX/HMOX1/RAPGEF1/IL6R/C5AR1/RNF213/NRP1/SYK/ITGB2/SPI1/GJA1/STAB1/EMP2/JAM3/YAP1/PLXND1/CAV1/NEDD4/PRKCB/SGPL1/GLUL/ANPEP/BMPR1A/PPARG/MEIS1/SEMA4A/ADAM8/GREM1/AQP1/PDGFD/PLK2/PTK2/TSPAN12/RGCC/FZD4/GPLD1/MMP19/HAND2/HHEX/HK2/CHD7/ZMIZ1/LTBP1/PIK3CG/CDH13/SMOC2/FGF1/MIB1/HEY2/PTK2B/PRKD1/CTSH/ANGPT1/PKD2/SGCD/EPHB2/APOE/ANXA3/NPR1/GAB1/CCN3/MYLK/TGFBI/ROCK2/AD…	135	BP		GO:0038156	interleukin-3-mediated signaling pathway	2/98	5/17910	0.000293203	0.00455686	0.0031619	CSF2RB/FCER1G	2	BP		GO:0002697	regulation of immune effector process	100/1825	441/17910	7.58137e-15	3.89919e-13	2.8653e-13	ITGAM/PTAFR/BTK/PYCARD/VAV1/CCR2/SYK/PTPN6/SASH3/VAMP8/FAM49B/ITGB2/HAVCR2/SLAMF8/LILRB1/PTPRJ/HLA-DMB/APOBEC3G/CRTAM/CD74/ARRB2/FCER1G/CD300A/CD84/RIPK3/IL18/C1QA/LYN/UNC13D/RAC2/C2/NOD2/C1QC/TNF/ADORA2B/HFE/TNFSF13/MICB/CD28/STXBP2/PIK3R6/VSIG4/LGALS9/C1QB/P2RX7/PPM1B/B2M/CD80/FGR/HLA-E/CD36/PTPRC/STAT1/DTX3L/C3AR1/CD40LG/MMP12/HLA-G/AIM2/LGALS3/TMBIM6/HLA-F/WAS/BST2/CD96/CD244/HMOX1/TGFB3/TBX2…	100	BP
GO:0001944	vasculature development	139/1606	784/17910	1.95114e-15	9.00759e-14	6.22958e-14	NRP2/TNFAIP2/PIK3R6/GRN/VAV3/FGF2/ITGAX/HMOX1/RAPGEF1/IL6R/C5AR1/RNF213/SGCB/NRP1/SYK/ITGB2/SPI1/GJA1/STAB1/EMP2/JAM3/YAP1/PLXND1/CAV1/NEDD4/PRKCB/SGPL1/GLUL/ANPEP/BMPR1A/PPARG/MEIS1/SEMA4A/ADAM8/GREM1/AQP1/PDGFD/PLK2/PTK2/TSPAN12/RGCC/FZD4/GPLD1/MMP19/HAND2/HHEX/HK2/CHD7/ZMIZ1/LTBP1/PIK3CG/CDH13/SMOC2/FGF1/MIB1/HEY2/PTK2B/PRKD1/CTSH/ANGPT1/PKD2/SGCD/EPHB2/APOE/ANXA3/NPR1/GAB1/CCN3/MYLK/TGFBI/ROC…	139	BP		GO:2000660	negative regulation of interleukin-1-mediated signaling pathway	2/98	5/17910	0.000293203	0.00455686	0.0031619	IL6/IL1RN	2	BP		GO:0016021	integral component of membrane	621/1867	4821/18675	2.33421e-14	4.32574e-13	3.07917e-13	TMEM106A/P2RY13/MS4A4E/DHRS9/ITGAM/TLR7/FAM20B/PTAFR/LPAR5/TPST2/ADCY7/TMEM9B/SLC46A1/HCST/GPR34/SIGLEC1/IL17RA/GCNT1/TMEM86A/CCR2/UNC93B1/MS4A14/NCF4/FCGR1B/VAMP8/CCR5/TRPM2/NCKAP1L/KCNQ1/STAC3/ITGB2/SCAMP2/HAVCR2/CYB561D2/MILR1/SLAMF8/PAQR4/MS4A6A/LILRB1/HLA-DRB1/SIRPA/FASLG/PTPRJ/TYROBP/LAIR1/FCGRT/SLC7A7/HLA-DPA1/CD14/LILRA4/SLMAP/LHFPL2/DAGLB/FCGR3A/MPEG1/FCGR2A/RNF130/KCNJ5/SELPLG/BRI3BP/HV…	621	CC
GO:0032268	regulation of cellular protein metabolic process	329/1606	2452/17910	2.12117e-15	9.73873e-14	6.73523e-14	TMEM106A/NOD2/CLN8/GRB2/JARID2/PIK3R6/PRKCD/CD33/MADD/TEC/GRN/SIRPA/ZNF385A/ADCY7/DAPK1/FGF2/LGALS9/PIK3R5/TRPV4/PTPRJ/MKNK1/PTPN6/MACROH2A1/DAB2/RAP2B/CRYAB/RENBP/FAM20A/CLN6/RAPGEF1/IL6R/C5AR1/P2RX7/MAPKAPK3/CSK/RIPK3/TIAM1/ARRDC4/NOX4/NRP1/PSAP/CTSD/SYK/EPHA4/FGR/ITGB2/DDR2/LYN/LBH/ARRB2/SPI1/DUSP19/TRIB1/TWSG1/LILRB2/LCP2/EMP2/ICAM1/CCR1/FGD2/ARRB1/CSF1R/CAV1/PTAFR/TNFRSF1B/ADCY3/TOM1L1/RAC2/…	329	BP		GO:0060627	regulation of vesicle-mediated transport	10/98	480/17910	0.000296274	0.00458073	0.00317846	CD36/ADRA2A/CCL2/RALA/VAMP8/SELE/ITGB2/CCL19/FCER1G/FCGR2B	10	BP		GO:0098772	molecular function regulator	251/1746	1492/16967	3.1098e-16	4.6958e-13	3.81033e-13	PYCARD/FGD2/VAV1/CYTH4/NCF4/ARHGDIB/CMTM3/NLRP12/VAMP8/NCKAP1L/DENND2D/RCBTB2/PPP1R12A/PACSIN3/VAV3/CASP1/DOCK8/SIRPA/FASLG/RPS6KA1/ADAP2/PSD4/TBC1D2/IL16/CKLF/RINL/KCNE3/PRKCD/ARHGAP25/PSAP/WDR81/CMTM7/RIPK3/GMIP/IL18/CSTB/RGS10/RAC2/ARHGAP9/DENND1C/ARHGAP27/FGD3/EGFR/NCF2/TNF/GHRL/WFDC3/ADAP1/SPINT1/NAIP/ARRB1/RASGRP4/GMFG/RENBP/TNFSF13/KCNIP3/TNFSF15/CARD16/DOCK2/ARHGAP24/RCC2/IL17B/CTSH/BAG2/…	251	MF
GO:0098771	inorganic ion homeostasis	115/1606	600/17910	2.27299e-15	1.03788e-13	7.17787e-14	SLC7A8/MYO5A/NEDD4L/GRN/FGF2/TRPV4/ATP6V0C/PTPN6/PLCG2/FAM20A/CLN6/TCIRG1/HMOX1/P2RX7/GNA15/LYN/SLC8B1/GJA1/MCOLN1/CCR1/FTL/ATP6V0D2/CAV1/PRKCB/P2RX4/SLAMF8/GRINA/PLN/HEPH/TRPM2/CD4/ATP2B1/ATP6V0D1/CA2/RAB39A/CHD7/LRP6/ITPR3/PIK3CG/HEXB/KEL/CD52/PTK2B/ATP6V1A/NEO1/CYBA/ATP6AP1/RAB20/TRPC1/PKD2/SGCD/SLC9A7/APOE/CORO1A/ERO1A/DMD/PLCE1/BCAP31/NPR1/AKAP6/GRIA1/ATP1A2/CDH23/CASQ2/S100A9/LPAR1/KCNA5/AN…	115	BP		GO:0006468	protein phosphorylation	22/98	1835/17910	0.000310457	0.00477527	0.00331345	MAP3K8/TMEM119/DUSP5/IL6/TCIM/CSF2RB/HBEGF/CD36/PECAM1/ADRA2A/SOX9/CCL2/TNFAIP3/CCL8/THY1/CHI3L1/MMP9/ITGB2/CCL19/CCR1/SGK1/FCGR2B	22	BP		GO:0051336	regulation of hydrolase activity	201/1825	1160/17910	9.57789e-15	4.8967e-13	3.59831e-13	ARHGAP30/PTAFR/GPR65/PYCARD/FGD2/VAV1/ARHGDIB/NLRP12/NCKAP1L/PPP1R12A/VAV3/CASP1/DOCK8/FASLG/RPS6KA1/GPX1/ADAP2/TBC1D2/FKBP15/LGMN/RINL/NLRC4/PRKCD/ARHGAP25/PSAP/WDR81/ARRB2/CD300A/RIPK3/GMIP/CSTB/PLCB2/LYN/RGS10/CD33/ARHGAP9/CTSD/RHOG/ARHGAP27/FGD3/EGFR/TNF/WFDC3/ADAP1/PERP/ROCK2/SPINT1/PPARGC1B/NAIP/CIDEB/ARRB1/RASGRP4/RENBP/TNFSF15/CARD16/DOCK2/ARHGAP24/RCC2/CTSH/LGALS9/SIPA1/AGAP3/ARHGAP4/TIA…	201	BP
GO:0097530	granulocyte migration	38/1606	100/17910	2.36915e-15	1.0759e-13	7.44088e-14	VAV3/TRPV4/VAV1/MPP1/C5AR1/SYK/ITGB2/JAM3/RAC2/SLAMF8/CD300A/ADGRE2/ADAM8/IL17RA/NCKAP1L/C5AR2/PIK3CG/CSF1/LGALS3/CSF3R/S100A9/CD74/CXADR/DYSF/CCL3/JAML/PECAM1/PTGER4/SCG2/ITGA9/RIPOR2/CXCL8/C3AR1/TGFB2/CCL5/CCL13/S100A8/CCL19	38	BP		GO:0032612	interleukin-1 production	5/98	108/17910	0.000316085	0.00483691	0.00335622	CD36/TNFAIP3/CCL19/ACP5/LPL	5	BP		GO:0005768	endosome	156/1867	852/18675	2.79858e-14	5.07826e-13	3.61484e-13	TLR7/TMEM9B/FGD2/UNC93B1/MYD88/NCF4/CTSB/FCGR1B/VAMP8/CCR5/KCNQ1/SCAMP2/HAVCR2/CTSS/HLA-DRB1/HLA-DPA1/CD14/CORO1A/FKBP15/HLA-DMB/LGMN/HLA-DMA/PSAP/CD74/WDR81/ARRB2/RHOB/CYBA/GRB2/HLA-DRA/UNC13D/SLC29A3/AP1G2/RAP2B/ATP6V0D1/NCSTN/CTSD/VOPP1/HLA-DRB4/ATP6V0B/EGFR/ABHD6/TNF/HLA-DQB2/VAC14/RAB21/ATP6AP1/CD4/ARRB1/MCOLN1/HFE/PLEKHM1/PLEKHB2/MREG/MRC1/SNX10/RCC2/CTSH/PI4K2A/SLA/IGF2R/GGA1/TCN2/B2M/CD68…	156	CC
GO:0009719	response to endogenous stimulus	231/1606	1560/17910	2.41507e-15	1.09083e-13	7.54407e-14	NOD2/MYO5A/GRB2/PRKCD/UCP2/ADCY7/CDO1/FGF2/TRPV4/FIBIN/ATP6V0C/MAPK13/DAB2/CRYAB/CTSL/TCIRG1/RAPGEF1/P2RX7/CSK/PCSK6/NOX4/PAM/NPC1/CD68/OXCT1/SYK/EPHA4/GNA15/ITGB2/LYN/LBH/ARRB2/NRROS/GJA1/TWSG1/EPB41L5/FERMT2/ICAM1/YAP1/ATP6V0D2/RERG/RBFOX2/CAV1/NEDD4/PTPRE/PRKCB/PTAFR/ADCY3/P2RX4/EZH2/ATG7/ZEB1/BMPR1A/NR1H3/PPARG/CAV2/PLN/KANK1/GREM1/THRB/TRPM2/AQP1/ZFYVE9/PDGFD/CD4/CTSB/NLRP3/LPL/PTK2/ATP2B1/M…	231	BP		GO:0050701	interleukin-1 secretion	4/98	60/17910	0.000324991	0.00494782	0.00343317	CD36/TNFAIP3/CCL19/LPL	4	BP		GO:0015629	actin cytoskeleton	96/1867	432/18675	3.18006e-14	5.65273e-13	4.02375e-13	BIN2/AIF1/FERMT2/GAS2L3/FERMT3/PPP1R12A/CORO1A/PPP1R9A/CFL2/RINL/MARCKS/ARPC3/CYBA/HCK/RAC2/MYO1G/SMTN/MYO1F/FILIP1/PGM5/MYOM1/HFE/MYO7A/TRPV4/MTSS1/SORBS1/TNNI2/GNG12/CAPG/DAPK3/LSP1/CLIC4/DBN1/FGR/MYBPH/DDR2/LASP1/MYL2/RCSD1/NCKAP1/PALLD/ADAM8/LPXN/TNNT3/MYBPC3/AMPH/PAWR/LMOD1/LIMCH1/ROR1/MYO5A/SVIL/SYNPO2/SPTBN1/AIF1L/TPM2/WAS/TNNC2/ACTN1/MYL9/CRYAB/CDC42EP4/TNNC1/ARPC1B/SCIN/CALD1/SNCA/TMOD1/…	96	CC
GO:0045859	regulation of protein kinase activity	132/1606	732/17910	2.70199e-15	1.21386e-13	8.39498e-14	NOD2/PIK3R6/PRKCD/MADD/ADCY7/FGF2/PIK3R5/PTPRJ/PTPN6/MACROH2A1/RAP2B/FAM20A/RAPGEF1/C5AR1/P2RX7/MAPKAPK3/CSK/RIPK3/TIAM1/NOX4/SYK/EPHA4/FGR/DDR2/LYN/DUSP19/TRIB1/LCP2/EMP2/FGD2/ARRB1/CSF1R/CAV1/ADCY3/TOM1L1/RAC2/MMD/EZH2/RASSF2/CD300A/SH2B3/MAP3K20/PLK1/ADAM8/GREM1/GADD45A/CD4/TNFSF15/PTK2/CEP85/RGCC/DUSP10/FZD4/MAP3K1/HHEX/LRP6/NCKAP1L/PIK3CG/PTPN22/ACSL1/HEXIM1/PDE5A/FGF1/GHR/PTK2B/CSF1/DLG3/DU…	132	BP		GO:0031664	regulation of lipopolysaccharide-mediated signaling pathway	3/98	25/17910	0.000334796	0.00507123	0.0035188	CD36/TNFAIP3/LY86	3	BP		GO:0031349	positive regulation of defense response	110/1825	512/17910	1.70114e-14	8.64563e-13	6.3532e-13	ITGAM/TLR7/BTK/CARD9/PYCARD/VAV1/IL17RA/CCR2/UNC93B1/MAPKAPK3/TLR1/MYD88/CTSB/SYK/NLRP12/CEBPA/VAMP8/ITGB2/HAVCR2/CTSS/CD14/LILRA4/CLEC4A/CLEC7A/LGMN/CRTAM/NLRC4/PRKCD/PTPN22/ARRB2/CYBA/FCER1G/CD300A/IL18/C1QA/LYN/HCK/TLR2/EGFR/NOD2/TREM2/CNPY3/LILRA2/TNF/ADORA2B/PIK3CG/TNFRSF11A/PIK3AP1/TRPV4/CD28/IL17B/MNDA/MAP3K1/PSMB10/TLR5/CCL5/GPSM3/PLA2G7/CD300LF/MAPK13/GRAMD4/RAB7B/HLA-E/CCL3/CD36/OSMR/LY…	110	BP
GO:0050920	regulation of chemotaxis	54/1606	186/17910	2.74923e-15	1.22848e-13	8.49607e-14	FGF2/LGALS9/TRPV4/MPP1/IL6R/C5AR1/TIAM1/NRP1/LYN/SLC8B1/JAM3/CCR1/RAC2/P2RX4/SLAMF8/GREM1/PDGFD/PLA2G7/LGMN/NCKAP1L/C5AR2/CDH13/SMOC2/FGF1/PTK2B/CSF1/PRKD1/CCN3/CD74/LPAR1/TREM2/DYSF/CCL3/NTRK3/SCG2/GPR183/NTF3/AIF1/RIPOR2/CXCR4/CXCL8/SEMA3A/C3AR1/PTN/CCL2/CCL5/CXCL10/ROBO2/VEGFA/KDR/CCR2/FPR2/CCL4/CCL19	54	BP		GO:0002790	peptide secretion	11/98	582/17910	0.000336751	0.00507507	0.00352147	IL6/CD36/ADRA2A/TNFAIP3/TNFSF13B/CHI3L1/MMP12/CCL19/LPL/IL1RN/FCGR2B	11	BP		GO:0030154	cell differentiation	531/1825	3923/17910	1.72948e-14	8.73793e-13	6.42102e-13	DHRS9/ITGAM/ASCL2/BLNK/SH3KBP1/FERMT2/CSK/MAFB/DOK1/BTK/MAF/CNTN4/HDAC10/PIK3CD/VAV1/CSF1R/CCR2/GAB3/CTSB/SYK/PTPN6/SASH3/FERMT3/CEBPA/TRPM2/NCKAP1L/IRF8/STAC3/ITGB2/SLAMF8/SH2B3/LILRB1/FASLG/RPS6KA1/RBM47/PTPRJ/TYROBP/PRKX/GPX1/ZGLP1/FLNC/PPP1R9A/SPI1/DAGLB/CFL2/TWF2/NFAM1/CEBPE/PTPN22/LILRB3/PSAP/CD74/LIMK1/TPP1/RB1/ARRB2/ATM/CMTM7/RHOB/P2RX4/FCER1G/GRB2/RIPK3/IL18/ITGB7/VNN1/C1QA/LYN/UNC13D/ZE…	531	BP
GO:0050870	positive regulation of T cell activation	56/1606	198/17910	2.96856e-15	1.31943e-13	9.12509e-14	NOD2/GRB2/PIK3R6/LGALS9/PTPN6/VAV1/CSK/DPP4/SYK/DOCK8/LYN/LILRB2/CAV1/LILRB4/SASH3/ADAM8/CD4/NLRP3/TNFRSF14/DUSP10/ZMIZ1/NCKAP1L/CD83/VNN1/HAVCR2/LILRB1/CORO1A/PYCARD/CD80/CD86/PAK3/CD28/CD74/IL18/PDCD1LG2/TESPA1/PTPRC/RASGRP1/ZBTB16/HLA-DMB/AIF1/CD55/CD3E/HLA-DPB1/TFRC/PNP/IL1B/TNFSF13B/CCL2/IL2RA/IGF1/CCL5/IL7R/MIR21/CCR2/CCL19	56	BP		GO:0097529	myeloid leukocyte migration	6/98	170/17910	0.000342664	0.00513823	0.0035653	IL6/PECAM1/CCL2/ITGB2/CCL19/CCR1	6	BP		GO:0101002	ficolin-1-rich granule	55/1867	185/18675	5.05407e-14	8.80419e-13	6.26704e-13	BIN2/CTSB/GLB1/TRPM2/NCKAP1L/ITGB2/HK3/CTSS/SIRPA/IDH1/ALOX5/DOK3/FCER1G/CD300A/CSTB/CTSD/GUSB/COMMD9/GMFG/LILRB2/PLEKHO2/CTSH/MNDA/GNS/ATG7/ASAH1/COTL1/ATP6V0C/ITGAX/PYGL/CTSZ/LILRA3/ADAM8/GAA/FTH1/TBC1D10C/IMPDH1/MMP9/STBD1/LGALS3/OSTF1/SERPINA1/HSPA6/NBEAL2/QPCT/SLC11A1/ATP6V0A1/TCIRG1/VCL/CRISPLD2/CR1/FCN1/HSPA1B/FPR1/HBB	55	CC
GO:0055080	cation homeostasis	113/1606	588/17910	3.31841e-15	1.46712e-13	1.01465e-13	SLC7A8/MYO5A/NEDD4L/GRN/FGF2/TRPV4/ATP6V0C/PTPN6/PLCG2/FAM20A/CLN6/TCIRG1/HMOX1/P2RX7/GNA15/LYN/SLC8B1/GJA1/MCOLN1/CCR1/FTL/ATP6V0D2/CAV1/PRKCB/P2RX4/SLAMF8/GRINA/PLN/HEPH/TRPM2/CD4/ATP2B1/ATP6V0D1/CA2/RAB39A/CHD7/LRP6/ITPR3/PIK3CG/HEXB/KEL/CD52/PTK2B/ATP6V1A/NEO1/CYBA/ATP6AP1/RAB20/TRPC1/PKD2/SGCD/SLC9A7/APOE/CORO1A/ERO1A/DMD/PLCE1/BCAP31/NPR1/AKAP6/GRIA1/ATP1A2/CDH23/CASQ2/S100A9/LPAR1/KCNA5/AN…	113	BP		GO:0034113	heterotypic cell-cell adhesion	4/98	61/17910	0.000346348	0.00516751	0.00358561	THY1/VCAM1/ITGB2/IL1RN	4	BP		GO:0012501	programmed cell death	312/1825	2049/17910	1.98588e-14	9.97469e-13	7.32985e-13	ITGAM/AIF1/SH3KBP1/TNFAIP8L2/GPR65/BTK/CARD9/PYCARD/FGD2/PIK3CD/VAV1/CSF1R/MYD88/CTSB/PTPN6/NLRP12/CCR5/NCKAP1L/ITGB2/VAV3/CASP1/LILRB1/DOCK8/FASLG/RPS6KA1/TYROBP/GPX1/CD14/CORO1A/SPI1/RNF130/UCP2/LGMN/NLRC4/PRKCD/CXCR3/CD74/RB1/ARRB2/ATM/RHOB/P2RX4/FCER1G/RIPK3/VNN1/LYN/HCK/YAP1/NCSTN/CTSD/FGD3/NUP62/TMC8/TLR2/EGFR/NOD2/TREM2/ITGA4/HCLS1/TNF/BTC/GHRL/RASSF3/PERP/DAB2/NAIP/CIDEB/MYOCD/ARRB1/PIK3C…	312	BP
GO:0043202	lysosomal lumen	36/1649	94/18675	6.06228e-15	1.57976e-13	1.1599e-13	TPP1/GNS/CTSL/MAN2B1/RNASET2/GM2A/GUSB/PSAP/CTSD/CTSA/ACP2/FUCA1/NEU1/TCN2/HEXA/CTSB/LGMN/FMOD/SDC3/HEXB/OGN/GAA/IFI30/OMD/CTSS/GLA/CD74/GALC/GALNS/PLBD2/APOB/PRELP/GPC3/CTSK/CSPG4/ACAN	36	CC		GO:0034341	response to interferon-gamma	6/98	173/17910	0.000376208	0.00555745	0.00385618	CCL2/OAS2/IFI30/VCAM1/HLA-DRA/MRC1	6	BP		GO:0002757	immune response-activating signal transduction	118/1825	567/17910	2.01246e-14	1.00494e-12	7.38475e-13	ITGAM/TLR7/CSK/BTK/CARD9/PIK3CD/VAV1/UNC93B1/MAPKAPK3/TLR1/MYD88/CTSB/SYK/PTPN6/CMTM3/NCKAP1L/ITGB2/HAVCR2/CTSS/VAV3/HLA-DRB1/PTPRJ/HLA-DPA1/CD14/LILRA4/FCGR3A/FCGR2A/CLEC4A/CLEC7A/LGMN/PRKCD/NFAM1/PTPN22/LAT2/LIMK1/ARRB2/ARPC3/CYBA/FCER1G/CD300A/GRB2/HLA-DRA/LYN/HCK/MYO1G/HLA-DRB4/TLR2/NOD2/CNPY3/LILRA2/KLHL6/HLA-DQB2/LCP2/CD4/PAG1/PIK3AP1/MICB/MNDA/MAP3K1/PSMB10/TLR5/TNFRSF21/CD300LF/GRAMD4/INP…	118	BP
GO:0043408	regulation of MAPK cascade	126/1606	689/17910	4.08112e-15	1.79483e-13	1.24129e-13	TMEM106A/NOD2/GRB2/PIK3R6/PRKCD/MADD/SIRPA/FGF2/LGALS9/PIK3R5/TRPV4/PTPRJ/PTPN6/RAPGEF1/C5AR1/P2RX7/MAPKAPK3/CSK/TIAM1/NOX4/NRP1/PSAP/SYK/EPHA4/LYN/LBH/ARRB2/DUSP19/TRIB1/ICAM1/CCR1/FGD2/ARRB1/CSF1R/CAV1/EZH2/SCIMP/CAV2/RASSF2/CD300A/SH2B3/MAP3K20/ADAM8/GADD45A/CD4/DUSP10/FZD4/MAP3K1/NPNT/HAND2/C5AR2/PIK3CG/PTPN22/PDE5A/FGF1/ADRA1B/GHR/PTK2B/DUSP26/MECOM/HAVCR2/ATP6AP1/NPY5R/ANGPT1/RPS6KA6/EPHB2/…	126	BP		GO:1903034	regulation of response to wounding	6/98	173/17910	0.000376208	0.00555745	0.00385618	PLAT/HBEGF/CD36/ADRA2A/TNFAIP3/SPP1	6	BP		GO:0032760	positive regulation of tumor necrosis factor production	34/1825	78/17910	2.29827e-14	1.14103e-12	8.3848e-13	PTAFR/CARD9/PYCARD/CCR2/TLR1/SASH3/HAVCR2/PTPRJ/TYROBP/CD14/CYBB/CYBA/FCER1G/TLR2/NOD2/LILRA2/SPN/AKAP12/LGALS9/HLA-E/CCL3/CD36/CD2/LY96/PTPRC/HSPB1/IL23A/IFIH1/LPL/C1QTNF4/NFATC4/RASGRP1/TLR4/CLU	34	BP
GO:0072358	cardiovascular system development	139/1606	792/17910	4.54002e-15	1.9862e-13	1.37364e-13	NRP2/TNFAIP2/PIK3R6/GRN/VAV3/FGF2/ITGAX/HMOX1/RAPGEF1/IL6R/C5AR1/RNF213/SGCB/NRP1/SYK/ITGB2/SPI1/GJA1/STAB1/EMP2/JAM3/YAP1/PLXND1/CAV1/NEDD4/PRKCB/SGPL1/GLUL/ANPEP/BMPR1A/PPARG/MEIS1/SEMA4A/ADAM8/GREM1/AQP1/PDGFD/PLK2/PTK2/TSPAN12/RGCC/FZD4/GPLD1/MMP19/HAND2/HHEX/HK2/CHD7/ZMIZ1/LTBP1/PIK3CG/CDH13/SMOC2/FGF1/MIB1/HEY2/PTK2B/PRKD1/CTSH/ANGPT1/PKD2/SGCD/EPHB2/APOE/ANXA3/NPR1/GAB1/CCN3/MYLK/TGFBI/ROC…	139	BP		GO:0002478	antigen processing and presentation of exogenous peptide antigen	6/98	174/17910	0.000387943	0.00570257	0.00395687	CD36/VAMP8/IFI30/HLA-DMA/HLA-DRA/FCGR2B	6	BP		GO:0030217	T cell differentiation	65/1825	234/17910	2.36168e-14	1.16577e-12	8.56662e-13	MAFB/PIK3CD/VAV1/CCR2/SYK/SASH3/NCKAP1L/PTPN22/CD74/RIPK3/IL18/VNN1/ZEB1/BATF/CD4/SPN/CD28/DOCK2/LILRB2/PIK3R6/LGALS9/B2M/CD80/PREX1/CD2/PTPRC/ADAM8/RUNX3/LCK/HLA-G/BCL11B/PTGER4/ZMIZ1/EOMES/TBX21/ZAP70/ERBB2/CD3D/CD27/ZNF683/IL23A/TCF7/TCIRG1/DUSP10/CD83/RORC/JAK3/THEMIS/NLRP3/CR1/RASGRP1/MYB/RHOH/LEF1/LAG3/IL7R/ADA/CCR7/NFKBID/RSAD2/ZBTB16/CD86/RUNX2/IL2RA/IL6	65	BP
GO:0070820	tertiary granule	49/1649	164/18675	8.68161e-15	2.19769e-13	1.6136e-13	ATP11A/KCNAB2/CD33/SIRPA/ATP6V0C/PTPN6/ITGAX/TSPAN14/ITGAM/STXBP2/RAP2B/TCIRG1/CTSD/ITGB2/LAIR1/LILRB2/PTAFR/PLAU/CD300A/ADAM8/TRPM2/MMP9/SVIP/NCKAP1L/LGALS3/CYBA/CSTB/GAA/IDH1/CR1/CTSH/CTSS/CD53/FCER1G/SLC11A1/VAMP8/CYBB/CD55/SLC2A3/ATP8B4/LYZ/MMP8/GPR84/CHIT1/CLEC5A/FPR1/CXCL1/FPR2/OLR1	49	CC		GO:0050730	regulation of peptidyl-tyrosine phosphorylation	7/98	245/17910	0.000395501	0.00578517	0.00401419	IL6/HBEGF/CD36/PECAM1/ADRA2A/THY1/ITGB2	7	BP		GO:0050729	positive regulation of inflammatory response	50/1825	153/17910	2.3998e-14	1.17782e-12	8.65515e-13	ITGAM/TLR7/BTK/IL17RA/CCR2/MYD88/NLRP12/CEBPA/VAMP8/ITGB2/FCER1G/IL18/C1QA/TLR2/EGFR/NOD2/TREM2/TNF/ADORA2B/PIK3CG/TNFRSF11A/TRPV4/CD28/IL17B/GPSM3/PLA2G7/MAPK13/HLA-E/CCL3/OSMR/IL17D/CTSC/ADAM8/CD6/GBP5/PTGER4/PLA2G2A/SNCA/IL23A/LPL/LDLR/TLR4/IL1B/CCR7/TGM2/C3/OSM/CNR1/PTGS2/IL6	50	BP
GO:0051241	negative regulation of multicellular organismal process	197/1606	1276/17910	6.06079e-15	2.62977e-13	1.81873e-13	JARID2/ASAP1/PRKCD/CD33/GRN/SIRPA/ADCY7/FGF2/LGALS9/TRPV4/PTPN6/DOCK4/HMOX1/P2RX7/CSK/REL/NRP1/CD84/ABHD6/EPHA4/LYN/INPP5D/ARRB2/GJA1/TRIB1/TWSG1/STAB1/ARHGAP4/OTUD7B/CCR1/ID4/UBASH3B/ARRB1/TNFRSF1B/C1QC/P2RX4/SLAMF8/ID3/PLAU/BMPR1A/NR1H3/LILRB4/HOXA2/PPARG/MEIS1/BTK/SH2B3/PLN/TYROBP/MAFB/SEMA4A/NPR3/KANK1/GREM1/THRB/PLAUR/MYLIP/CTSZ/MMP9/NLRP3/PLK2/PFN2/PTK2/ATP2B1/RGCC/LGMN/DUSP10/PRKG1/RANBP3L…	197	BP		GO:0019884	antigen processing and presentation of exogenous antigen	6/98	176/17910	0.00041227	0.00597192	0.00414377	CD36/VAMP8/IFI30/HLA-DMA/HLA-DRA/FCGR2B	6	BP		GO:0060333	interferon-gamma-mediated signaling pathway	37/1825	91/17910	2.43329e-14	1.18748e-12	8.72609e-13	PTAFR/FCGR1B/IRF8/HLA-DRB1/HLA-DPA1/OAS1/PRKCD/HLA-DRA/HCK/IFNGR1/HLA-DRB4/HLA-DQB2/OAS2/IFI30/IRF5/B2M/CAMK2G/HLA-DPB1/HLA-E/CIITA/TRIM25/STAT1/OAS3/PPARG/HLA-G/HLA-DQA1/IRF7/HLA-F/HLA-DQA2/HLA-DRB5/OASL/PARP14/HLA-A/VCAM1/HLA-B/HLA-DQB1/HLA-C	37	BP
GO:0006909	phagocytosis	73/1606	308/17910	6.07402e-15	2.62977e-13	1.81873e-13	GRB2/PRKCD/SIRPA/VAV3/ITGAL/PTPRJ/ITGAM/PLCG2/VAV1/SCARB1/RAPGEF1/P2RX7/CSK/C2/SYK/FGR/ITGB2/LYN/BIN2/DOCK2/NCKAP1/NCF4/ARHGAP25/NR1H3/PPARG/HCK/CD300A/TYROBP/COLEC12/IRF8/PTK2/LIMK1/NCF2/RAB39A/WAS/GULP1/MYO1G/MERTK/IL2RG/NCKAP1L/CD300LF/CYBA/RAB20/ABCA1/ANXA3/CORO1A/PYCARD/PLPP4/ARPC1B/FCER1G/MYD88/CD36/TREM2/ELMO1/SLC11A1/DYSF/PECAM1/PTPRC/MARCO/FCGR2A/AIF1/CD14/MSR1/FCGR2B/FCN1/CLEC7A/IL1B/CC…	73	BP		GO:0071222	cellular response to lipopolysaccharide	6/98	176/17910	0.00041227	0.00597192	0.00414377	IL6/CD36/CCL2/TNFAIP3/LY86/MRC1	6	BP		GO:0005102	signaling receptor binding	234/1746	1386/16967	2.51285e-15	1.8972e-12	1.53945e-12	BLNK/PYCARD/HCST/IL17RA/CCR2/TLR1/MYD88/SYK/FERMT3/CMTM3/FAM49B/VAV3/SH2B3/LILRB1/FASLG/PTPRJ/IDH1/TYROBP/IL16/LILRA4/SELPLG/CLEC7A/CKLF/NCOA4/GNAZ/CRTAM/PSAP/CD74/RB1/ARRB2/CMTM7/P2RX4/GRB2/IL18/LYN/REEP1/NUP62/TMC8/TLR2/TACC2/GUSB/EGFR/TNF/GHRL/CD4/CCRL2/PPARGC1B/ARRB1/MYOC/PIK3CG/HFE/GMFG/TNFSF13/CD72/MTSS1/TNFSF15/MICB/GBA/SORBS1/DOCK2/LILRB2/IL17B/DPP4/BID/P2RX7/TIAM1/TLR5/CCL5/RALA/CD300LF/…	234	MF
GO:0048514	blood vessel morphogenesis	123/1606	670/17910	6.58629e-15	2.83686e-13	1.96195e-13	NRP2/TNFAIP2/PIK3R6/GRN/VAV3/FGF2/ITGAX/HMOX1/C5AR1/RNF213/NRP1/SYK/ITGB2/SPI1/GJA1/STAB1/EMP2/JAM3/YAP1/PLXND1/CAV1/NEDD4/PRKCB/SGPL1/GLUL/ANPEP/BMPR1A/PPARG/MEIS1/SEMA4A/ADAM8/GREM1/AQP1/PLK2/PTK2/TSPAN12/RGCC/FZD4/GPLD1/MMP19/HAND2/HHEX/HK2/CHD7/ZMIZ1/PIK3CG/CDH13/SMOC2/FGF1/HEY2/PTK2B/PRKD1/CTSH/ANGPT1/PKD2/SGCD/EPHB2/APOE/ANXA3/NPR1/GAB1/CCN3/MYLK/TGFBI/ROCK2/ADAM12/HPGD/SAT1/GJA5/ADTRP/PRDM…	123	BP		GO:0019915	lipid storage	4/98	64/17910	0.00041644	0.00600318	0.00416546	IL6/CD36/ABCG1/LPL	4	BP		GO:0030001	metal ion transport	150/1825	800/17910	5.48428e-14	2.66127e-12	1.95562e-12	PTPN6/CCR5/TRPM2/KCNQ1/STAC3/PACSIN3/LILRB1/FASLG/ATP6V1A/CORO1A/IL16/SLMAP/KCNJ5/KCNE3/ATP6V1B2/ARRB2/P2RX4/CYBA/CD84/FTL/SLC4A11/LYN/CD33/NCS1/ATP6V0D1/ATP6V0B/TREM2/CCR1/LILRA2/COMMD9/CACNA2D4/ATP6AP1/CD4/SLC38A7/MCOLN1/PIK3CG/HFE/TRPV4/KCNIP3/LILRB2/JPH4/CATSPER1/JPH2/P2RX7/TCN2/CCL5/B2M/CAMK2G/ATP6V0C/SESTD1/CCL4/CCL3/SLC31A2/RYR3/TRPV2/SLC25A23/KCNN4/PTPRC/ADRB2/PTK2B/ANXA2/BAX/LCK/FTH1/PLC…	150	BP
GO:0098797	plasma membrane protein complex	92/1649	451/18675	1.4681e-14	3.61316e-13	2.65288e-13	GRB2/KCNAB2/ITGAL/TRAF3/PTPN6/ITGAX/ITGAM/IL6R/SGCB/SGCE/ABHD6/SYK/GNA15/ITGB2/CSF2RB/LYN/ABHD12/CNIH3/GJA1/KCNN4/APBB1IP/NCF4/ITGB7/BMPR1A/PGM5/ADAM8/CD4/FXYD1/GRIA3/NCF2/IL10RB/KCNJ5/NPNT/LRP6/HSPA2/PTK2B/NEO1/DLG3/CYBA/SSPN/HLA-F/SGCD/MPP7/NLGN1/GLRB/DMD/GRIA1/ATP1A2/CATSPERB/CASP10/GJA5/CD74/KCNA5/HLA-DMA/BMPR1B/EGFR/KCNAB1/ITGA10/SGCA/IRAK1/ITGA8/SORBS1/HLA-DOA/GNG2/GRIA2/CACNB2/ABCC9/ITGA4/…	92	CC		GO:0036336	dendritic cell migration	3/98	27/17910	0.000422409	0.00605994	0.00420485	DOCK8/CCL19/CCR1	3	BP		GO:0006812	cation transport	182/1825	1038/17910	6.65831e-14	3.21282e-12	2.36092e-12	BTK/SLC46A1/CCR2/SYK/PTPN6/VAMP8/CCR5/TRPM2/KCNQ1/STAC3/CTSS/PACSIN3/LILRB1/FASLG/ATP6V1A/CORO1A/IL16/SLMAP/KCNJ5/HVCN1/UCP2/SLC15A3/KCNE3/ATP6V1B2/SLC2A9/ARRB2/P2RX4/CYBA/FCER1G/CD84/FTL/SLC4A11/LYN/CD33/NCS1/ATP6V0D1/ATP6V0B/TREM2/CCR1/LILRA2/COMMD9/CACNA2D4/ATP6AP1/CD4/SLC38A7/MCOLN1/PIK3CG/HFE/TRPV4/KCNIP3/LILRB2/JPH4/CATSPER1/JPH2/P2RX7/TCN2/CCL5/B2M/CAMK2G/ATP6V0C/SESTD1/NLGN1/CNIH3/SLC22A1…	182	BP
GO:0070821	tertiary granule membrane	31/1649	73/18675	1.58376e-14	3.79247e-13	2.78454e-13	ATP11A/KCNAB2/CD33/SIRPA/ATP6V0C/ITGAX/TSPAN14/ITGAM/RAP2B/ITGB2/LAIR1/LILRB2/PTAFR/PLAU/CD300A/ADAM8/TRPM2/SVIP/CYBA/GAA/CD53/FCER1G/SLC11A1/VAMP8/CYBB/SLC2A3/ATP8B4/GPR84/CLEC5A/FPR2/OLR1	31	CC		GO:0010562	positive regulation of phosphorus metabolic process	15/98	1025/17910	0.000438167	0.00619759	0.00430036	MAP3K8/TMEM119/DUSP5/IL6/TCIM/HBEGF/CD36/PECAM1/ADRA2A/SOX9/CHI3L1/MMP9/CCL19/CCR1/FCGR2B	15	BP		GO:1903530	regulation of secretion by cell	136/1825	703/17910	7.74695e-14	3.71724e-12	2.73159e-12	ITGAM/AIF1/PTAFR/PYCARD/PYDC1/IL17RA/CSF1R/CCR2/TLR1/SYK/NLRP12/VAMP8/ITGB2/HAVCR2/CASP1/LILRB1/CD14/PPP1R9A/UCP2/CRTAM/PTPN22/FCER1G/CD300A/CD84/LYN/UNC13D/RAC2/CD33/NCS1/PNKD/C2CD2L/TLR2/EGFR/NOD2/TREM2/LILRA2/TNF/GHRL/RAB21/ADORA2B/ATP6AP1/ARRB1/MYOM1/HFE/TRPV4/CARD16/STXBP2/CLEC5A/AKAP12/LGALS9/DPP4/P2RX7/TIAM1/TLR5/CCL5/RALA/TNFRSF21/ADRA2C/FGR/NLGN1/HLA-E/CCL3/CRHBP/RHBDF2/KCNN4/CD2/ADAM8/O…	136	BP
GO:0030001	metal ion transport	139/1606	800/17910	1.03814e-14	4.44858e-13	3.07661e-13	SLC4A8/SLC38A7/MYO5A/KCNAB2/CD33/NEDD4L/TMEM37/FGF2/TRPV4/ATP6V0C/PTPN6/PLCG2/TCIRG1/P2RX7/CD84/LYN/SLC8B1/ARRB2/GJA1/MCOLN1/LILRB2/ICAM1/KCNN4/CCR1/TRPV2/FTL/ATP6V0D2/CAV1/MAGED2/NEDD4/PRKCB/P2RX4/GPD1L/TCN2/PLN/HEPH/TRPM2/KCNMB1/AQP1/CD4/ATP2B1/FHL1/FXYD1/ATP6V0D1/SLC28A3/KCNJ5/SLC31A2/CHD7/ITPR3/GEM/PIK3CG/KEL/HSPA2/PTK2B/ATP6V1A/CNTN1/LGALS3/CYBA/ATP6AP1/TRPC1/SESTD1/KCNS3/PKD2/LILRB1/ACTN4/C…	139	BP		GO:0045937	positive regulation of phosphate metabolic process	15/98	1025/17910	0.000438167	0.00619759	0.00430036	MAP3K8/TMEM119/DUSP5/IL6/TCIM/HBEGF/CD36/PECAM1/ADRA2A/SOX9/CHI3L1/MMP9/CCL19/CCR1/FCGR2B	15	BP		GO:0050715	positive regulation of cytokine secretion	45/1825	132/17910	8.44926e-14	4.0317e-12	2.96267e-12	AIF1/PYCARD/PYDC1/IL17RA/CSF1R/TLR1/SYK/NLRP12/HAVCR2/CASP1/CD14/CRTAM/PTPN22/TLR2/NOD2/LILRA2/TNF/TRPV4/CLEC5A/AKAP12/LGALS9/P2RX7/FGR/CCL3/CD2/MMP12/AIM2/SPTBN1/PTGER4/CD244/IFIH1/LPL/C1QTNF4/CADM1/NLRP3/IL10/FCN1/RASGRP1/POSTN/C1QTNF3/TLR4/ALOX15B/IL1B/OSM/SAA1	45	BP
GO:1904062	regulation of cation transmembrane transport	73/1606	312/17910	1.24158e-14	5.2932e-13	3.66074e-13	MYO5A/KCNAB2/NEDD4L/DAPK1/PTPN6/PLCG2/TCIRG1/LYN/CNIH3/CAV1/NEDD4/GPD1L/PLN/PPIF/KCNMB1/MMP9/FHL1/FXYD1/GRIA3/CHD7/GEM/PIK3CG/KEL/HSPA2/PTK2B/DLG3/CYBA/TRPC1/SESTD1/PKD2/EPHB2/ACTN4/CORO1A/CTSS/NLGN1/DMD/AKAP6/GRIA1/ATP1A2/SLMAP/CASQ2/ANK3/PTPN3/TREM2/WNK3/RGN/HOMER1/KCNAB1/RRAD/CNKSR3/OSR1/RYR2/DYSF/SELENON/GRIA2/CACNB2/NETO2/ACTN2/EHD3/FGF14/SNCA/STAC/CEMIP/JPH2/TSPAN13/GLRX/CACNA1C/CLIC2/CCL2/…	73	BP		GO:0090673	endothelial cell-matrix adhesion	2/98	6/17910	0.000438234	0.00619759	0.00430036	PECAM1/MMP12	2	BP		GO:0055065	metal ion homeostasis	111/1825	531/17910	9.02309e-14	4.28173e-12	3.1464e-12	SLC46A1/CCR2/PTPN6/CCR5/TRPM2/FASLG/ATP6V1A/CORO1A/NCOA4/P2RX4/CYBA/FTL/LYN/NCS1/ATP6V0D1/TMC8/EGFR/CCR1/GHRL/ATP6AP1/CD4/MCOLN1/PIK3CG/HFE/HEXB/TRPV4/SNX10/JPH4/JPH2/P2RX7/CCL5/B2M/CD52/CCL3/CD36/RYR3/SLC25A23/PTPRC/PDE6B/PTK2B/ANXA2/SLC7A8/LPAR1/C3AR1/S1PR3/BAX/LCK/FTH1/APOE/PLCG2/FAM20A/PLN/GRINA/MYO5A/TMBIM6/NPR1/CNNM4/RYR2/SLC40A1/SCARA5/ATP1A2/CYP27B1/HRC/TRPC1/BCAP31/HMOX1/KCNA5/SYPL2/ATP2…	111	BP
GO:0051235	maintenance of location	69/1606	286/17910	1.3247e-14	5.61887e-13	3.88597e-13	MYO5A/FGF2/PTPN6/PLCG2/SCARB1/P2RX7/GM2A/LYN/SLC8B1/NRROS/MCOLN1/NFKBIE/CAV1/NR1H3/PPARG/PLIN2/PLN/TRPM2/CD4/LPL/DZIP1/HK2/CHD7/LTBP1/HEXB/PTK2B/CYBA/GAA/TRPC1/PKD2/ABCA1/APOE/CORO1A/ERO1A/DMD/EPB41L3/AKAP6/BARD1/TWF2/ATP1A2/CASQ2/S100A9/ANK3/CD36/IL10/RYR2/DYSF/SOAT1/CCL3/SELENON/SUN1/ABCG1/SYNE2/APOB/TLN2/PTPRC/SNCA/ENPP1/CEMIP/ASPM/JPH2/MSR1/SRGN/CACNA1C/CLIC2/IL1B/S100A8/CXCL10/CCL19	69	BP		GO:1903530	regulation of secretion by cell	12/98	703/17910	0.000449911	0.00633271	0.00439412	IL6/ADRA2A/RALA/TNFAIP3/VAMP8/MMP12/ITGB2/CCL19/FCER1G/LPL/FCGR2B/SPP1	12	BP		GO:0030036	actin cytoskeleton organization	115/1825	559/17910	1.00455e-13	4.74068e-12	3.48367e-12	AIF1/GPR65/PYCARD/FGD2/GAS2L3/CSF1R/ARHGDIB/TRPM2/NCKAP1L/FMNL1/TYROBP/CORO1A/PPP1R9A/CFL2/TWF2/MARCKS/PRKCD/ARHGAP25/LIMK1/ARPC3/GRB2/HCK/RAC2/RHOG/FGD3/HCLS1/TNF/GHRL/CORO7/ROCK2/PPARGC1B/ARRB1/MYOC/GMFG/TRPV4/MTSS1/SORBS1/DOCK2/LDB3/CAPG/ARHGEF18/DAPK3/RALA/DBN1/PREX1/S100A10/MYL2/PRKG1/PTK2B/NCKAP1/PALLD/LPAR1/KANK1/PAWR/LMOD1/LIMCH1/TMSB15B/ROCK1/DIXDC1/PARVB/SPTBN1/CNN1/FMNL2/WAS/BST2/ACTN1…	115	BP
GO:0050866	negative regulation of cell activation	53/1606	187/17910	1.4952e-14	6.31003e-13	4.36397e-13	PRKCD/GRN/LGALS9/SPN/PTPN6/HMOX1/CD84/INPP5D/TWSG1/LILRB2/UBASH3B/NR1H3/BTK/CD300A/SH2B3/TYROBP/PRKG1/TNFRSF21/MERTK/PTPN22/PDE5A/CD300LF/LGALS3/HAVCR2/HLA-F/LILRB1/APOE/IL31RA/IRF1/PAWR/IL13RA2/CD74/IL10/TNFAIP3/MILR1/GPNMB/PDCD1LG2/SAMSN1/SFRP1/JAK3/PTPRC/VSIG4/ERBB2/FCGR2B/RIPOR2/MNDA/ADGRF5/INHBA/LAX1/IL2RA/GAL/MIR21/CCR2	53	BP		GO:0002764	immune response-regulating signaling pathway	11/98	603/17910	0.000454019	0.00636053	0.00441342	CD36/TNFAIP3/THY1/ITGB2/HLA-DRA/IGKV1-17/IGKV4-1/FCER1G/IGLV3-25/IGLV2-14/FCGR2B	11	BP		GO:0048878	chemical homeostasis	178/1825	1015/17910	1.27002e-13	5.96075e-12	4.38022e-12	ADCY7/SLC46A1/CCR2/PTPN6/CEBPA/CCR5/TRPM2/SLAMF8/FASLG/ATP6V1A/CORO1A/SLMAP/UCP2/OAS1/NCOA4/CLN6/ATP6V1B2/P2RX4/CYBA/FTL/SLC4A11/IL18/LYN/NCS1/C2CD2L/ATP6V0D1/NPC2/TMC8/ATP6V0B/EGFR/CCR1/POLD1/FABP5/COMMD9/GHRL/ATP6AP1/CD4/ARRB1/MYOC/MCOLN1/PIK3CG/HFE/HEXB/TRPV4/GBA/SNX10/CTSH/JPH4/JPH2/P2RX7/TIAM1/CCL5/AKR1B1/B2M/CLIC4/CD52/ATP6V0C/CCL3/PYGL/CD36/RYR3/SLC25A23/PTPRC/PDE6B/PTK2B/ANXA2/STAT1/SLC7A…	178	BP
GO:0002250	adaptive immune response	108/1606	563/17910	1.58486e-14	6.65481e-13	4.60242e-13	PRKCD/ADCY7/SPN/PTPN6/CTSL/TCIRG1/P2RX7/KLHL6/CSK/RIPK3/CD84/C2/SYK/LYN/INPP5D/LAIR1/MCOLN1/UNC93B1/LILRB2/EMP2/JAM3/OTUD7B/ICAM1/FGL2/NEDD4/PRKCB/TNFRSF1B/C1QC/LILRA6/LILRB4/SASH3/BTK/C1QA/SLAMF6/SEMA4A/LILRB5/CD4/NLRP3/TNFRSF14/DUSP10/C1QB/WAS/TNFRSF21/MYO1G/PIK3CG/PTK2B/TXK/HAVCR2/PAG1/HLA-F/CR1/CTSH/LILRB1/CLU/PYCARD/CTSS/CD80/IRF1/CD86/TNFRSF11A/CD28/IL13RA2/FCER1G/CD74/CD48/PRDM1/JAG1/IL10/…	108	BP		GO:0040012	regulation of locomotion	15/98	1035/17910	0.000485094	0.00673988	0.00467664	LAMA4/IL6/HBEGF/PECAM1/ADRA2A/SOX9/CCL2/CCL8/DOCK8/THY1/MMP9/CCL19/CCR1/SGK1/CXCL14	15	BP		GO:0005766	primary lysosome	48/1867	155/18675	3.81056e-13	6.27259e-12	4.46499e-12	PYCARD/GLB1/VAMP8/RNASET2/MAN2B1/PRKCD/NFAM1/PSAP/FTL/VNN1/UNC13D/FUCA1/HEXA/NCSTN/LRMP/NPC2/GALNS/GUSB/FABP5/MANBA/HEXB/STXBP2/FUCA2/CTSA/MNDA/GNS/DNAJC5/CD68/ATP6V0C/DPP7/GM2A/GLA/CREG1/CTSC/ANXA2/C3AR1/GAA/IMPDH1/FRK/BST2/PYGB/SDCBP/RAB37/FPR1/PLAC8/RNASE2/C3/SERPINA3	48	CC
GO:0008219	cell death	296/1606	2178/17910	1.60352e-14	6.6995e-13	4.63333e-13	NOD2/PRKCD/UCP2/MADD/GRN/ZNF385A/VAV3/DAPK1/FGF2/LGALS9/TRAF3/PTPN6/ITGAM/PLCG2/DAB2/VAV1/CRYAB/CTSL/TCIRG1/HMOX1/IL6R/C5AR1/P2RX7/PYGL/RIPK3/TIAM1/PCSK6/NOX4/NPC1/REL/NRP1/PSAP/BMF/CTSD/DOCK8/NET1/ITGB2/SLC25A4/LYN/INPP5D/IPMK/ARRB2/SPI1/GJA1/NCKAP1/EMP2/ST14/IGF2R/ICAM1/YAP1/IRF5/FGD2/PDE1A/ARRB1/RNF152/NEK6/CSF1R/DRAM1/CAV1/PRKCB/SGPL1/TNFRSF1B/LANCL1/P2RX4/KMO/GRK5/ID3/ATG7/RPS6KA1/TAF9B/GRIN…	296	BP		GO:0051239	regulation of multicellular organismal process	31/98	3144/17910	0.000485615	0.00673988	0.00467664	SOX17/TMEM119/LAMA4/IL6/PLAT/TCIM/HBEGF/CD36/FABP5/ADRA2A/SOX9/TNFAIP3/OAS2/VAMP8/THY1/CHI3L1/MMP9/MMP12/CASQ2/ITGB2/CCL19/CCR1/ACP5/SGK1/FCER1G/C1QC/LPL/IL1RN/FCGR2B/EVI2B/SPP1	31	BP		GO:0042582	azurophil granule	48/1867	155/18675	3.81056e-13	6.27259e-12	4.46499e-12	PYCARD/GLB1/VAMP8/RNASET2/MAN2B1/PRKCD/NFAM1/PSAP/FTL/VNN1/UNC13D/FUCA1/HEXA/NCSTN/LRMP/NPC2/GALNS/GUSB/FABP5/MANBA/HEXB/STXBP2/FUCA2/CTSA/MNDA/GNS/DNAJC5/CD68/ATP6V0C/DPP7/GM2A/GLA/CREG1/CTSC/ANXA2/C3AR1/GAA/IMPDH1/FRK/BST2/PYGB/SDCBP/RAB37/FPR1/PLAC8/RNASE2/C3/SERPINA3	48	CC
GO:0045597	positive regulation of cell differentiation	158/1606	962/17910	2.14929e-14	8.91584e-13	6.16613e-13	SHTN1/PIK3R6/NEDD4L/GRN/ZNF385A/FGF2/LGALS9/MACROH2A1/DAB2/RAPGEF1/IL6R/TIAM1/NRP1/SYK/EPHA4/DDR2/LYN/INPP5D/ARRB2/GJA1/TRIB1/LILRB2/CCR1/TRPV2/ID4/ZNF804A/TNFRSF1B/MMD/P2RX4/EZH2/ZEB1/BMPR1A/RPS6KA1/LILRB4/SASH3/PPARG/BTK/C1QA/TYROBP/NEGR1/ADAM8/GREM1/CD4/NLRP3/NAP1L2/LPL/LIMK1/RGCC/HCLS1/DUSP10/CA2/FZD4/NPNT/RANBP3L/ZMIZ1/TPH1/NCKAP1L/CD83/DCSTAMP/PDE5A/BTC/PTK2B/VNN1/MME/CSF1/CNTN1/WWTR1/PRKCH…	158	BP		GO:0002888	positive regulation of myeloid leukocyte mediated immunity	3/98	29/17910	0.000523518	0.0072184	0.00500868	VAMP8/ITGB2/FCER1G	3	BP		GO:0009897	external side of plasma membrane	56/1867	199/18675	3.81685e-13	6.27259e-12	4.46499e-12	ITGAM/CCR5/ITGB2/LILRB1/FASLG/CD14/FCGR3A/KCNJ5/CD74/CD33/CCR1/TNF/BMPR1A/CD4/HFE/TNFRSF11A/CD28/P2RX7/FOLR2/B2M/IL2RG/NLGN1/CD36/CD2/PTPRC/ANPEP/CD163/CD40LG/IL2RB/CD244/ABCA1/MCAM/TNFRSF9/CXCL10/RTN4R/SLC2A4/TGFBR3/BCAM/CD83/KCNJ3/VCAM1/CD5/FCN1/ITGA5/ABCG1/ITGA1/CD8A/MS4A2/LDLR/LAG3/TLR4/IL7R/ADA/CXCL9/P2RX1/IL2RA	56	CC
GO:0009611	response to wounding	121/1606	665/17910	2.15534e-14	8.91584e-13	6.16613e-13	PIK3R6/PRKCD/TEC/GRN/VAV3/FGF2/PIK3R5/PTPN6/PLCG2/VAV1/RAP2B/SCARB1/HMOX1/P2RX7/FERMT3/NRP1/SYK/EPHA4/DOCK8/GNA15/LYN/ARRB2/PLEK/GJA1/LCP2/JAM3/CCR1/YAP1/UBASH3B/ARRB1/CAV1/PRKCB/P2RX4/EZH2/ID3/PLAU/CELSR1/SH2B3/TYROBP/PAPSS2/KANK1/PLAUR/DUSP10/METAP1/PRKG1/WAS/HHEX/ITPR3/MERTK/PIK3CG/SMOC2/FZD6/PRKCH/MAP1B/CARMIL1/VCL/LGR6/CSRP1/H3C11/MYL9/APOE/MYOZ1/CCN3/MYLK/IRF1/MYH10/CD151/FCER1G/ADTRP/CD36/…	121	BP		GO:0071674	mononuclear cell migration	4/98	68/17910	0.000524931	0.0072184	0.00500868	IL6/PECAM1/CCL2/CCR1	4	BP		GO:0032635	interleukin-6 production	48/1825	149/17910	1.45565e-13	6.79487e-12	4.99317e-12	TMEM106A/AIF1/PTAFR/CSK/CARD9/PYCARD/TLR1/MYD88/PTPN6/NLRP12/NCKAP1L/HAVCR2/SIRPA/TYROBP/PTPN22/ARRB2/CYBA/FCER1G/IL18/TLR2/NOD2/TREM2/LILRA2/TNF/GHRL/ADORA2B/ARRB1/TRPV4/GBA/LILRB2/LGALS9/P2RX7/MAPK13/INPP5D/RAB7B/CD36/NLRC3/IL17D/IL27RA/IFIH1/LPL/C1QTNF4/IL10/C1QTNF3/TLR4/IL1B/IL6R/IL6	48	BP
GO:0006915	apoptotic process	266/1606	1907/17910	2.23508e-14	9.20015e-13	6.36275e-13	NOD2/PRKCD/UCP2/MADD/GRN/ZNF385A/VAV3/DAPK1/LGALS9/TRAF3/PTPN6/ITGAM/DAB2/VAV1/CRYAB/CTSL/TCIRG1/HMOX1/IL6R/C5AR1/P2RX7/RIPK3/TIAM1/NOX4/NRP1/BMF/CTSD/DOCK8/NET1/ITGB2/SLC25A4/LYN/INPP5D/ARRB2/SPI1/GJA1/NCKAP1/IGF2R/ICAM1/YAP1/IRF5/FGD2/PDE1A/ARRB1/RNF152/NEK6/CSF1R/DRAM1/CAV1/PRKCB/SGPL1/TNFRSF1B/LANCL1/P2RX4/GRK5/ID3/ATG7/RPS6KA1/TAF9B/GRINA/PPARG/HCK/RASSF2/BTK/MAP3K20/TYROBP/PPIF/PLK1/ADAM8/G…	266	BP		GO:0051270	regulation of cellular component movement	15/98	1046/17910	0.000541645	0.00741407	0.00514445	LAMA4/IL6/HBEGF/PECAM1/ADRA2A/SOX9/CCL2/CCL8/DOCK8/THY1/MMP9/CCL19/CCR1/SGK1/CXCL14	15	BP		GO:0097529	myeloid leukocyte migration	52/1825	170/17910	1.46791e-13	6.81509e-12	5.00803e-12	AIF1/PIK3CD/VAV1/IL17RA/CCR2/SYK/NCKAP1L/ITGB2/SLAMF8/VAV3/SIRPA/CKLF/LGMN/CD74/P2RX4/CD300A/LYN/RAC2/MPP1/TREM2/CCR1/PIK3CG/TNFRSF11A/TRPV4/CCL5/PLA2G7/CCL3/PREX1/PTK2B/ADAM8/C3AR1/PTPRO/LGALS3/CX3CR1/PTGER4/CXCL10/PDE4D/IL23A/CCL7/PDGFB/MCOLN2/TGFB2/JAM3/C5AR1/CSF3R/ITGA1/CCR7/CCL13/IL6R/DUSP1/IL6/SAA1	52	BP
GO:0051924	regulation of calcium ion transport	62/1606	244/17910	2.35015e-14	9.62639e-13	6.65754e-13	MYO5A/CD33/PTPN6/PLCG2/P2RX7/CD84/LYN/SLC8B1/ARRB2/GJA1/LILRB2/ICAM1/CCR1/TRPV2/CAV1/P2RX4/PLN/CD4/ATP2B1/CHD7/GEM/PIK3CG/HSPA2/PTK2B/LGALS3/CYBA/TRPC1/SESTD1/PKD2/LILRB1/CORO1A/DMD/AKAP6/MYLK/ATP1A2/CASQ2/WNK3/RGN/HOMER1/RRAD/RYR2/DYSF/CCL3/SELENON/CACNB2/EHD3/FGF14/SNCA/CAMK2G/STAC/CEMIP/JPH2/TSPAN13/CXCR4/LILRA2/CACNA1C/CLIC2/CCL2/CCL5/CXCL10/MIR21/CCL4	62	BP		GO:0099503	secretory vesicle	14/103	923/18675	0.000536775	0.00741726	0.0055989	PLAT/CD36/PECAM1/FABP5/MMRN1/VAMP8/CHI3L1/MMP9/ITGB2/SERPINA1/ANPEP/F13A1/FCER1G/CD53	14	CC		GO:0032675	regulation of interleukin-6 production	46/1825	139/17910	1.54916e-13	7.15362e-12	5.2568e-12	AIF1/PTAFR/CSK/CARD9/PYCARD/TLR1/MYD88/PTPN6/NLRP12/NCKAP1L/HAVCR2/SIRPA/TYROBP/PTPN22/ARRB2/CYBA/FCER1G/TLR2/NOD2/TREM2/LILRA2/TNF/GHRL/ADORA2B/ARRB1/TRPV4/GBA/LILRB2/LGALS9/P2RX7/MAPK13/INPP5D/RAB7B/CD36/NLRC3/IL17D/IL27RA/IFIH1/LPL/C1QTNF4/IL10/C1QTNF3/TLR4/IL1B/IL6R/IL6	46	BP
GO:0006812	cation transport	167/1606	1038/17910	2.38538e-14	9.72303e-13	6.72438e-13	SLC4A8/SLC38A7/SLC7A8/MYO5A/KCNAB2/UCP2/CD33/NEDD4L/TMEM37/DAPK1/FGF2/TRPV4/ATP6V0C/PTPN6/PLCG2/TCIRG1/P2RX7/CD84/SYK/LYN/SLC8B1/ARRB2/SLC2A12/CNIH3/GJA1/SLC15A3/MCOLN1/LILRB2/NFKBIE/ICAM1/KCNN4/CCR1/TRPV2/FTL/ATP6V0D2/CAV1/SLC2A9/MAGED2/NEDD4/PRKCB/P2RX4/GPD1L/TCN2/BTK/PLN/HEPH/PPIF/SLC22A3/TRPM2/KCNMB1/AQP1/CD4/MMP9/ATP2B1/MAOB/FHL1/FXYD1/ATP6V0D1/SLC28A3/GRIA3/KCNJ5/SLC31A2/CHD7/ITPR3/GEM/PIK3…	167	BP		GO:0017157	regulation of exocytosis	6/98	187/17910	0.000568176	0.00771903	0.00535605	ADRA2A/RALA/VAMP8/ITGB2/FCER1G/FCGR2B	6	BP		GO:0030666	endocytic vesicle membrane	49/1867	161/18675	4.52117e-13	7.23285e-12	5.14853e-12	TLR1/FCGR1B/VAMP8/HLA-DRB1/HLA-DPA1/CORO1A/HVCN1/CD74/CYBB/CYBA/HLA-DRA/RAC2/ATP6V0D1/HLA-DRB4/TLR2/ATP6V0B/HLA-DQB2/MCOLN1/RAB23/B2M/CAMK2G/RAB9B/STAB1/ATP6V0C/HLA-DPB1/RAB7B/HLA-E/CD36/CD163/APOE/HLA-G/HLA-DQA1/HLA-F/SCARB1/HLA-DQA2/ATP6V0D2/HLA-DRB5/SLC11A1/ATP6V0A1/MARCO/RAB11FIP1/HLA-A/COLEC12/TCIRG1/HLA-B/HLA-DQB1/LDLR/HLA-C/NOSTRIN	49	CC
GO:0002697	regulation of immune effector process	91/1606	441/17910	2.39955e-14	9.7333e-13	6.73148e-13	NOD2/PIK3R6/GRN/LGALS9/PTPRJ/TRAF3/PTPN6/ITGAM/STXBP2/VAV1/HMOX1/RAPGEF1/C5AR1/P2RX7/RIPK3/CD84/C2/SYK/FGR/ITGB2/LYN/ARRB2/FGL2/PTAFR/TNFRSF1B/RAC2/C1QC/CD22/SLAMF8/SASH3/BTK/CD300A/C1QA/ADGRE2/SLAMF6/NLRP3/DUSP10/C1QB/WAS/C5AR2/LGALS3/HAVCR2/HLA-F/CR1/ANGPT1/LILRB1/CLU/PYCARD/TSPAN6/CD80/CADM1/CD86/CD28/IL13RA2/FCER1G/CD74/CD36/IL10/TNFAIP3/CR1L/DTX3L/RNF125/IL18/VAMP8/JAK3/MMP12/PTPRC/VSIG4/RAS…	91	BP		GO:0050793	regulation of developmental process	27/98	2598/17910	0.000569097	0.00771903	0.00535605	SOX17/TMEM119/LAMA4/IL6/TCIM/CD36/SOX9/CCL2/TNFAIP3/TNFSF13B/OAS2/THY1/CHI3L1/MMP9/EPB41L3/ABCG1/ITGB2/CCL19/CCR1/CXCL14/CD53/C1QC/LPL/IL1RN/FCGR2B/EVI2B/SPP1	27	BP		GO:0070821	tertiary granule membrane	31/1867	73/18675	4.56724e-13	7.23285e-12	5.14853e-12	ITGAM/PTAFR/VAMP8/TRPM2/ITGB2/SIRPA/LAIR1/ATP8B4/CYBB/CYBA/FCER1G/CD300A/RAP2B/CD33/CD53/TMC6/LILRB2/CLEC5A/ATP6V0C/ITGAX/LILRA3/ADAM8/GAA/STBD1/ATP11A/KCNAB2/GPR84/NBEAL2/SLC11A1/PLAU/OLR1	31	CC
GO:0051251	positive regulation of lymphocyte activation	64/1606	258/17910	3.02971e-14	1.22301e-12	8.45824e-13	NOD2/GRB2/PIK3R6/VAV3/LGALS9/PTPN6/VAV1/CSK/DPP4/SYK/DOCK8/LYN/INPP5D/LILRB2/CAV1/LILRB4/SASH3/BTK/TYROBP/ADAM8/CD4/NLRP3/TNFRSF14/DUSP10/ZMIZ1/NCKAP1L/CD83/VNN1/HAVCR2/HLA-F/LILRB1/CORO1A/PYCARD/CD80/CD86/PAK3/CD28/CD74/IL18/PDCD1LG2/TESPA1/NFATC2/PTPRC/RASGRP1/ZBTB16/HLA-DMB/GPR183/AIF1/CD38/CD55/CD3E/HLA-DPB1/TFRC/PNP/IL1B/TNFSF13B/CCL2/IL2RA/IGF1/CCL5/IL7R/MIR21/CCR2/CCL19	64	BP		GO:0005887	integral component of plasma membrane	16/103	1158/18675	0.000584737	0.00772869	0.00583399	PLPPR4/IL6/CSF2RB/HBEGF/CD36/ADRA2A/THY1/SELE/ITGB2/CCR1/HLA-DRA/FCER1G/LAPTM5/FCGR2B/MRC1/EVI2B	16	CC		GO:0071556	integral component of lumenal side of endoplasmic reticulum membrane	19/1867	29/18675	6.83539e-13	1.0445e-11	7.43499e-12	HLA-DRB1/HLA-DPA1/CD74/HLA-DRA/HLA-DRB4/HLA-DQB2/HLA-DPB1/HLA-E/HLA-G/HLA-DQA1/HLA-F/HLA-DQA2/BCAP31/HLA-DRB5/HLA-A/HLA-B/HLA-DQB1/PKD2/HLA-C	19	CC
GO:0035295	tube development	173/1606	1093/17910	3.52677e-14	1.41681e-12	9.79856e-13	NRP2/TNFAIP2/PIK3R6/GRN/VAV3/FGF2/ITGAX/HMOX1/C5AR1/RNF213/NRP1/FMN1/SYK/EPHA4/ITGB2/MTSS1/SPI1/GJA1/STAB1/EPB41L5/EMP2/ST14/JAM3/YAP1/PLXND1/CSF1R/CAV1/NEDD4/PRKCB/SGPL1/GLUL/ANPEP/ZEB1/BMPR1A/CELSR1/PPARG/MEIS1/SEMA4A/ADAM8/GREM1/AQP1/CTSZ/PLK2/PTK2/TSPAN12/RGCC/FZD4/PPP1CA/GPLD1/MMP19/NPNT/HAND2/HHEX/HK2/CHD7/ZMIZ1/SHROOM3/PIK3CG/CDH13/NFIA/SMOC2/PGR/FGF1/MIB1/HEY2/PTK2B/MME/CSF1/FZD6/WWTR1/RA…	173	BP		GO:0010743	regulation of macrophage derived foam cell differentiation	3/98	30/17910	0.000579386	0.00781924	0.00542559	CD36/ABCG1/LPL	3	BP		GO:0098553	lumenal side of endoplasmic reticulum membrane	19/1867	29/18675	6.83539e-13	1.0445e-11	7.43499e-12	HLA-DRB1/HLA-DPA1/CD74/HLA-DRA/HLA-DRB4/HLA-DQB2/HLA-DPB1/HLA-E/HLA-G/HLA-DQA1/HLA-F/HLA-DQA2/BCAP31/HLA-DRB5/HLA-A/HLA-B/HLA-DQB1/PKD2/HLA-C	19	CC
GO:0007167	enzyme linked receptor protein signaling pathway	158/1606	968/17910	3.69986e-14	1.47923e-12	1.02303e-12	GRB2/NRP2/PRKCD/VAV3/FGF2/PTPRJ/ATP6V0C/DAB2/VAV1/TCIRG1/RAPGEF1/MAPKAPK3/TIAM1/PCSK6/NRP1/SYK/EPHA4/MTSS1/DDR2/LYN/ANGPTL1/DOK2/ARRB2/NRROS/NCKAP1/TWSG1/FERMT2/IGF2R/ATP6V0D2/RBFOX2/ARAP1/CSF1R/CAV1/NEDD4/PTPRE/PRKCB/SGPL1/NCF4/ZEB1/BMPR1A/CAV2/RASSF2/SH2B3/KANK1/GREM1/PLAUR/ZFYVE9/CD4/MMP9/PTK2/ATP6V0D1/LGMN/NCF2/FZD4/SMAD9/GPLD1/NPNT/FMOD/HHEX/NCKAP1L/LTBP1/CDH13/SMOC2/ASPN/RASL11B/FGF1/BTC/GH…	158	BP		GO:0030595	leukocyte chemotaxis	6/98	188/17910	0.000584347	0.00781924	0.00542559	IL6/CCL2/ITGB2/CCL19/CCR1/CXCL14	6	BP		GO:0051270	regulation of cellular component movement	181/1825	1046/17910	2.69783e-13	1.23913e-11	9.10565e-12	AIF1/PRR5L/PTAFR/PYCARD/PIK3CD/CSF1R/CCR2/ARHGDIB/FERMT3/NCKAP1L/SLAMF8/STK10/DOCK8/PTPRJ/PRKX/CORO1A/LGMN/KCNE3/CXCR3/CD74/ATM/RHOB/P2RX4/CD300A/RIPK3/LYN/RAC2/RAP2B/MPP1/NRP2/EGFR/TREM2/CCR1/ITGA4/ABHD6/TNF/BTC/ADAMTS1/BMPR1A/DAB2/ROCK2/MYOCD/MYOC/SPN/TRPV4/PLXND1/RCC2/CTSH/AKAP12/LGALS9/ARHGAP4/ADORA3/DAPK3/TIAM1/CCL5/RRAS2/GPSM3/PLA2G7/CLIC4/FGR/ITGAX/CXCL16/CCL4/GPNMB/CCL3/DDR2/PREX1/SRGAP2/…	181	BP
GO:0030054	cell junction	188/1649	1247/18675	6.95647e-14	1.62196e-12	1.19089e-12	GRB2/PRKCD/KCNAB2/PI4K2A/TRPV4/PTPRJ/ATP6V0C/PTPN6/TBC1D2/DAB2/VAV1/RAP2B/DMXL2/P2RX7/CSK/FERMT3/TIAM1/NOX4/DPP4/NRP1/FMN1/EPHA4/DDR2/LYN/BIN2/CNIH3/GJA1/NCKAP1/EPB41L5/FERMT2/LCP2/IGF2R/JAM3/ICAM1/NEU1/CAV1/FRMD6/PPP1CB/APBB1IP/CNN1/RAC2/CYTH1/P2RX4/PLAU/HCK/CAV2/TES/PGM5/NECTIN3/PLAUR/AFAP1L1/PTK2/LIMK1/TJP1/FHL1/FXYD1/GRIA3/MPDZ/FZD4/PPP1CA/DSC2/TMEM47/WAS/PDZRN3/SHROOM3/LAYN/CDH13/ARHGAP26/NF…	188	CC		GO:0048002	antigen processing and presentation of peptide antigen	6/98	188/17910	0.000584347	0.00781924	0.00542559	CD36/VAMP8/IFI30/HLA-DMA/HLA-DRA/FCGR2B	6	BP		GO:0006875	cellular metal ion homeostasis	100/1825	467/17910	3.40107e-13	1.55382e-11	1.14182e-11	SLC46A1/CCR2/PTPN6/CCR5/TRPM2/FASLG/ATP6V1A/CORO1A/NCOA4/P2RX4/CYBA/FTL/LYN/NCS1/ATP6V0D1/CCR1/GHRL/ATP6AP1/CD4/MCOLN1/PIK3CG/HFE/HEXB/TRPV4/JPH4/JPH2/P2RX7/CCL5/CD52/CCL3/CD36/RYR3/SLC25A23/PTPRC/PDE6B/PTK2B/ANXA2/LPAR1/C3AR1/S1PR3/BAX/LCK/FTH1/APOE/PLCG2/PLN/GRINA/MYO5A/TMBIM6/RYR2/SLC40A1/SCARA5/ATP1A2/HRC/TRPC1/BCAP31/HMOX1/KCNA5/SYPL2/ATP2C1/SCO2/SNCA/SLC11A1/CASQ2/CXCL10/CDH23/PDE4D/DMPK/GN…	100	BP
GO:0019932	second-messenger-mediated signaling	79/1606	360/17910	4.17996e-14	1.66322e-12	1.15027e-12	MYO5A/ADCY7/PTPRJ/PLCG2/P2RX7/SYK/PLEK/MCOLN1/MRAP2/ADCY3/RCAN3/CD22/P2RX4/BTK/PLN/TRPM2/AQP1/CD4/GNAI1/NCALD/PRKG1/LMCD1/ITPR3/CDH13/PDE5A/PTK2B/MYOZ2/PKD2/SGCD/ABCA1/APOE/DMD/PLCE1/BCAP31/MYOZ1/NPR1/AKAP6/ATP1A2/MCTP1/CASQ2/LPAR1/CD36/TREM2/RGN/DDAH1/ADCY5/EGFR/AGTR1/GUCY1A1/RYR2/NPR2/ADM/CCL3/SELENON/RCAN2/GNG2/GNAL/DMTN/PTGER2/PDE3A/PTPRC/JPH2/CXCR4/CXCL8/CD3E/EDNRB/ADCY9/CACNA1C/CLIC2/GPR65/…	79	BP		GO:0019814	immunoglobulin complex	2/103	7/18675	0.000621328	0.00787015	0.00594077	JCHAIN/IGHM	2	CC		GO:0045335	phagocytic vesicle	42/1867	128/18675	1.30058e-12	1.95312e-11	1.39028e-11	TLR7/UNC93B1/TLR1/NCF4/SYK/VAMP8/FMNL1/CORO1A/MPEG1/HVCN1/CYBB/CYBA/RAC2/ATP6V0D1/TLR2/ATP6V0B/NCF2/MCOLN1/STXBP2/RAB23/B2M/RAB9B/ATP6V0C/RAB7B/HLA-E/NCF1/CD36/SRGAP2/ADAM8/HLA-G/HLA-F/WAS/CDC42EP4/ATP6V0D2/ABCA1/SLC11A1/ATP6V0A1/RAB11FIP1/HLA-A/TCIRG1/HLA-B/HLA-C	42	CC
GO:0043067	regulation of programmed cell death	224/1606	1539/17910	4.54381e-14	1.79943e-12	1.24448e-12	NOD2/PRKCD/UCP2/MADD/GRN/ZNF385A/VAV3/DAPK1/LGALS9/TRAF3/ITGAM/PLCG2/DAB2/VAV1/CRYAB/HMOX1/C5AR1/P2RX7/RIPK3/TIAM1/NOX4/NRP1/BMF/CTSD/DOCK8/NET1/SLC25A4/LYN/INPP5D/ARRB2/GJA1/IGF2R/ICAM1/YAP1/IRF5/FGD2/PDE1A/MITF/ARRB1/CSF1R/CAV1/TNFRSF1B/LANCL1/GRK5/ID3/ATG7/RPS6KA1/TAF9B/GRINA/PPARG/HCK/RASSF2/BTK/MAP3K20/TYROBP/PPIF/PLK1/ADAM8/GREM1/GADD45A/PLAUR/AQP1/CTSZ/MMP9/CTSB/NLRP3/PLK2/TNFSF15/PTK2/RGC…	224	BP		GO:0002396	MHC protein complex assembly	2/98	7/17910	0.000611339	0.00807184	0.00560086	HLA-DMA/HLA-DRA	2	BP		GO:0080134	regulation of response to stress	250/1825	1592/17910	4.61361e-13	2.09663e-11	1.54069e-11	RNF135/ITGAM/TLR7/BTK/CARD9/ADCY7/PYCARD/HDAC10/FGD2/VAV1/IL17RA/CCR2/UNC93B1/MAPKAPK3/TLR1/MYD88/CTSB/SYK/PTPN6/NLRP12/CEBPA/VAMP8/ITGB2/HAVCR2/CTSS/SLAMF8/SH2B3/LILRB1/SIRPA/GPX1/CD14/LILRA4/CLEC4A/APOBEC3G/CLEC7A/LGMN/NUP210/CRTAM/NLRC4/PRKCD/PTPN22/MAP4K1/PSAP/CD74/RB1/ARRB2/ATM/CYBA/FCER1G/CD300A/IL18/VNN1/C1QA/LYN/HCK/C2/IFNGR1/RNFT1/NUP62/TLR2/EGFR/NOD2/TREM2/CNPY3/LILRA2/C1QC/TNF/GHRL/BMP…	250	BP
GO:0043549	regulation of kinase activity	138/1606	807/17910	4.70659e-14	1.85511e-12	1.28298e-12	NOD2/PIK3R6/PRKCD/MADD/ADCY7/VAV3/FGF2/PIK3R5/PTPRJ/PTPN6/MACROH2A1/RAP2B/FAM20A/RAPGEF1/C5AR1/P2RX7/MAPKAPK3/CSK/RIPK3/TIAM1/NOX4/SYK/EPHA4/FGR/DDR2/LYN/DUSP19/TRIB1/LCP2/EMP2/FGD2/ARRB1/CSF1R/CAV1/ADCY3/TOM1L1/RAC2/MMD/SLAMF8/EZH2/RASSF2/CD300A/SH2B3/MAP3K20/PLK1/ADAM8/GREM1/GADD45A/CD4/TNFSF15/PTK2/CEP85/RGCC/DUSP10/FZD4/MAP3K1/HHEX/LRP6/NCKAP1L/PIK3CG/PTPN22/ACSL1/HEXIM1/PDE5A/FGF1/GHR/PTK2B/…	138	BP		GO:0010886	positive regulation of cholesterol storage	2/98	7/17910	0.000611339	0.00807184	0.00560086	CD36/LPL	2	BP		GO:0002791	regulation of peptide secretion	102/1825	483/17910	4.8671e-13	2.20019e-11	1.61679e-11	AIF1/PYCARD/PYDC1/IL17RA/CSF1R/TLR1/SYK/NLRP12/HAVCR2/CASP1/LILRB1/CD14/UCP2/CRTAM/PTPN22/CD74/LYN/CD33/C2CD2L/TLR2/EGFR/NOD2/TREM2/LILRA2/TNF/GHRL/ARRB1/MYOM1/HFE/TRPV4/CARD16/CLEC5A/AKAP12/LGALS9/DPP4/P2RX7/TIAM1/TLR5/CCL5/TNFRSF21/ADRA2C/FGR/HLA-E/CCL3/CRHBP/RHBDF2/KCNN4/CD2/ADAM8/OXCT1/CD40LG/APOE/MMP12/AIM2/TMBIM6/SPTBN1/SLC25A4/PAM/PTGER4/CD244/KCNA5/TGFB3/RAB11FIP1/SFRP1/IL27RA/IFIH1/TCIRG…	102	BP
GO:0005615	extracellular space	380/1649	3051/18675	8.80593e-14	2.00053e-12	1.46884e-12	DOP1B/MYO5A/GRB2/TNFAIP2/PRKCD/TTYH3/NEDD4L/PDXK/PLD3/GRN/SIRPA/FGF2/LGALS9/STK10/ITGAL/PTPRJ/ATP6V0C/SPN/PLA2G15/PTPN6/FMNL1/ITGAM/PLCG2/MACROH2A1/TPP1/STXBP2/RAP2B/SCARB1/CRYAB/RENBP/GNS/DMXL2/FAM20A/PILRA/CTSL/HMOX1/SLC37A2/CSK/PYGL/FERMT3/PCSK6/PGD/GNG12/MAN2B1/SELENBP1/PAM/NPC1/RNASET2/MID2/DPP4/NRP1/CNDP2/GM2A/GUSB/PSAP/C2/CTSD/CTSA/FGR/ITGB2/CMTM7/CD37/LYN/ANGPTL1/ACP2/DOCK2/NCKAP1/PTGS1/T…	380	CC		GO:2000659	regulation of interleukin-1-mediated signaling pathway	2/98	7/17910	0.000611339	0.00807184	0.00560086	IL6/IL1RN	2	BP		GO:0045121	membrane raft	73/1867	309/18675	1.76088e-12	2.59953e-11	1.85041e-11	ITGAM/CSK/BTK/TLR1/RGS19/KCNQ1/ITGB2/FASLG/CD14/SELPLG/KCNE3/LAT2/ARID3A/LYN/HCK/RAP2B/CTSD/TLR2/EGFR/TNF/BMPR1A/LCP2/CD4/PAG1/SORBS1/PI4K2A/DPP4/DAPK3/INPP5D/S100A10/CD36/CD2/PTPRC/PTK2B/ANXA2/LCK/NPC1/BVES/EFHD2/SCARB1/BST2/ATP1A2/PPT1/KCNA3/HMOX1/KCNA5/ZAP70/ABCA1/GNAI1/HPSE/RTN4R/SKAP1/MLC1/SLC2A4/FXYD1/MME/SDCBP/SDC4/ATP1B1/PDPN/ADRA1B/ITGA1/CD8A/TNFRSF1B/SGCA/UNC5B/OLR1/P2RX1/CNR1/PTGS2/LIP…	73	CC
GO:0071621	granulocyte chemotaxis	33/1606	84/17910	5.27314e-14	2.06865e-12	1.43067e-12	VAV3/TRPV4/VAV1/MPP1/C5AR1/SYK/ITGB2/JAM3/RAC2/ADGRE2/IL17RA/NCKAP1L/C5AR2/PIK3CG/CSF1/LGALS3/CSF3R/S100A9/CD74/CXADR/DYSF/CCL3/JAML/SCG2/ITGA9/RIPOR2/CXCL8/C3AR1/TGFB2/CCL5/CCL13/S100A8/CCL19	33	BP		GO:0046649	lymphocyte activation	11/98	630/17910	0.000653592	0.00859171	0.00596158	MAP3K8/IL6/CCL2/TNFAIP3/TNFSF13B/DOCK8/THY1/VCAM1/ITGB2/CCL19/FCGR2B	11	BP		GO:0072507	divalent inorganic cation homeostasis	91/1825	412/17910	6.34572e-13	2.85358e-11	2.09694e-11	CCR2/PTPN6/CCR5/TRPM2/FASLG/CORO1A/P2RX4/CYBA/LYN/NCS1/TMC8/EGFR/CCR1/GHRL/CD4/MCOLN1/PIK3CG/HEXB/TRPV4/SNX10/JPH4/JPH2/P2RX7/CCL5/CD52/CCL3/CD36/RYR3/SLC25A23/PTPRC/PDE6B/PTK2B/ANXA2/LPAR1/C3AR1/S1PR3/BAX/LCK/APOE/PLCG2/FAM20A/PLN/GRINA/MYO5A/TMBIM6/CNNM4/RYR2/ATP1A2/CYP27B1/HRC/TRPC1/BCAP31/KCNA5/SYPL2/ATP2C1/SNCA/SLC11A1/CASQ2/CXCL10/CDH23/PDE4D/DMPK/GNA15/SGCD/TCIRG1/CCL7/PLCE1/S1PR4/MCOLN2/A…	91	BP
GO:0002695	negative regulation of leukocyte activation	48/1606	163/17910	5.31039e-14	2.07353e-12	1.43404e-12	GRN/LGALS9/SPN/PTPN6/HMOX1/CD84/INPP5D/TWSG1/LILRB2/NR1H3/BTK/CD300A/TYROBP/TNFRSF21/MERTK/PTPN22/PDE5A/CD300LF/LGALS3/HAVCR2/HLA-F/LILRB1/IL31RA/IRF1/PAWR/IL13RA2/CD74/IL10/TNFAIP3/MILR1/GPNMB/PDCD1LG2/SAMSN1/SFRP1/JAK3/PTPRC/VSIG4/ERBB2/FCGR2B/RIPOR2/MNDA/ADGRF5/INHBA/LAX1/IL2RA/GAL/MIR21/CCR2	48	BP		GO:0070821	tertiary granule membrane	4/103	73/18675	0.000709364	0.00862586	0.00651121	VAMP8/ITGB2/FCER1G/CD53	4	CC		GO:0098857	membrane microdomain	73/1867	310/18675	2.08287e-12	3.02364e-11	2.1523e-11	ITGAM/CSK/BTK/TLR1/RGS19/KCNQ1/ITGB2/FASLG/CD14/SELPLG/KCNE3/LAT2/ARID3A/LYN/HCK/RAP2B/CTSD/TLR2/EGFR/TNF/BMPR1A/LCP2/CD4/PAG1/SORBS1/PI4K2A/DPP4/DAPK3/INPP5D/S100A10/CD36/CD2/PTPRC/PTK2B/ANXA2/LCK/NPC1/BVES/EFHD2/SCARB1/BST2/ATP1A2/PPT1/KCNA3/HMOX1/KCNA5/ZAP70/ABCA1/GNAI1/HPSE/RTN4R/SKAP1/MLC1/SLC2A4/FXYD1/MME/SDCBP/SDC4/ATP1B1/PDPN/ADRA1B/ITGA1/CD8A/TNFRSF1B/SGCA/UNC5B/OLR1/P2RX1/CNR1/PTGS2/LIP…	73	CC
GO:0051345	positive regulation of hydrolase activity	122/1606	684/17910	7.36079e-14	2.86078e-12	1.97849e-12	ASAP1/PRKCD/CD33/GRN/ADAP2/VAV3/DAPK1/PLCB2/FGF2/LGALS9/DOCK4/TBC1D2/ARHGAP9/VAV1/RAPGEF1/C5AR1/GMIP/RIPK3/TIAM1/ARHGAP30/NRP1/GM2A/PSAP/CTSD/TBC1D30/EPHA4/DOCK8/GNA15/NET1/LYN/DOCK2/PLEK/ARHGAP4/SIPA1L2/ICAM1/ARRB1/ARAP1/CAV1/PTAFR/EZH2/ARHGAP25/NR1H3/PPARG/CAV2/CD300A/SYDE2/NLRP3/TNFSF15/PFN2/LGMN/ARHGAP45/GPLD1/NPNT/RANBP3L/NCKAP1L/ARHGAP26/RASGEF1B/HSPA2/RASGRP3/PTK2B/TXK/RGS5/PRKD1/CR1/SETMA…	122	BP		GO:1901700	response to oxygen-containing compound	19/98	1551/17910	0.000663801	0.00868764	0.00602815	IL6/CSF2RB/CD36/ADRA2A/SOX9/CCL2/TNFAIP3/LY86/VCAM1/SELE/MMP9/MMP12/TIMP4/CCL19/ACP5/LPL/FCGR2B/MRC1/SPP1	19	BP		GO:0050714	positive regulation of protein secretion	66/1825	256/17910	6.85773e-13	3.06776e-11	2.25433e-11	AIF1/PYCARD/PYDC1/IL17RA/CSF1R/TLR1/SYK/NLRP12/HAVCR2/CASP1/CD14/CRTAM/PTPN22/CD33/C2CD2L/TLR2/EGFR/NOD2/TREM2/LILRA2/TNF/GHRL/ARRB1/MYOM1/TRPV4/CLEC5A/AKAP12/LGALS9/P2RX7/FGR/HLA-E/CCL3/KCNN4/CD2/ADAM8/OXCT1/MMP12/AIM2/SPTBN1/PTGER4/CD244/TGFB3/IFIH1/LPL/C1QTNF4/CADM1/TGFB2/NLRP3/IL10/FCN1/GLUL/RASGRP1/POSTN/C1QTNF3/CD38/MYRIP/TLR4/SYBU/ALOX15B/IL1B/IGF1/OR51E2/MYH10/OSM/IL6/SAA1	66	BP
GO:0019221	cytokine-mediated signaling pathway	132/1606	764/17910	7.90904e-14	3.05963e-12	2.11601e-12	NOD2/GRB2/PRKCD/MADD/TEC/FGF2/TRAF3/PTPN6/ITGAX/ITGAM/VAV1/HMOX1/RAPGEF1/IL6R/SYK/ITGB2/CSF2RB/IL10RA/INPP5D/SPI1/ICAM1/CCR1/IRF5/CSF1R/CAV1/ALOX5/PTAFR/TNFRSF1B/CCRL2/ZEB1/NR1H3/PPARG/HCK/SH2B3/IRF8/CD4/MMP9/TNFSF15/MAOA/TNFRSF14/IL17RA/FZD4/IL10RB/IL1RN/IL2RG/ACSL1/GHR/TNFRSF9/PTK2B/CD300LF/CSF1/TXK/RALA/CCDC3/HLA-F/IFI30/LCP1/ANGPT1/ACTN4/CSF3R/H3C11/PYCARD/TNFSF8/CD80/IL31RA/IRF1/CD86/TNFRSF1…	132	BP		GO:0065008	regulation of biological quality	34/98	3661/17910	0.000708936	0.00919915	0.00638307	SOX17/TMEM119/LAMA4/IL6/PLAT/CD36/FABP5/ADRA2A/SOX9/CCL2/TNFAIP3/MMRN1/CCL8/TNFSF13B/DOCK8/OAS2/JCHAIN/VAMP8/THY1/EPB41L3/ABCG1/CASQ2/ITGB2/CCL19/SERPINA1/CCR1/ACP5/F13A1/SGK1/FCER1G/LPL/IL1RN/FCGR2B/SPP1	34	BP		GO:0030054	cell junction	201/1867	1247/18675	2.15948e-12	3.08345e-11	2.19488e-11	BIN2/SH3KBP1/FERMT2/CSK/VAV1/PTPN6/FERMT3/PPP1R12A/HAVCR2/PTPRJ/FLNC/TBC1D2/CORO1A/PPP1R9A/MARCKS/PRKCD/CLDN23/APBB1IP/LIMK1/ARPC3/RHOB/P2RX4/CYBA/GRB2/LYN/HCK/RAC2/RAP2B/NCS1/NCSTN/CD53/RHOG/EGFR/LPP/MAP1B/ITGA4/PARD3/FABP5/RAB21/LCP2/PERP/MPP7/DAB2/PGM5/FRMD4B/TRPV4/SORBS1/IFI30/ARHGAP24/PI4K2A/TNS1/AKAP12/RAB23/DPP4/IGF2R/ARHGEF18/PPP1CA/P2RX7/TIAM1/RRAS2/AKR1B1/B2M/RALA/CLIC4/ATP6V0C/DBN1/NLG…	201	CC
GO:0030003	cellular cation homeostasis	100/1606	518/17910	1.02879e-13	3.96154e-12	2.73977e-12	MYO5A/NEDD4L/GRN/FGF2/TRPV4/ATP6V0C/PTPN6/PLCG2/CLN6/TCIRG1/HMOX1/P2RX7/GNA15/LYN/SLC8B1/GJA1/MCOLN1/CCR1/FTL/ATP6V0D2/CAV1/PRKCB/P2RX4/SLAMF8/GRINA/PLN/HEPH/TRPM2/CD4/ATP2B1/ATP6V0D1/CA2/RAB39A/CHD7/LRP6/ITPR3/PIK3CG/HEXB/KEL/CD52/PTK2B/ATP6V1A/CYBA/ATP6AP1/RAB20/TRPC1/PKD2/APOE/CORO1A/ERO1A/DMD/PLCE1/BCAP31/AKAP6/GRIA1/ATP1A2/CDH23/CASQ2/S100A9/LPAR1/KCNA5/CD36/SV2A/RGN/ADCY5/ATP6V1B2/SLC11A1/M…	100	BP		GO:0051604	protein maturation	8/98	353/17910	0.000709049	0.00919915	0.00638307	PLAT/CFI/IGKV1-17/IGKV4-1/C1QB/C1QC/IGLV3-25/IGLV2-14	8	BP		GO:0055082	cellular chemical homeostasis	128/1825	666/17910	7.09574e-13	3.15779e-11	2.32048e-11	SLC46A1/CCR2/PTPN6/CCR5/TRPM2/SLAMF8/FASLG/ATP6V1A/CORO1A/UCP2/NCOA4/CLN6/ATP6V1B2/P2RX4/CYBA/FTL/SLC4A11/LYN/NCS1/C2CD2L/ATP6V0D1/ATP6V0B/CCR1/GHRL/ATP6AP1/CD4/ARRB1/MCOLN1/PIK3CG/HFE/HEXB/TRPV4/JPH4/JPH2/P2RX7/TIAM1/CCL5/CLIC4/CD52/ATP6V0C/CCL3/CD36/RYR3/SLC25A23/PTPRC/PDE6B/PTK2B/ANXA2/LPAR1/C3AR1/S1PR3/BAX/OXCT1/LCK/FTH1/APOE/PLCG2/PRKAA2/PLN/GRINA/MYO5A/ATP6V1F/ATP6V1C1/TMBIM6/RYR2/SLC40A1/S…	128	BP
GO:1903530	regulation of secretion by cell	124/1606	703/17910	1.0391e-13	3.9829e-12	2.75454e-12	NOD2/UCP2/CD33/LGALS9/TRPV4/ITGAM/STXBP2/TCIRG1/HMOX1/P2RX7/TIAM1/PAM/DPP4/CD84/OXCT1/SYK/FGR/ITGB2/SLC25A4/LYN/SLC8B1/GJA1/KCNN4/ARRB1/CSF1R/PRKCB/PTAFR/TNFRSF1B/RAC2/GLUL/CD22/KMO/NR1H3/CD300A/ADGRE2/RHBDF2/ADAM8/NLRP3/LPL/PFN2/MAOB/RGCC/IL17RA/GPLD1/TNFRSF21/CHD7/ITPR3/C5AR2/PTPN22/HAVCR2/ATP6AP1/NPY5R/RALA/ICA1/HLA-F/ANGPT1/KCNS3/LGR4/LILRB1/APOE/SNCAIP/PYCARD/NLGN1/PREPL/TLR6/CCN3/CADM1/MCTP…	124	BP		GO:0042110	T cell activation	9/98	443/17910	0.000719278	0.00929146	0.00644712	MAP3K8/IL6/CCL2/TNFSF13B/DOCK8/THY1/VCAM1/CCL19/FCGR2B	9	BP		GO:0044440	endosomal part	102/1867	504/18675	2.40689e-12	3.38129e-11	2.40689e-11	TLR7/TMEM9B/FGD2/MYD88/NCF4/CTSB/FCGR1B/VAMP8/SCAMP2/CTSS/HLA-DRB1/HLA-DPA1/CD14/HLA-DMB/LGMN/HLA-DMA/WDR81/RHOB/HLA-DRA/SLC29A3/AP1G2/RAP2B/ATP6V0D1/NCSTN/CTSD/HLA-DRB4/ATP6V0B/EGFR/ABHD6/HLA-DQB2/VAC14/RAB21/ATP6AP1/MCOLN1/PLEKHM1/PLEKHB2/MREG/MRC1/SNX10/RCC2/CTSH/PI4K2A/GGA1/B2M/CD68/ATP6V0C/STARD3/HLA-DPB1/RAB7B/GPNMB/HLA-E/LY96/ADRB2/ACAP1/ANXA2/SNX20/MMD/DTX3L/TSPAN15/NPC1/APH1B/HLA-G/HLA-D…	102	CC
GO:0046849	bone remodeling	32/1606	81/17910	1.05583e-13	4.02856e-12	2.78612e-12	TPP1/TCIRG1/P2RX7/CSK/NOX4/SYK/INPP5D/GJA1/MITF/CSF1R/RAC2/RASSF2/ADAM8/GREM1/CA2/TPH1/DCSTAMP/PTK2B/ATP6AP1/LGR4/TNFRSF11A/EGFR/TNFAIP3/SNX10/PLEKHM1/SFRP1/TGFB3/CD38/TFRC/PTN/CARTPT/CTSK	32	BP		GO:0002699	positive regulation of immune effector process	6/98	198/17910	0.000766509	0.00985889	0.00684085	IL6/CD36/VAMP8/ITGB2/CCL19/FCER1G	6	BP		GO:0010008	endosome membrane	96/1867	464/18675	2.85952e-12	3.9534e-11	2.81413e-11	TLR7/TMEM9B/FGD2/MYD88/NCF4/FCGR1B/VAMP8/SCAMP2/HLA-DRB1/HLA-DPA1/CD14/HLA-DMB/HLA-DMA/WDR81/RHOB/HLA-DRA/SLC29A3/AP1G2/RAP2B/ATP6V0D1/NCSTN/CTSD/HLA-DRB4/ATP6V0B/EGFR/ABHD6/HLA-DQB2/VAC14/RAB21/ATP6AP1/MCOLN1/PLEKHM1/PLEKHB2/MREG/MRC1/SNX10/RCC2/PI4K2A/GGA1/B2M/CD68/ATP6V0C/STARD3/HLA-DPB1/RAB7B/GPNMB/HLA-E/LY96/ADRB2/ACAP1/ANXA2/SNX20/MMD/DTX3L/TSPAN15/NPC1/APH1B/HLA-G/HLA-DQA1/IRF7/GGA2/HLA-F/…	96	CC
GO:0033674	positive regulation of kinase activity	103/1606	541/17910	1.08789e-13	4.13201e-12	2.85766e-12	NOD2/PIK3R6/PRKCD/MADD/ADCY7/VAV3/FGF2/PIK3R5/FAM20A/RAPGEF1/C5AR1/P2RX7/MAPKAPK3/CSK/RIPK3/TIAM1/NOX4/SYK/EPHA4/FGR/DDR2/LYN/DUSP19/LCP2/EMP2/FGD2/ARRB1/CSF1R/ADCY3/TOM1L1/MMD/EZH2/RASSF2/CD300A/MAP3K20/ADAM8/GREM1/GADD45A/CD4/TNFSF15/PTK2/RGCC/FZD4/MAP3K1/NCKAP1L/PIK3CG/ACSL1/PDE5A/FGF1/GHR/PTK2B/CSF1/DLG3/PRKD1/ANGPT1/PKD2/CLU/TNFRSF10A/PLCE1/TLR6/PAK3/TNFRSF11A/NRK/TPX2/CD74/LPAR1/ADCY5/EGFR/…	103	BP		GO:0002883	regulation of hypersensitivity	2/98	8/17910	0.000812212	0.0104019	0.00721762	FCER1G/FCGR2B	2	BP		GO:0030017	sarcomere	50/1867	174/18675	2.93069e-12	3.98848e-11	2.8391e-11	FERMT2/PPP1R12A/FLNC/CFL2/MYOM1/TNNI2/LDB3/JPH2/MYL2/DES/PALLD/TNNT3/MYBPC3/LMOD1/PARVB/SYNPO2/SPTBN1/TPM2/RYR2/TNNC2/SYNC/ACTN1/MYL9/HRC/CRYAB/SYNE2/TNNC1/KCNA5/PDLIM1/ITGB1BP2/HSPB1/TMOD1/CASQ2/HABP4/FHOD3/BAG3/TPM1/NEXN/ACTA1/PDLIM3/ACTN2/TNNT1/CAPN3/ARHGEF25/FBXO32/SORBS2/ABRA/FLNA/TRIM63/TIMP4	50	CC
GO:0048646	anatomical structure formation involved in morphogenesis	175/1606	1124/17910	1.12507e-13	4.25387e-12	2.94194e-12	GRB2/NRP2/TNFAIP2/PIK3R6/GRN/ZNF385A/VAV3/FGF2/PTPN6/ITGAX/FAM20A/TCIRG1/HMOX1/C5AR1/KLHL6/RNF213/NRP1/FMN1/SYK/ITGB2/TWSG1/STAB1/EPB41L5/EMP2/ST14/JAM3/PLXND1/CAV1/PRKCB/GLUL/ANPEP/BMPR1A/CELSR1/PPARG/MEIS1/TYROBP/MAFB/CFL2/SEMA4A/ADAM8/GREM1/AQP1/MMP9/PLK2/PTK2/TSPAN12/RGCC/GPLD1/MMP19/HAND2/HHEX/HK2/LRP6/SHROOM3/PIK3CG/CDH13/DCSTAMP/SMOC2/FGF1/MIB1/HEY2/PTK2B/LFNG/MFNG/FZD6/MYOZ2/RALA/ATOH8/PR…	175	BP		GO:0002573	myeloid leukocyte differentiation	6/98	201/17910	0.000828916	0.0105705	0.00733458	MMP9/CCL19/CCR1/FCER1G/C1QC/EVI2B	6	BP		GO:0002250	adaptive immune response	113/1825	563/17910	9.19578e-13	4.07127e-11	2.99175e-11	CSK/BTK/ADCY7/PYCARD/PIK3CD/CCR2/UNC93B1/SYK/PTPN6/SASH3/FCGR1B/FAM49B/HAVCR2/CTSS/LILRB1/LAIR1/CLEC4A/PRKCD/LILRB3/LAT2/CD74/FCER1G/CD84/RIPK3/IL18/C1QA/LYN/UNC13D/MYO1G/C2/BATF/OTUD7B/KLHL6/C1QC/TNF/CD4/MCOLN1/PAG1/PIK3CG/HFE/TNFRSF11A/SPN/SIT1/TNFSF13/CD28/LILRB2/CTSH/C1QB/P2RX7/B2M/TNFRSF21/CD80/INPP5D/SLAMF7/HLA-E/LILRA3/PTPRC/PTK2B/CTSC/ICOSLG/TNFSF13B/CD40LG/HLA-G/IRF7/HLA-F/BTN3A1/CD6/WAS…	113	BP
GO:0000165	MAPK cascade	146/1606	882/17910	1.21311e-13	4.5661e-12	3.15788e-12	TMEM106A/NOD2/GRB2/PIK3R6/PRKCD/MADD/SIRPA/FGF2/LGALS9/PIK3R5/TRPV4/PTPRJ/MAPK13/PTPN6/CRYAB/RAPGEF1/C5AR1/P2RX7/MAPKAPK3/CSK/TIAM1/NOX4/NRP1/PSAP/SYK/EPHA4/CSF2RB/LYN/LBH/ARRB2/DUSP19/TRIB1/ICAM1/CCR1/FGD2/ARRB1/CSF1R/CAV1/EZH2/SCIMP/CAV2/RASSF2/CD300A/SH2B3/MAP3K20/ADAM8/GADD45A/CD4/PTK2/DUSP10/FZD4/MAP3K1/NPNT/HAND2/IL2RG/C5AR2/PIK3CG/PTPN22/PDE5A/FGF1/ADRA1B/BTC/GHR/RASGRP3/PTK2B/DLG3/DUSP26/…	146	BP		GO:0044433	cytoplasmic vesicle part	18/103	1450/18675	0.000910264	0.0106431	0.00803391	HBEGF/CD36/PECAM1/FABP5/RALA/MMRN1/VAMP8/CHI3L1/MMP9/ITGB2/HLA-DMA/SERPINA1/HLA-DRA/ANPEP/F13A1/FCER1G/CD53/MRC1	18	CC		GO:0098796	membrane protein complex	162/1867	947/18675	3.16685e-12	4.24359e-11	3.02069e-11	ITGAM/NECAP2/PIK3CD/TLR1/NCF4/SYK/PTPN6/VAMP8/KCNQ1/STAC3/ITGB2/HLA-DRB1/HLA-DPA1/ATP6V1A/CD14/LILRA4/KCNJ5/HLA-DMB/ITGAL/LRRC8D/HLA-DMA/KCNE3/AP1B1/ATP6V1B2/APBB1IP/CD74/CYBB/CYBA/GRB2/ITGB7/HLA-DRA/LYN/AP1G2/ATP6V0D1/NCSTN/HLA-DRB4/TLR2/ATP6V0B/EGFR/ITGA4/NCF2/ABHD6/HLA-DQB2/CACNA2D4/TTYH3/BMPR1A/ATP6AP1/IL10RB/MPP7/CD4/PGM5/PIK3CG/HFE/KCNIP3/SORBS1/PIK3R6/IGF2R/CATSPER1/B2M/CLIC4/ATP6V0C/SESTD…	162	CC
GO:0051336	regulation of hydrolase activity	179/1606	1160/17910	1.30144e-13	4.87659e-12	3.37262e-12	FKBP15/ASAP1/PRKCD/CD33/GRN/ADAP2/VAV3/DAPK1/PLCB2/FGF2/LGALS9/DOCK4/TBC1D2/ARHGAP9/VAV1/CRYAB/RENBP/RAPGEF1/C5AR1/GMIP/RIPK3/TIAM1/PCSK6/ARHGAP30/NRP1/GM2A/PSAP/CTSD/TBC1D30/EPHA4/DOCK8/GNA15/NET1/LYN/ARRB2/DOCK2/PLEK/ARHGAP4/FGD6/SIPA1L2/ICAM1/FGD2/ARRB1/ARAP1/CAV1/PTAFR/RCAN3/EZH2/ARHGAP25/RPS6KA1/NR1H3/PPARG/CAV2/CD300A/PLN/PPIF/IQGAP2/SYDE2/PPP2R2B/PLAUR/AQP1/MMP9/NLRP3/LPL/TNFSF15/PFN2/PTK2…	179	BP		GO:0032760	positive regulation of tumor necrosis factor production	4/98	78/17910	0.000881889	0.0111507	0.00773718	CD36/CCL19/FCER1G/LPL	4	BP		GO:0050708	regulation of protein secretion	97/1825	456/17910	1.17353e-12	5.16894e-11	3.79837e-11	AIF1/PYCARD/PYDC1/IL17RA/CSF1R/TLR1/SYK/NLRP12/HAVCR2/CASP1/LILRB1/CD14/UCP2/CRTAM/PTPN22/LYN/CD33/C2CD2L/TLR2/EGFR/NOD2/TREM2/LILRA2/TNF/GHRL/ARRB1/MYOM1/TRPV4/CARD16/CLEC5A/AKAP12/LGALS9/DPP4/P2RX7/TIAM1/TLR5/CCL5/TNFRSF21/ADRA2C/FGR/HLA-E/CCL3/RHBDF2/KCNN4/CD2/ADAM8/OXCT1/CD40LG/APOE/MMP12/AIM2/TMBIM6/SPTBN1/SLC25A4/PAM/PTGER4/CD244/KCNA5/TGFB3/RAB11FIP1/SFRP1/IL27RA/IFIH1/TCIRG1/LPL/C1QTNF4/C…	97	BP
GO:0005775	vacuolar lumen	48/1649	171/18675	2.22469e-13	4.92768e-12	3.61804e-12	PRKCD/GRN/TPP1/GNS/CTSL/MAN2B1/RNASET2/GM2A/GUSB/PSAP/CTSD/CTSA/ACP2/FUCA1/FTL/ADA2/NEU1/TCN2/HEXA/CREG1/CTSB/FRK/LGMN/ARHGAP45/FMOD/SDC3/HEXB/OGN/GAA/IFI30/OMD/PYCARD/CTSS/GLA/CD74/GALC/GALNS/CTSC/PLBD2/APOB/PRELP/GPC3/MNDA/LYZ/CTSK/CSPG4/PLAC8/ACAN	48	CC		GO:1905954	positive regulation of lipid localization	4/98	78/17910	0.000881889	0.0111507	0.00773718	CD36/ABCG1/LPL/SPP1	4	BP		GO:0006909	phagocytosis	74/1825	308/17910	1.27419e-12	5.5837e-11	4.10315e-11	BIN2/ITGAM/AIF1/CSK/PYCARD/VAV1/MYD88/NCF4/SYK/NCKAP1L/IRF8/ITGB2/VAV3/SIRPA/PTPRJ/TYROBP/CD14/CORO1A/FCGR3A/FCGR2A/CLEC7A/ITGAL/PRKCD/CEBPE/ARHGAP25/LIMK1/ARPC3/CYBA/FCER1G/CD300A/GRB2/LYN/UNC13D/HCK/MYO1G/C2/TLR2/TREM2/NCF2/TNF/MYO7A/DOCK2/P2RX7/CD300LF/IL2RG/FGR/CD36/PTPRC/NCKAP1/PPARG/PLCG2/SCARB1/WAS/ABCA7/IL2RB/ARPC1B/ABCA1/SLC11A1/MARCO/COLEC12/PLD2/CD247/GULP1/CD3G/FCN1/WIPF3/LDLR/ITGB3/T…	74	BP
GO:0009893	positive regulation of metabolic process	410/1606	3313/17910	1.49102e-13	5.56203e-12	3.84666e-12	TMEM106A/NOD2/GRB2/JARID2/PIK3R6/PRKCD/UCP2/CD33/MADD/TEC/GRN/ADCY7/VAV3/DAPK1/FGF2/LGALS9/PIK3R5/TRPV4/PTPRJ/PARM1/SPN/ITGAX/ITGAM/PLCG2/MACROH2A1/DAB2/RAP2B/SCARB1/FAM20A/CLN6/HMOX1/RAPGEF1/IL6R/C5AR1/P2RX7/TET3/MAPKAPK3/CSK/RIPK3/TIAM1/ARRDC4/NOX4/MID2/REL/NRP1/PSAP/ABHD6/CTSD/SYK/EPHA4/FGR/ITGB2/DDR2/TRERF1/LYN/LBH/GLMP/ARRB2/SPI1/PLEK/DUSP19/GJA1/TRIB1/TWSG1/LILRB2/LCP2/HSPB8/EMP2/ICAM1/CCR1…	410	BP		GO:1903305	regulation of regulated secretory pathway	5/98	136/17910	0.000904987	0.0113944	0.00790633	ADRA2A/VAMP8/ITGB2/FCER1G/FCGR2B	5	BP		GO:0098589	membrane region	74/1867	321/18675	4.45561e-12	5.88006e-11	4.18557e-11	ITGAM/CSK/BTK/TLR1/RGS19/KCNQ1/ITGB2/FASLG/CD14/SELPLG/KCNE3/LAT2/ARID3A/LYN/HCK/RAP2B/CTSD/NUP62/TLR2/EGFR/TNF/BMPR1A/LCP2/CD4/PAG1/SORBS1/PI4K2A/DPP4/DAPK3/INPP5D/S100A10/CD36/CD2/PTPRC/PTK2B/ANXA2/LCK/NPC1/BVES/EFHD2/SCARB1/BST2/ATP1A2/PPT1/KCNA3/HMOX1/KCNA5/ZAP70/ABCA1/GNAI1/HPSE/RTN4R/SKAP1/MLC1/SLC2A4/FXYD1/MME/SDCBP/SDC4/ATP1B1/PDPN/ADRA1B/ITGA1/CD8A/TNFRSF1B/SGCA/UNC5B/OLR1/P2RX1/CNR1/PTG…	74	CC
GO:0048585	negative regulation of response to stimulus	231/1606	1620/17910	1.59655e-13	5.92923e-12	4.10061e-12	GRB2/PRKCD/UCP2/GRN/SIRPA/ZNF385A/ADCY7/FGF2/LGALS9/PTPRJ/PTPN6/DAB2/HMOX1/RAPGEF1/P2RX7/CSK/RNF213/NRP1/CD84/PSAP/EPHA4/LYN/LBH/INPP5D/ARRB2/NRROS/PLEK/DUSP19/GJA1/TRIB1/TWSG1/OTUD7B/ICAM1/YAP1/MRAP2/UBASH3B/FGL2/ARRB1/RNF152/CAV1/NEDD4/PTPRE/PRKCB/TNFRSF1B/CD22/SLAMF8/GPD1L/EZH2/ARHGAP25/ATG7/PLAU/TAF9B/NR1H3/LILRB4/GRINA/RBMS3/PPARG/CAV2/RASSF2/CD300A/SH2B3/PRR5L/PPIF/KANK1/GREM1/PLAUR/MMP9/NL…	231	BP		GO:0090322	regulation of superoxide metabolic process	3/98	35/17910	0.000915696	0.0114808	0.00796627	CD36/ITGB2/ACP5	3	BP		GO:0030334	regulation of cell migration	160/1825	906/17910	1.36937e-12	5.97033e-11	4.38726e-11	AIF1/PRR5L/PTAFR/PYCARD/PIK3CD/CSF1R/CCR2/ARHGDIB/FERMT3/NCKAP1L/SLAMF8/STK10/DOCK8/PTPRJ/PRKX/CORO1A/LGMN/CXCR3/CD74/ATM/RHOB/P2RX4/CD300A/RIPK3/LYN/RAC2/RAP2B/MPP1/NRP2/EGFR/TREM2/CCR1/ITGA4/ABHD6/TNF/ADAMTS1/BMPR1A/DAB2/ROCK2/MYOCD/MYOC/SPN/TRPV4/PLXND1/RCC2/CTSH/AKAP12/LGALS9/ARHGAP4/ADORA3/DAPK3/TIAM1/CCL5/RRAS2/GPSM3/PLA2G7/CLIC4/FGR/ITGAX/CXCL16/CCL4/GPNMB/CCL3/DDR2/PREX1/SRGAP2/PRKG1/PTPR…	160	BP
GO:0071396	cellular response to lipid	107/1606	575/17910	1.67186e-13	6.18145e-12	4.27504e-12	NOD2/SIRPA/DAB2/SCARB1/NPC1/CD68/LYN/LBH/ARRB2/TRIB1/LILRB2/ICAM1/YAP1/RBFOX2/NEDD4/PTAFR/TNFRSF1B/ADCY3/KMO/ID3/NR1H3/HOXA2/PPARG/HCK/THRB/IRF8/KCNMB1/AQP1/NLRP3/LPL/ATP2B1/PLPP1/GNAI1/FZD4/FBXO32/GPLD1/PLSCR4/CD180/LRP6/LDOC1/PTPN22/PGR/PTK2B/HAVCR2/CALCOCO1/LILRB1/ABCA1/CLU/PYCARD/TWF2/ATP1A2/ROCK2/LPAR1/PID1/ADTRP/CD36/FZD7/MGARP/ADCY5/EGFR/PDK3/IL10/TNFAIP3/IRAK1/OSR1/IL18/CPS1/PRKAA2/PMEPA1…	107	BP		GO:0042325	regulation of phosphorylation	18/98	1467/17910	0.000922387	0.0115163	0.00799091	MAP3K8/TMEM119/DUSP5/IL6/TCIM/HBEGF/CD36/PECAM1/ADRA2A/SOX9/TNFAIP3/THY1/CHI3L1/MMP9/ITGB2/CCL19/CCR1/FCGR2B	18	BP		GO:0010648	negative regulation of cell communication	219/1825	1364/17910	1.81708e-12	7.88225e-11	5.79223e-11	SH3KBP1/PRR5L/CSK/PTPN18/PYCARD/PYDC1/PTPN6/NLRP12/RGS19/SH2B3/SIRPA/FASLG/PTPRJ/GPX1/CD14/PPP1R9A/LILRA4/UCP2/LGMN/SRMS/PRKCD/PTPN22/ARHGAP25/CD74/RB1/ARRB2/ATM/CD300A/GRB2/VNN1/LYN/RGS10/YAP1/PNKD/FBP1/NUP62/EGFR/LILRA2/OTUD7B/ABHD6/TNF/BTC/ARRDC1/GHRL/RBMS3/DAB2/PTPRE/MYOCD/ARRB1/MYOC/CARD16/HHEX/GBA/LILRB2/RASSF2/BID/P2RX7/PSMB10/PPM1B/CCL5/VASN/CD300LF/GRAMD4/ADRA2C/INPP5D/RGS14/HOMER3/RAB7B…	219	BP
GO:0023014	signal transduction by protein phosphorylation	146/1606	886/17910	1.75262e-13	6.4515e-12	4.46181e-12	TMEM106A/NOD2/GRB2/PIK3R6/PRKCD/MADD/SIRPA/FGF2/LGALS9/PIK3R5/TRPV4/PTPRJ/MAPK13/PTPN6/CRYAB/RAPGEF1/C5AR1/P2RX7/MAPKAPK3/CSK/TIAM1/NOX4/NRP1/PSAP/SYK/EPHA4/CSF2RB/LYN/LBH/ARRB2/DUSP19/TRIB1/ICAM1/CCR1/FGD2/ARRB1/CSF1R/CAV1/EZH2/SCIMP/CAV2/RASSF2/CD300A/SH2B3/MAP3K20/ADAM8/GADD45A/CD4/PTK2/DUSP10/FZD4/MAP3K1/NPNT/HAND2/IL2RG/C5AR2/PIK3CG/PTPN22/PDE5A/FGF1/ADRA1B/BTC/GHR/RASGRP3/PTK2B/DLG3/DUSP26/…	146	BP		GO:0009966	regulation of signal transduction	31/98	3265/17910	0.000937831	0.0116604	0.00809085	MAP3K8/SOX17/DUSP5/IL6/TCIM/HBEGF/CD36/PECAM1/FABP5/ADRA2A/SOX9/CCL2/ARHGEF3/TNFAIP3/CCL8/TNFSF13B/LY86/THY1/IER3/CHI3L1/MMP9/MMP12/CASQ2/CCL19/CCR1/CXCL14/CCL18/IL1RN/FCGR2B/RGS1/SPP1	31	BP		GO:0045595	regulation of cell differentiation	274/1825	1808/17910	1.93236e-12	8.3402e-11	6.12875e-11	ASCL2/MAFB/BTK/MAF/CNTN4/CCR2/SYK/PTPN6/SASH3/CEBPA/NCKAP1L/SLAMF8/LILRB1/RPS6KA1/TYROBP/PRKX/PPP1R9A/SPI1/TWF2/NFAM1/LILRB3/CD74/LIMK1/RB1/ARRB2/P2RX4/IL18/VNN1/C1QA/LYN/UNC13D/ZEB1/NCS1/YAP1/CD53/TLR2/EGFR/TREM2/MAP1B/CCR1/HCLS1/ETV5/C1QC/TNF/BTC/BMPR1A/RAB21/ATP6AP1/CD4/DAB2/ROCK2/SPINT1/PPARGC1B/MYOCD/MYOC/TRPV4/CD28/LILRB2/RCC2/PIK3R6/LGALS9/ARHGAP4/RASSF2/PSMB10/TIAM1/VASN/B2M/TNFRSF21/VLDL…	274	BP
GO:0006873	cellular ion homeostasis	101/1606	531/17910	2.02461e-13	7.3876e-12	5.10921e-12	MYO5A/NEDD4L/GRN/FGF2/TRPV4/ATP6V0C/PTPN6/PLCG2/CLN6/TCIRG1/HMOX1/P2RX7/GNA15/LYN/SLC8B1/GJA1/MCOLN1/CCR1/FTL/ATP6V0D2/CAV1/PRKCB/P2RX4/SLAMF8/GRINA/PLN/HEPH/TRPM2/CD4/ATP2B1/ATP6V0D1/CA2/RAB39A/CHD7/LRP6/ITPR3/PIK3CG/HEXB/KEL/CD52/PTK2B/ATP6V1A/CYBA/ATP6AP1/RAB20/TRPC1/PKD2/APOE/CORO1A/ERO1A/DMD/PLCE1/BCAP31/AKAP6/GRIA1/ATP1A2/CDH23/CASQ2/S100A9/LPAR1/KCNA5/CD36/SV2A/RGN/ADCY5/ATP6V1B2/SLC11A1/M…	101	BP		GO:0010647	positive regulation of cell communication	20/98	1730/17910	0.000971894	0.0120337	0.00834993	MAP3K8/DUSP5/IL6/TCIM/HBEGF/CD36/PECAM1/FABP5/ADRA2A/SOX9/CCL2/LY86/VAMP8/CHI3L1/MMP9/MMP12/CCL19/CCR1/FCGR2B/SPP1	20	BP		GO:0002685	regulation of leukocyte migration	53/1825	186/17910	1.96631e-12	8.44432e-11	6.20526e-11	AIF1/PTAFR/PYCARD/CCR2/NCKAP1L/SLAMF8/STK10/DOCK8/LGMN/CXCR3/CD74/P2RX4/CD300A/RIPK3/LYN/RAC2/MPP1/TREM2/CCR1/ITGA4/TNF/SPN/TRPV4/LGALS9/CCL5/GPSM3/PLA2G7/CCL4/CCL3/PTK2B/ADAM8/C3AR1/LGALS3/CXCL14/CX3CR1/PTGER4/HMOX1/ECM1/CXCL10/IL23A/IL27RA/SMPD3/CCL7/APOD/JAM3/C5AR1/ADA/CCR7/IL6R/HOXA7/DUSP1/TNFSF14/IL6	53	BP
GO:0055065	metal ion homeostasis	101/1606	531/17910	2.02461e-13	7.3876e-12	5.10921e-12	SLC7A8/MYO5A/NEDD4L/FGF2/TRPV4/PTPN6/PLCG2/FAM20A/TCIRG1/HMOX1/P2RX7/GNA15/LYN/SLC8B1/GJA1/MCOLN1/CCR1/FTL/CAV1/PRKCB/P2RX4/GRINA/PLN/HEPH/TRPM2/CD4/ATP2B1/ATP6V0D1/CHD7/LRP6/ITPR3/PIK3CG/HEXB/KEL/CD52/PTK2B/ATP6V1A/NEO1/CYBA/ATP6AP1/TRPC1/PKD2/SGCD/APOE/CORO1A/ERO1A/DMD/PLCE1/BCAP31/NPR1/AKAP6/GRIA1/ATP1A2/CDH23/CASQ2/S100A9/LPAR1/KCNA5/ANK3/CD36/SV2A/RGN/ADCY5/EGFR/SLC11A1/MCUB/AGTR1/SNX10/RYR2…	101	BP		GO:0010742	macrophage derived foam cell differentiation	3/98	36/17910	0.000994995	0.0120707	0.00837556	CD36/ABCG1/LPL	3	BP		GO:0010035	response to inorganic substance	107/1825	528/17910	2.01766e-12	8.62174e-11	6.33564e-11	ADCY7/CEBPA/TRPM2/SIRPA/GPX1/CD14/HVCN1/UCP2/LGMN/PRKCD/PSAP/CYBB/RHOB/P2RX4/RIPK3/C1QA/NCSTN/FBP1/EGFR/MAP1B/TNF/MCOLN1/HFE/SIPA1/PPP1CA/P2RX7/ATG7/AKR1B1/B2M/ZFAND1/CLIC4/MAPK13/NLGN1/NCF1/CRHBP/BLM/CD36/RYR3/ID2/SLC25A23/PTK2B/STAT1/NPC1/PAWR/MMP9/PRKAA2/PLN/TIMELESS/RYR2/SLC40A1/PKD2L1/ALOX5AP/PAM/CRYAB/TRPC1/TNNC1/HMOX1/KCNA5/AQP9/SNCA/CASQ2/FSTL3/FIBIN/CCNB1/MT1M/SMPD3/TCIRG1/CA2/ACTA1/HAMP…	107	BP
GO:0045860	positive regulation of protein kinase activity	97/1606	501/17910	2.03412e-13	7.39006e-12	5.11091e-12	NOD2/PIK3R6/PRKCD/MADD/ADCY7/FGF2/PIK3R5/FAM20A/RAPGEF1/C5AR1/P2RX7/MAPKAPK3/CSK/RIPK3/TIAM1/NOX4/SYK/EPHA4/DDR2/DUSP19/LCP2/EMP2/FGD2/ARRB1/CSF1R/ADCY3/TOM1L1/MMD/EZH2/RASSF2/CD300A/MAP3K20/ADAM8/GREM1/GADD45A/CD4/TNFSF15/PTK2/RGCC/FZD4/MAP3K1/NCKAP1L/PIK3CG/ACSL1/PDE5A/FGF1/GHR/PTK2B/CSF1/DLG3/ANGPT1/PKD2/CLU/TNFRSF10A/PLCE1/TLR6/PAK3/TNFRSF11A/NRK/TPX2/CD74/LPAR1/ADCY5/EGFR/SLC11A1/GPRC5A/IRAK…	97	BP		GO:0090077	foam cell differentiation	3/98	36/17910	0.000994995	0.0120707	0.00837556	CD36/ABCG1/LPL	3	BP		GO:0055074	calcium ion homeostasis	86/1825	388/17910	2.26027e-12	9.61062e-11	7.06231e-11	CCR2/PTPN6/CCR5/TRPM2/FASLG/CORO1A/P2RX4/CYBA/LYN/NCS1/CCR1/GHRL/CD4/MCOLN1/PIK3CG/HEXB/TRPV4/SNX10/JPH4/JPH2/P2RX7/CCL5/CD52/CCL3/CD36/RYR3/SLC25A23/PTPRC/PDE6B/PTK2B/ANXA2/LPAR1/C3AR1/S1PR3/BAX/LCK/APOE/PLCG2/FAM20A/PLN/GRINA/MYO5A/TMBIM6/RYR2/ATP1A2/CYP27B1/HRC/TRPC1/BCAP31/KCNA5/SYPL2/ATP2C1/SNCA/CASQ2/CXCL10/CDH23/PDE4D/DMPK/GNA15/SGCD/TCIRG1/CCL7/PLCE1/S1PR4/MCOLN2/ATP1B1/XK/EPHX2/AVPR1A/IT…	86	BP
GO:0031589	cell-substrate adhesion	72/1606	322/17910	2.13707e-13	7.73045e-12	5.34632e-12	ITGAL/PTPRJ/PARVG/FERMT3/TIAM1/SGCE/NRP1/FMN1/ITGB2/SIGLEC1/EPB41L5/FERMT2/EMP2/JAM3/FBLN5/RAC2/ITGB7/PLAU/KANK1/GREM1/PTK2/FZD4/LIMCH1/NPNT/MYO1G/MERTK/CDH13/SMOC2/PTK2B/CSF1/CARMIL1/VCL/ANGPT1/ECM2/ACTN4/CORO1A/FREM1/ROCK2/EDIL3/CD36/FZD7/JAG1/ITGA10/ITGA8/BVES/SORBS1/DLC1/JAK2/COL1A1/ACTN2/DMTN/PECAM1/SFRP1/MMP12/ADAMTS9/ITGA4/PPFIA2/PHLDB2/COL8A1/ITGA6/ITGA7/CD3E/SEMA3E/ITGA11/MYOC/PTN/PDPN/V…	72	BP		GO:0002433	immune response-regulating cell surface receptor signaling pathway involved in phagocytosis	5/98	139/17910	0.000998019	0.0120707	0.00837556	IGKV1-17/IGKV4-1/IGLV3-25/IGLV2-14/FCGR2B	5	BP		GO:0002699	positive regulation of immune effector process	55/1825	198/17910	2.33365e-12	9.87376e-11	7.25568e-11	ITGAM/PTAFR/BTK/VAV1/CCR2/SASH3/VAMP8/FAM49B/ITGB2/LILRB1/PTPRJ/HLA-DMB/CRTAM/CD74/FCER1G/CD300A/CD84/IL18/LYN/UNC13D/RAC2/NOD2/TNF/ADORA2B/TNFSF13/CD28/STXBP2/LGALS9/P2RX7/B2M/CD80/FGR/HLA-E/CD36/PTPRC/HLA-G/HLA-F/CD244/HMOX1/TBX21/DHX58/IL23A/CADM1/NLRP3/RASGRP1/MYB/LAG3/MZB1/TLR4/IL1B/NFKBID/RSAD2/C3/CD86/IL6	55	BP
GO:0050663	cytokine secretion	58/1606	230/17910	2.30141e-13	8.28903e-12	5.73263e-12	TMEM106A/NOD2/LGALS9/TRPV4/TCIRG1/P2RX7/SYK/FGR/LYN/LCP2/CSF1R/TNFRSF1B/NLRP3/LPL/RGCC/IL17RA/TNFRSF21/C5AR2/PTPN22/HAVCR2/ANGPT1/LGR4/LILRB1/ABCA1/PYCARD/TLR6/CADM1/NLRC4/CD36/IL10/TNFAIP3/DYSF/CCL3/PTGER4/MMP12/RASGRP1/TLR5/AIF1/CD14/CASP1/HDAC9/FCGR2B/SRGN/LILRA2/TLR1/FCN1/MMP8/CHI3L1/AIM2/PNP/TLR8/CD200R1/IL1B/CLEC5A/GBP5/TLR2/CARD16/CCL19	58	BP		GO:0032675	regulation of interleukin-6 production	5/98	139/17910	0.000998019	0.0120707	0.00837556	IL6/CD36/TNFAIP3/FCER1G/LPL	5	BP		GO:0023057	negative regulation of signaling	219/1825	1368/17910	2.44022e-12	1.0274e-10	7.54982e-11	SH3KBP1/PRR5L/CSK/PTPN18/PYCARD/PYDC1/PTPN6/NLRP12/RGS19/SH2B3/SIRPA/FASLG/PTPRJ/GPX1/CD14/PPP1R9A/LILRA4/UCP2/LGMN/SRMS/PRKCD/PTPN22/ARHGAP25/CD74/RB1/ARRB2/ATM/CD300A/GRB2/VNN1/LYN/RGS10/YAP1/PNKD/FBP1/NUP62/EGFR/LILRA2/OTUD7B/ABHD6/TNF/BTC/ARRDC1/GHRL/RBMS3/DAB2/PTPRE/MYOCD/ARRB1/MYOC/CARD16/HHEX/GBA/LILRB2/RASSF2/BID/P2RX7/PSMB10/PPM1B/CCL5/VASN/CD300LF/GRAMD4/ADRA2C/INPP5D/RGS14/HOMER3/RAB7B…	219	BP
GO:0009888	tissue development	268/1606	1964/17910	2.42576e-13	8.69943e-12	6.01646e-12	MYO5A/GRB2/JARID2/NRP2/DHRS9/FGF2/TRPV4/ITGAX/ITGAM/MACROH2A1/TPP1/DAB2/FAM20A/CTSL/TCIRG1/RAPGEF1/IL6R/P2RX7/TIAM1/PCSK6/NOX4/SGCB/NRP1/PSAP/FMN1/OXCT1/EPHA4/FGR/ITGB2/MTSS1/DDR2/NLN/LBH/ARRB2/GJA1/TWSG1/EPB41L5/ST14/IKZF1/ICAM1/CCR1/YAP1/ID4/PLXND1/CSF1R/CAV1/FRMD6/NEDD4/EZH2/TFCP2L1/ID3/ZEB1/BMPR1A/CELSR1/PPARG/HCK/CAV2/MEIS1/BTK/PLN/CFL2/ROR1/GREM1/PDGFD/CTSZ/MMP9/MAF/CTSB/ATP2B1/TJP1/RGCC/DU…	268	BP		GO:0038096	Fc-gamma receptor signaling pathway involved in phagocytosis	5/98	139/17910	0.000998019	0.0120707	0.00837556	IGKV1-17/IGKV4-1/IGLV3-25/IGLV2-14/FCGR2B	5	BP		GO:0002793	positive regulation of peptide secretion	68/1825	275/17910	2.5347e-12	1.06198e-10	7.80389e-11	AIF1/PYCARD/PYDC1/IL17RA/CSF1R/TLR1/SYK/NLRP12/HAVCR2/CASP1/CD14/CRTAM/PTPN22/CD33/C2CD2L/TLR2/EGFR/NOD2/TREM2/LILRA2/TNF/GHRL/ARRB1/MYOM1/HFE/TRPV4/CLEC5A/AKAP12/LGALS9/P2RX7/FGR/HLA-E/CCL3/KCNN4/CD2/ADAM8/OXCT1/MMP12/AIM2/SPTBN1/PTGER4/CD244/TGFB3/IFIH1/LPL/C1QTNF4/CADM1/TGFB2/NLRP3/IL10/FCN1/GLUL/RASGRP1/POSTN/C1QTNF3/CD38/MYRIP/TLR4/SYBU/ALOX15B/IL1B/IGF1/OR51E2/MYH10/GRP/OSM/IL6/SAA1	68	BP
GO:0042981	regulation of apoptotic process	218/1606	1512/17910	2.8239e-13	1.0084e-11	6.974e-12	NOD2/PRKCD/UCP2/MADD/GRN/ZNF385A/VAV3/DAPK1/LGALS9/TRAF3/ITGAM/DAB2/VAV1/CRYAB/HMOX1/C5AR1/P2RX7/RIPK3/TIAM1/NOX4/NRP1/BMF/CTSD/DOCK8/NET1/LYN/INPP5D/ARRB2/GJA1/IGF2R/ICAM1/YAP1/IRF5/FGD2/PDE1A/MITF/ARRB1/CSF1R/CAV1/TNFRSF1B/LANCL1/GRK5/ID3/ATG7/RPS6KA1/TAF9B/GRINA/PPARG/HCK/RASSF2/BTK/MAP3K20/TYROBP/PPIF/PLK1/ADAM8/GREM1/GADD45A/PLAUR/AQP1/CTSZ/MMP9/CTSB/NLRP3/PLK2/TNFSF15/PTK2/RGCC/RASSF5/HCLS1…	218	BP		GO:0023056	positive regulation of signaling	20/98	1736/17910	0.00101451	0.0120707	0.00837556	MAP3K8/DUSP5/IL6/TCIM/HBEGF/CD36/PECAM1/FABP5/ADRA2A/SOX9/CCL2/LY86/VAMP8/CHI3L1/MMP9/MMP12/CCL19/CCR1/FCGR2B/SPP1	20	BP		GO:0031090	organelle membrane	375/1867	2734/18675	9.342e-12	1.21446e-10	8.64483e-11	ITGAM/TLR7/SH3KBP1/FAM20B/PTAFR/TPST2/PYCARD/TMEM9B/NECAP2/FGD2/CYTH4/GCNT1/UNC93B1/TLR1/MYD88/NCF4/CMTM3/FCGR1B/VAMP8/TRPM2/NCKAP1L/KCNQ1/ITGB2/SCAMP2/CYB561D2/STK10/HLA-DRB1/SIRPA/PTPRJ/TYROBP/LAIR1/HLA-DPA1/ATP6V1A/CD14/CORO1A/LHFPL2/DAGLB/FCGR2A/BRI3BP/HVCN1/UCP2/HLA-DMB/ITGAL/SLC15A3/ALOX5/CPT1B/NUP210/SLC36A1/HLA-DMA/AP1B1/NFAM1/LILRB3/DOK3/ATP6V1B2/PSAP/CD74/LAPTM5/GPR137B/ATP8B4/GBGT1/WDR…	375	CC
GO:0050921	positive regulation of chemotaxis	41/1606	130/17910	2.95102e-13	1.04931e-11	7.25694e-12	FGF2/LGALS9/TRPV4/IL6R/C5AR1/TIAM1/NRP1/CCR1/RAC2/P2RX4/PDGFD/PLA2G7/LGMN/NCKAP1L/CDH13/SMOC2/PTK2B/CSF1/PRKD1/CD74/LPAR1/TREM2/DYSF/CCL3/NTRK3/SCG2/NTF3/AIF1/RIPOR2/CXCR4/CXCL8/C3AR1/PTN/CCL5/CXCL10/VEGFA/KDR/CCR2/FPR2/CCL4/CCL19	41	BP		GO:0002690	positive regulation of leukocyte chemotaxis	4/98	81/17910	0.00101584	0.0120707	0.00837556	IL6/CCL19/CCR1/CXCL14	4	BP		GO:0044057	regulation of system process	116/1825	594/17910	3.02237e-12	1.26015e-10	9.26016e-11	AIF1/PTAFR/KCNQ1/KCNJ5/KCNE3/P2RX4/CYBA/EGFR/PARD3/FABP5/GHRL/TIFAB/CACNA2D4/ADORA2B/ROCK2/MYOCD/PIK3CG/KCNIP3/GBA/TNNI2/ADORA3/DAPK3/CAMK2G/TNFRSF21/ADRA2C/ITGAX/NLGN1/MYBPH/CCL3/CRHBP/MYL2/RYR3/DES/PRKG1/ADRB2/PTK2B/CTSC/TNNT3/MYBPC3/HSPB7/GAA/PTPRO/LMCD1/DSC2/ROCK1/PLN/BVES/NPR1/CNN1/RYR2/SNTA1/ATP1A2/MYL9/HRC/TRPC1/TNNC1/WASF3/KCNA5/ERRFI1/PI16/HSPB6/CASQ2/DOCK4/PDE4D/DMPK/RAB11FIP1/GPD1L/GAL…	116	BP
GO:0019722	calcium-mediated signaling	51/1606	188/17910	3.09989e-13	1.09757e-11	7.59072e-12	MYO5A/PTPRJ/PLCG2/P2RX7/SYK/PLEK/MCOLN1/RCAN3/CD22/P2RX4/BTK/PLN/TRPM2/CD4/NCALD/LMCD1/CDH13/PTK2B/MYOZ2/PKD2/SGCD/DMD/PLCE1/BCAP31/MYOZ1/AKAP6/ATP1A2/MCTP1/CASQ2/TREM2/RGN/EGFR/AGTR1/RYR2/CCL3/SELENON/RCAN2/DMTN/PTPRC/JPH2/CXCR4/CXCL8/CD3E/EDNRB/CACNA1C/CLIC2/IGF1/SELE/KDR/FPR2/CCL4	51	BP		GO:0032755	positive regulation of interleukin-6 production	4/98	81/17910	0.00101584	0.0120707	0.00837556	IL6/CD36/FCER1G/LPL	4	BP		GO:0042102	positive regulation of T cell proliferation	34/1825	90/17910	3.30953e-12	1.37321e-10	1.0091e-10	AIF1/PYCARD/CCR2/SASH3/NCKAP1L/HAVCR2/HLA-DPA1/CORO1A/HLA-DMB/IL18/CD4/CD28/LILRB2/LGALS9/CCL5/HLA-DPB1/HLA-E/PTPRC/ICOSLG/TNFSF13B/RASAL3/CD40LG/CCDC88B/CD6/ZAP70/IL23A/EBI3/VCAM1/CLECL1/IL1B/IGF1/IL2RA/IGF2/IL6	34	BP
GO:0002224	toll-like receptor signaling pathway	44/1606	147/17910	3.16807e-13	1.11698e-11	7.72493e-12	TRAF3/PIK3AP1/ITGAM/CTSL/MAPKAPK3/ITGB2/LYN/ARRB2/UNC93B1/CAV1/NR1H3/BTK/CD300A/COLEC12/CTSB/LGMN/MAP3K1/PTPN22/CD300LF/CYBA/HAVCR2/GRAMD4/LGR4/CTSS/TLR6/IRF1/S100A9/MYD88/CD36/TNFAIP3/IRAK1/APOB/TLR5/CD14/BIRC3/LILRA2/TLR1/TLR8/LY96/CTSK/TLR2/IRF4/S100A8/TLR7	44	BP		GO:1903557	positive regulation of tumor necrosis factor superfamily cytokine production	4/98	81/17910	0.00101584	0.0120707	0.00837556	CD36/CCL19/FCER1G/LPL	4	BP		GO:0002819	regulation of adaptive immune response	46/1825	150/17910	3.34924e-12	1.38301e-10	1.0163e-10	BTK/ADCY7/PYCARD/CCR2/PTPN6/SASH3/FAM49B/HAVCR2/LILRB1/FCER1G/RIPK3/IL18/TNF/CD4/HFE/TNFSF13/CD28/P2RX7/B2M/CD80/HLA-E/PTPRC/TNFSF13B/HLA-G/IRF7/HLA-F/WAS/TBX21/SLC11A1/IL23A/IL27RA/SKAP1/DUSP10/JAK3/NLRP3/CR1/IL10/TNFRSF1B/SAMSN1/IL7R/IL1B/ADA/NFKBID/RSAD2/C3/IL6	46	BP
GO:0002791	regulation of peptide secretion	94/1606	483/17910	3.53423e-13	1.24084e-11	8.58157e-12	NOD2/UCP2/CD33/LGALS9/TRPV4/TCIRG1/P2RX7/TIAM1/PAM/DPP4/OXCT1/SYK/FGR/SLC25A4/LYN/SLC8B1/GJA1/KCNN4/ARRB1/CSF1R/TNFRSF1B/GLUL/CD22/NR1H3/RHBDF2/ADAM8/NLRP3/LPL/RGCC/IL17RA/GPLD1/TNFRSF21/CHD7/ITPR3/C5AR2/PTPN22/HAVCR2/ICA1/ANGPT1/KCNS3/LGR4/LILRB1/APOE/PYCARD/TLR6/CCN3/CADM1/MYH10/GJA5/CD74/KCNA5/ADTRP/TREM2/ADCY5/EGFR/IL10/TNFAIP3/MYOM1/ANO1/CCL3/JAK2/PTGER4/SFRP1/MMP12/RASGRP1/TLR5/EXPH5/TGFB3/…	94	BP		GO:0000165	MAPK cascade	13/98	882/17910	0.00101981	0.0120707	0.00837556	MAP3K8/DUSP5/IL6/CSF2RB/HBEGF/CD36/ADRA2A/SOX9/CCL2/CHI3L1/CCL19/CCR1/FCGR2B	13	BP		GO:0042802	identical protein binding	262/1746	1670/16967	3.33511e-13	1.57546e-10	1.27838e-10	RNF135/CSK/TPST2/MAFB/BTK/CARD9/PYCARD/NPL/CSF1R/CCR2/TLR1/MYD88/GLB1/CEBPA/STAC3/SLAMF8/CASP1/LILRB1/STK10/IDH1/TYROBP/CORO1A/PPP1R9A/HVCN1/APOBEC3G/MARCKS/NLRC4/CLN6/CEBPE/CLDN23/PSAP/CD74/NAGA/RB1/ARID3A/ARRB2/P2RX4/FCER1G/CD84/GRB2/FTL/RIPK3/FBP1/TLR2/EGFR/PARD3/FABP5/TNF/ARRDC1/RASSF3/BMPR1A/CD4/CIDEB/MYOM1/LRRK1/PIK3CG/MYO7A/HEXB/PIK3AP1/TRPV4/RENBP/MTSS1/CARD16/HHEX/CD28/LILRB2/BAG2/DPP4/I…	262	MF
GO:0030036	actin cytoskeleton organization	104/1606	559/17910	3.76236e-13	1.31541e-11	9.09726e-12	SHTN1/GRB2/PRKCD/TRPV4/FMNL1/NOX4/PAM/NRP1/FMN1/MTSS1/DOCK2/PLEK/NCKAP1/FGD6/EMP2/DSTN/JAM3/ICAM1/FGD2/ARRB1/ARAP1/CSF1R/PDLIM3/CNN1/RAC2/ARHGAP25/CELSR1/HCK/TYROBP/CFL2/KANK1/IQGAP2/TRPM2/AQP1/PFN2/LIMK1/RGCC/HCLS1/PRKG1/LIMCH1/WAS/CAPG/NCKAP1L/ARHGAP26/PTK2B/MARCKS/MYOZ2/RALA/CARMIL1/LCP1/TMOD1/ACTN4/CORO1A/PYCARD/MYOZ1/GAB1/EPB41L3/LMOD1/TWF2/ROCK2/PAK3/CASQ2/PAWR/MYH10/ARPC1B/LPAR1/TMSB10/MYH…	104	BP		GO:0051246	regulation of protein metabolic process	27/98	2700/17910	0.00103811	0.0120707	0.00837556	MAP3K8/SOX17/TMEM119/DUSP5/IL6/PLAT/TCIM/HBEGF/CD36/PECAM1/ADRA2A/SOX9/TNFAIP3/THY1/CHI3L1/MMP9/CFI/ITGB2/CCL19/CCR1/IGKV1-17/IGKV4-1/C1QB/C1QC/IGLV3-25/IGLV2-14/FCGR2B	27	BP		GO:0003779	actin binding	84/1746	361/16967	4.17342e-13	1.57546e-10	1.27838e-10	AIF1/FERMT2/GAS2L3/CCR5/FMNL1/FLNC/CORO1A/PARVG/FKBP15/CFL2/TWF2/MARCKS/ARPC3/MYO1G/EGFR/NOD2/HCLS1/SMTN/MYO1F/CORO7/MYO7A/GMFG/TRPV4/MTSS1/SORBS1/TNNI2/TNS1/FXYD5/CAPG/LSP1/COTL1/DBN1/ENAH/LASP1/MYL2/RCSD1/CTNNAL1/PALLD/TNNT3/PAWR/LMOD1/LIMCH1/MYO5A/DIXDC1/SVIL/SPTBN1/CNN1/AIF1L/TPM2/FMNL2/TNNC2/SNTA1/ACTN1/COBLL1/VASH1/SYNE2/TNNC1/WASF3/ARPC1B/SCIN/CALD1/SNCA/TMOD1/TAGLN/CORO2A/EPB41L3/FHOD3/FH…	84	MF
GO:0032880	regulation of protein localization	156/1606	979/17910	4.17342e-13	1.45304e-11	1.00491e-11	NOD2/PRKCD/KCNAB2/UCP2/CD33/NEDD4L/LGALS9/TRPV4/ITGAM/MACROH2A1/DAB2/TCIRG1/P2RX7/CSK/TIAM1/PAM/DPP4/ZFAND1/CTSD/OXCT1/SYK/FGR/ITGB2/SLC25A4/LYN/SLC8B1/GJA1/EPB41L5/OTUD7B/KCNN4/MRAP2/ARRB1/CSF1R/TNFRSF1B/RAC2/GLUL/CD22/MMD/GPD1L/NR1H3/LILRB4/PRR5L/TYROBP/RHBDF2/PLK1/ADAM8/NLRP3/LPL/RGCC/RASSF5/HCLS1/IL17RA/GNAI1/BID/GPLD1/SVIP/PKIG/TNFRSF21/ITPR3/C5AR2/PTPN22/LGALS3/HAVCR2/PRKCH/ICA1/LCP1/ANGPT1…	156	BP		GO:0002524	hypersensitivity	2/98	9/17910	0.00104055	0.0120707	0.00837556	FCER1G/FCGR2B	2	BP		GO:0010562	positive regulation of phosphorus metabolic process	174/1825	1025/17910	4.38673e-12	1.79417e-10	1.31844e-10	TMEM106A/AIF1/PRR5L/PTAFR/CSK/CARD9/ADCY7/PYCARD/FGD2/CSF1R/MAPKAPK3/SYK/NCKAP1L/PPP1R12A/HAVCR2/VAV3/PTPRJ/PPP1R9A/PRKCD/PTPN22/MAP4K1/PSAP/CD74/ARRB2/ATM/CD300A/RIPK3/PFKFB4/IL18/LYN/RAP2B/CD33/EGFR/NOD2/TREM2/CCR1/HCLS1/TNF/CAMTA1/GHRL/BMPR1A/ADORA2B/LCP2/ATP6AP1/CD4/DAB2/ROCK2/PPARGC1B/ARRB1/LRRK1/PIK3CG/HFE/TNFRSF11A/TRPV4/TNFSF15/GBA/LILRB2/AKAP12/PIK3R6/LGALS9/RASSF2/RELL2/MAP3K1/P2RX7/TIA…	174	BP
GO:0003012	muscle system process	89/1606	448/17910	4.57086e-13	1.58482e-11	1.09605e-11	JARID2/NEDD4L/DOCK4/CRYAB/HMOX1/TIAM1/C12orf57/GJA1/CAV1/PTAFR/TNFRSF1B/CNN1/P2RX4/GPD1L/EZH2/PLN/CKMT2/PTK2/ATP2B1/FXYD1/PRKG1/DSC2/KCNJ5/NPNT/HAND2/LMCD1/PIK3CG/PDE5A/ADRA1B/HEY2/GATM/CYBA/SSPN/MYOZ2/CALD1/GAA/VCL/TMOD1/SGCD/MYL9/DMD/PLCE1/MYOZ1/AKAP6/LMOD1/MYLK/ATP1A2/SLMAP/ROCK2/CASQ2/GJA5/KCNA5/MYH11/HOMER1/MYOCD/SYNM/SGCA/GUCY1A1/RYR2/DYSF/SORBS1/TPM2/ACTC1/CACNB2/ACTN2/SORBS2/EHD3/PPP1R12B…	89	BP		GO:0002634	regulation of germinal center formation	2/98	9/17910	0.00104055	0.0120707	0.00837556	TNFAIP3/TNFSF13B	2	BP		GO:0045937	positive regulation of phosphate metabolic process	174/1825	1025/17910	4.38673e-12	1.79417e-10	1.31844e-10	TMEM106A/AIF1/PRR5L/PTAFR/CSK/CARD9/ADCY7/PYCARD/FGD2/CSF1R/MAPKAPK3/SYK/NCKAP1L/PPP1R12A/HAVCR2/VAV3/PTPRJ/PPP1R9A/PRKCD/PTPN22/MAP4K1/PSAP/CD74/ARRB2/ATM/CD300A/RIPK3/PFKFB4/IL18/LYN/RAP2B/CD33/EGFR/NOD2/TREM2/CCR1/HCLS1/TNF/CAMTA1/GHRL/BMPR1A/ADORA2B/LCP2/ATP6AP1/CD4/DAB2/ROCK2/PPARGC1B/ARRB1/LRRK1/PIK3CG/HFE/TNFRSF11A/TRPV4/TNFSF15/GBA/LILRB2/AKAP12/PIK3R6/LGALS9/RASSF2/RELL2/MAP3K1/P2RX7/TIA…	174	BP
GO:0072507	divalent inorganic cation homeostasis	84/1606	412/17910	4.86744e-13	1.68067e-11	1.16234e-11	MYO5A/FGF2/TRPV4/PTPN6/PLCG2/FAM20A/TCIRG1/P2RX7/GNA15/LYN/SLC8B1/GJA1/MCOLN1/CCR1/CAV1/PRKCB/P2RX4/GRINA/PLN/TRPM2/CD4/ATP2B1/CHD7/LRP6/ITPR3/PIK3CG/HEXB/KEL/CD52/PTK2B/CYBA/TRPC1/PKD2/SGCD/APOE/CORO1A/ERO1A/DMD/PLCE1/BCAP31/AKAP6/GRIA1/ATP1A2/CDH23/CASQ2/S100A9/LPAR1/KCNA5/ANK3/CD36/SV2A/RGN/ADCY5/EGFR/SLC11A1/MCUB/AGTR1/SNX10/RYR2/ADM/CCL3/SELENON/CACNB2/JAK2/PTPRC/SNCA/RYR3/CEMIP/JPH2/CD38/CC…	84	BP		GO:0048865	stem cell fate commitment	2/98	9/17910	0.00104055	0.0120707	0.00837556	SOX17/SOX9	2	BP		GO:0002573	myeloid leukocyte differentiation	55/1825	201/17910	4.5021e-12	1.82399e-10	1.34035e-10	MAFB/PIK3CD/CSF1R/GAB3/CEBPA/LILRB1/TYROBP/SPI1/CEBPE/LILRB3/CD74/RB1/FCER1G/LYN/BATF/TLR2/TREM2/CCR1/HCLS1/C1QC/TNF/ATP6AP1/CD4/PPARGC1B/LRRK1/TNFRSF11A/OSCAR/SNX10/RASSF2/INPP5D/CCL3/ID2/ANXA2/PPARG/MMP9/IRF7/EVI2B/BATF2/FSTL3/SFRP1/IL23A/TSPAN2/CD109/TCIRG1/CA2/SIGLEC15/JUNB/GPC3/LEF1/TLR4/CCR7/HOXA7/CSF3/MYC/CARTPT	55	BP
GO:0050708	regulation of protein secretion	90/1606	456/17910	4.9683e-13	1.70844e-11	1.18154e-11	NOD2/UCP2/CD33/LGALS9/TRPV4/TCIRG1/P2RX7/TIAM1/PAM/DPP4/OXCT1/SYK/FGR/SLC25A4/LYN/SLC8B1/GJA1/KCNN4/ARRB1/CSF1R/TNFRSF1B/GLUL/CD22/NR1H3/RHBDF2/ADAM8/NLRP3/LPL/RGCC/IL17RA/GPLD1/TNFRSF21/ITPR3/C5AR2/PTPN22/HAVCR2/ICA1/ANGPT1/KCNS3/LGR4/LILRB1/APOE/PYCARD/TLR6/CCN3/CADM1/MYH10/GJA5/KCNA5/ADTRP/TREM2/ADCY5/EGFR/IL10/TNFAIP3/MYOM1/ANO1/CCL3/JAK2/PTGER4/SFRP1/MMP12/RASGRP1/TLR5/EXPH5/TGFB3/AIF1/CD14/…	90	BP		GO:0051541	elastin metabolic process	2/98	9/17910	0.00104055	0.0120707	0.00837556	HBEGF/MMP12	2	BP		GO:0050707	regulation of cytokine secretion	55/1825	201/17910	4.5021e-12	1.82399e-10	1.34035e-10	AIF1/PYCARD/PYDC1/IL17RA/CSF1R/TLR1/SYK/NLRP12/HAVCR2/CASP1/LILRB1/CD14/CRTAM/PTPN22/LYN/TLR2/NOD2/LILRA2/TNF/GHRL/TRPV4/CARD16/CLEC5A/AKAP12/LGALS9/P2RX7/TLR5/TNFRSF21/FGR/CCL3/CD2/MMP12/AIM2/SPTBN1/PTGER4/CD244/IL27RA/IFIH1/LPL/C1QTNF4/CADM1/NLRP3/IL10/FCN1/RASGRP1/POSTN/TNFRSF1B/C1QTNF3/TLR4/ALOX15B/IL1B/CCR7/SRGN/OSM/SAA1	55	BP
GO:0030217	T cell differentiation	58/1606	234/17910	5.07254e-13	1.73714e-11	1.20139e-11	PIK3R6/LGALS9/SPN/VAV1/TCIRG1/RIPK3/FANCD2/SYK/DOCK2/LILRB2/ZEB1/LILRB4/SASH3/SLAMF6/MAFB/SEMA4A/ADAM8/CD4/NLRP3/DUSP10/CHD7/ZMIZ1/NCKAP1L/CD83/PTPN22/LFNG/VNN1/CR1/CD80/IRF1/CD86/CD28/CD74/FZD7/PRDM1/IL18/HLA-DOA/TESPA1/NFATC2/PTGER4/JAK3/PTPRC/RASGRP1/ZBTB16/GPR183/ERBB2/RHOH/CD3E/PNP/LEF1/IL2RA/IL7R/IRF4/RPL22/THEMIS/MIR21/CCR2/CCL19	58	BP		GO:2000501	regulation of natural killer cell chemotaxis	2/98	9/17910	0.00104055	0.0120707	0.00837556	CCL2/CXCL14	2	BP		GO:0035579	specific granule membrane	33/1867	91/18675	1.52039e-11	1.94745e-10	1.38624e-10	ITGAM/VAMP8/TRPM2/ITGB2/STK10/PTPRJ/LAIR1/HVCN1/ITGAL/ATP8B4/CYBB/CYBA/RAP2B/CD33/ALDH3B1/CD53/TMC6/CLEC5A/DNAJC5/CD36/LILRA3/ADAM8/C3AR1/ATP11A/KCNAB2/AGPAT2/GPR84/SLC2A5/PLAU/RAB37/TNFRSF1B/OLR1/P2RX1	33	CC
GO:0051173	positive regulation of nitrogen compound metabolic process	362/1606	2870/17910	5.29821e-13	1.80702e-11	1.24972e-11	TMEM106A/NOD2/JARID2/PIK3R6/PRKCD/CD33/MADD/TEC/GRN/ADCY7/DAPK1/FGF2/LGALS9/PIK3R5/TRPV4/PTPRJ/PARM1/SPN/DAB2/RAP2B/FAM20A/CLN6/HMOX1/RAPGEF1/IL6R/C5AR1/P2RX7/TET3/MAPKAPK3/CSK/RIPK3/TIAM1/ARRDC4/NOX4/REL/NRP1/PSAP/CTSD/SYK/EPHA4/ITGB2/DDR2/TRERF1/LYN/LBH/GLMP/ARRB2/SPI1/DUSP19/GJA1/TRIB1/TWSG1/LILRB2/LCP2/EMP2/ICAM1/CCR1/YAP1/ID4/IRF5/FGD2/MITF/ARRB1/PLXND1/CSF1R/CAV1/NEDD4/PRKCB/PTAFR/TNFRSF1B/…	362	BP		GO:0010646	regulation of cell communication	33/98	3589/17910	0.00105847	0.0120707	0.00837556	MAP3K8/SOX17/DUSP5/IL6/PLAT/TCIM/HBEGF/CD36/PECAM1/FABP5/ADRA2A/SOX9/CCL2/ARHGEF3/TNFAIP3/CCL8/TNFSF13B/LY86/VAMP8/THY1/IER3/CHI3L1/MMP9/MMP12/CASQ2/CCL19/CCR1/CXCL14/CCL18/IL1RN/FCGR2B/RGS1/SPP1	33	BP		GO:0048585	negative regulation of response to stimulus	249/1825	1620/17910	5.40693e-12	2.18029e-10	1.60217e-10	AIF1/SH3KBP1/PRR5L/CSK/PTPN18/ADCY7/PYCARD/PYDC1/CCR2/PTPN6/NLRP12/RGS19/HAVCR2/SLAMF8/SH2B3/LILRB1/SIRPA/FASLG/PTPRJ/GPX1/CD14/LILRA4/UCP2/LGMN/SRMS/PRKCD/PTPN22/ARHGAP25/PSAP/CD74/RB1/ARRB2/ATM/CD300A/CD84/GRB2/VNN1/LYN/RGS10/YAP1/FBP1/NUP62/EGFR/LILRA2/OTUD7B/TNF/BTC/ARRDC1/GHRL/RBMS3/DAB2/PTPRE/MYOCD/ARRB1/MYOC/HFE/MICB/CARD16/HHEX/GBA/VSIG4/LGALS9/RASSF2/BID/P2RX7/PSMB10/PPM1B/ATG7/CCL5/VASN…	249	BP
GO:0042129	regulation of T cell proliferation	44/1606	149/17910	5.35095e-13	1.81758e-11	1.25703e-11	LGALS9/SPN/PTPN6/RIPK3/TWSG1/LILRB2/TNFRSF1B/RAC2/SASH3/CD4/TNFRSF21/NCKAP1L/PDE5A/LGALS3/HAVCR2/LILRB1/CORO1A/PYCARD/TNFSF8/IRF1/CD28/PAWR/IL10/IL18/GPNMB/PDCD1LG2/PTPRC/VSIG4/HLA-DMB/ERBB2/AIF1/CD55/CD3E/HLA-DPB1/TFRC/PNP/IL1B/TNFSF13B/IL2RA/IGF1/CCL5/MIR21/CCR2/CCL19	44	BP		GO:0031401	positive regulation of protein modification process	15/98	1117/17910	0.00106115	0.0120707	0.00837556	MAP3K8/TMEM119/DUSP5/IL6/TCIM/HBEGF/CD36/PECAM1/ADRA2A/SOX9/CHI3L1/MMP9/CCL19/CCR1/FCGR2B	15	BP		GO:0008285	negative regulation of cell proliferation	137/1825	751/17910	5.84038e-12	2.34407e-10	1.72253e-10	ASCL2/AIF1/CSK/BTK/CSF1R/PTPN6/CEBPA/HAVCR2/SH2B3/LILRB1/PTPRJ/TYROBP/DLEC1/RB1/ATM/CD300A/LYN/ZEB1/CD33/NUP62/TLR2/TNF/GHRL/ADAMTS1/LST1/CCL3L3/SPINT1/SIRPG/MYOCD/LDOC1/SPN/MTSS1/LILRB2/VSIG4/PDS5B/LGALS9/MNDA/ADORA3/TNFRSF21/INPP5D/NPR3/GPNMB/CDKN2A/ID2/NLRC3/PRKG1/PTK2B/RUNX3/STAT1/BAX/FTH1/APOE/PPARG/PAWR/HLA-G/DLG3/FRK/NFIB/FBLN1/KLF9/NPR1/CNN1/BCL11B/ATF5/CYP27B1/TES/VASH1/VIPR2/HMOX1/TGFB1…	137	BP
GO:0050727	regulation of inflammatory response	93/1606	479/17910	5.47173e-13	1.85108e-11	1.2802e-11	NOD2/PRKCD/GRN/SIRPA/ADCY7/TRPV4/PIK3AP1/MAPK13/ITGAM/C5AR1/FANCD2/C2/ITGB2/LYN/ABHD12/TNFRSF1B/C1QC/SLAMF8/NR1H3/PPARG/HCK/BTK/C1QA/ADAM8/MMP9/NLRP3/LPL/PLA2G7/DUSP10/IL17RA/C1QB/C5AR2/PIK3CG/ACP5/PTGER3/NPY5R/CR1/FABP4/CLU/APOE/MGLL/PYCARD/TLR6/CCN3/TNFRSF11A/CD28/S100A9/FCER1G/MYD88/TREM2/EGFR/IL10/TNFAIP3/CR1L/AGTR1/CTSC/IL18/NAPEPLD/CCL3/JAK2/PTGIS/VAMP8/PTGER4/PTPRC/SNCA/VSIG4/WFDC1/PROS1/S…	93	BP		GO:0023014	signal transduction by protein phosphorylation	13/98	886/17910	0.00106272	0.0120707	0.00837556	MAP3K8/DUSP5/IL6/CSF2RB/HBEGF/CD36/ADRA2A/SOX9/CCL2/CHI3L1/CCL19/CCR1/FCGR2B	13	BP		GO:0070161	anchoring junction	101/1867	514/18675	1.90607e-11	2.40607e-10	1.7127e-10	SH3KBP1/FERMT2/PPP1R12A/FLNC/MARCKS/APBB1IP/LIMK1/ARPC3/RHOB/CYBA/LYN/HCK/RAC2/NCSTN/RHOG/EGFR/LPP/ITGA4/RAB21/PERP/MPP7/DAB2/PGM5/FRMD4B/TRPV4/SORBS1/ARHGAP24/TNS1/AKAP12/DPP4/IGF2R/PPP1CA/RRAS2/B2M/RALA/ATP6V0C/TSPAN4/ENAH/DDR2/LASP1/SHROOM3/DES/PTPRC/PTK2B/NCKAP1/PALLD/LAP3/LPXN/ANXA2/SYNM/CYTH1/DSC2/DIXDC1/PARVB/SVIL/SYNPO2/CNN1/LAYN/TNS3/AIF1L/ACTN1/CD96/TES/CSRP1/SYNE2/CDC42EP4/CSRP2/TGFB1I…	101	CC
GO:0031325	positive regulation of cellular metabolic process	376/1606	3007/17910	5.49405e-13	1.85114e-11	1.28024e-11	TMEM106A/NOD2/GRB2/JARID2/PIK3R6/PRKCD/CD33/MADD/TEC/GRN/ADCY7/VAV3/DAPK1/FGF2/LGALS9/PIK3R5/TRPV4/PTPRJ/PARM1/SPN/ITGAM/PLCG2/DAB2/RAP2B/SCARB1/FAM20A/CLN6/HMOX1/RAPGEF1/IL6R/C5AR1/P2RX7/TET3/MAPKAPK3/CSK/RIPK3/TIAM1/ARRDC4/NOX4/MID2/REL/NRP1/PSAP/CTSD/SYK/EPHA4/FGR/ITGB2/DDR2/TRERF1/LYN/LBH/GLMP/ARRB2/SPI1/PLEK/DUSP19/TRIB1/TWSG1/LILRB2/LCP2/HSPB8/EMP2/ICAM1/CCR1/YAP1/ID4/IRF5/FGD2/MITF/ARRB1/P…	376	BP		GO:0032651	regulation of interleukin-1 beta production	4/98	82/17910	0.00106349	0.0120707	0.00837556	TNFAIP3/CCL19/ACP5/LPL	4	BP		GO:0008284	positive regulation of cell proliferation	161/1825	931/17910	6.63669e-12	2.65128e-10	1.94828e-10	AIF1/PTAFR/PYCARD/CSF1R/CCR2/PTPN6/SASH3/NCKAP1L/HAVCR2/VAV3/FASLG/HLA-DPA1/CORO1A/HLA-DMB/LGMN/CD74/CYBA/IL18/LYN/HCK/RAC2/YAP1/NRP2/RHOG/EGFR/NOD2/ITGA4/HCLS1/ETV5/TNF/BTC/GHRL/ADAMTS1/BMPR1A/MATK/CD4/SIRPG/MYOCD/ARRB1/FBXW4/TNFRSF11A/TNFSF13/CD28/LILRB2/CTSH/LGALS9/DPP4/FOLR2/TIAM1/CCL5/AKR1B1/ITGAX/HLA-DPB1/HLA-E/DDR2/CTSZ/OSMR/ID2/PTPRC/PTK2B/AKT3/MEIS2/STAT1/ICOSLG/S1PR3/TNFSF13B/RASAL3/CD4…	161	BP
GO:1903555	regulation of tumor necrosis factor superfamily cytokine production	45/1606	155/17910	5.6914e-13	1.90993e-11	1.3209e-11	NOD2/CD33/SIRPA/LGALS9/PTPRJ/SPN/PTPN6/ARRB2/PTAFR/SASH3/TYROBP/ADAM8/LPL/C5AR2/ACP5/PTPN22/CYBA/HAVCR2/ANGPT1/LILRB1/CLU/PYCARD/ZBTB20/CD86/FCER1G/CD36/TREM2/IL10/TNFAIP3/CCL3/GPNMB/JAK2/PTPRC/RASGRP1/CYBB/CD14/LILRA2/TLR1/CLEC4A/MMP8/LY96/TLR2/IGF1/CCR2/CCL19	45	BP		GO:0038094	Fc-gamma receptor signaling pathway	5/98	141/17910	0.00106387	0.0120707	0.00837556	IGKV1-17/IGKV4-1/IGLV3-25/IGLV2-14/FCGR2B	5	BP		GO:0045453	bone resorption	26/1825	57/17910	7.24784e-12	2.88202e-10	2.11784e-10	CSK/CSF1R/SYK/TPP1/RAC2/EGFR/ATP6AP1/PPARGC1B/LRRK1/PLEKHM1/TNFRSF11A/SNX10/P2RX7/INPP5D/ADRB2/PTK2B/ADAM8/TCIRG1/CA2/SIGLEC15/NOX4/CD38/CTSK/ITGB3/CARTPT/IL6	26	BP
GO:0022603	regulation of anatomical structure morphogenesis	170/1606	1102/17910	5.92767e-13	1.981e-11	1.37005e-11	SHTN1/PIK3R6/NEDD4L/GRN/FGF2/FMNL1/ITGAX/DAB2/HMOX1/C5AR1/TIAM1/NRP1/EPHA4/FGR/ITGB2/ARRB2/STAB1/ARHGAP4/FGD6/FERMT2/EMP2/ICAM1/TRPV2/FGD2/PLXND1/ARAP1/CSF1R/NEDD4/PRKCB/TNFRSF1B/GLUL/BMPR1A/CELSR1/PPARG/HCK/TYROBP/SEMA4A/ROR1/KANK1/GREM1/THRB/AQP1/PLK2/PTK2/LIMK1/TSPAN12/RGCC/FZD4/HAND2/HHEX/HK2/IL1RN/SHROOM3/HEXB/DCSTAMP/SMOC2/KEL/ASPN/FGF1/SH3D19/HEY2/PTK2B/UST/LFNG/CSF1/FZD6/PRICKLE2/MAP1B/CA…	170	BP		GO:0045807	positive regulation of endocytosis	5/98	141/17910	0.00106387	0.0120707	0.00837556	CD36/CCL2/SELE/CCL19/FCGR2B	5	BP		GO:0005912	adherens junction	98/1867	496/18675	2.76193e-11	3.43662e-10	2.44628e-10	SH3KBP1/FERMT2/PPP1R12A/FLNC/MARCKS/APBB1IP/LIMK1/ARPC3/RHOB/CYBA/LYN/HCK/RAC2/NCSTN/RHOG/EGFR/LPP/ITGA4/RAB21/MPP7/DAB2/PGM5/FRMD4B/TRPV4/SORBS1/ARHGAP24/TNS1/AKAP12/DPP4/IGF2R/PPP1CA/RRAS2/B2M/RALA/ATP6V0C/TSPAN4/ENAH/DDR2/LASP1/SHROOM3/DES/PTPRC/PTK2B/NCKAP1/PALLD/LAP3/LPXN/ANXA2/SYNM/CYTH1/DSC2/DIXDC1/PARVB/SVIL/SYNPO2/CNN1/LAYN/TNS3/AIF1L/ACTN1/CD96/TES/CSRP1/SYNE2/CDC42EP4/CSRP2/TGFB1I1/S10…	98	CC
GO:0071706	tumor necrosis factor superfamily cytokine production	46/1606	161/17910	5.95059e-13	1.981e-11	1.37005e-11	TMEM106A/NOD2/CD33/SIRPA/LGALS9/PTPRJ/SPN/PTPN6/ARRB2/PTAFR/SASH3/TYROBP/ADAM8/LPL/C5AR2/ACP5/PTPN22/CYBA/HAVCR2/ANGPT1/LILRB1/CLU/PYCARD/ZBTB20/CD86/FCER1G/CD36/TREM2/IL10/TNFAIP3/CCL3/GPNMB/JAK2/PTPRC/RASGRP1/CYBB/CD14/LILRA2/TLR1/CLEC4A/MMP8/LY96/TLR2/IGF1/CCR2/CCL19	46	BP		GO:0045124	regulation of bone resorption	3/98	37/17910	0.00107851	0.0121905	0.00845867	TMEM119/IL6/TNFAIP3	3	BP		GO:1902107	positive regulation of leukocyte differentiation	44/1825	143/17910	8.69557e-12	3.44176e-10	2.52916e-10	BTK/SYK/SASH3/NCKAP1L/TYROBP/CD74/RB1/IL18/VNN1/TREM2/CCR1/HCLS1/TNF/ATP6AP1/CD4/PPARGC1B/LILRB2/PIK3R6/LGALS9/CD80/INPP5D/ID2/PTPRC/ADAM8/RUNX3/HLA-G/EVI2B/ZMIZ1/ZAP70/CD27/IL23A/CA2/DUSP10/CD83/NLRP3/RASGRP1/MYB/LEF1/IL7R/ADA/NFKBID/ZBTB16/CD86/IL2RA	44	BP
GO:0051338	regulation of transferase activity	146/1606	902/17910	7.36655e-13	2.44266e-11	1.68932e-11	NOD2/PIK3R6/PRKCD/MADD/ADCY7/VAV3/FGF2/PIK3R5/PTPRJ/PARM1/PTPN6/MACROH2A1/RAP2B/FAM20A/RAPGEF1/C5AR1/P2RX7/MAPKAPK3/CSK/RIPK3/TIAM1/ARRDC4/NOX4/SYK/EPHA4/FGR/DDR2/LYN/DUSP19/TRIB1/LCP2/EMP2/FGD2/ARRB1/CSF1R/CAV1/ADCY3/TOM1L1/RAC2/MMD/SLAMF8/EZH2/PPARG/RASSF2/CD300A/SH2B3/MAP3K20/PLK1/ADAM8/GREM1/GADD45A/CD4/TNFSF15/PTK2/LIMK1/CEP85/RGCC/DUSP10/FZD4/MAP3K1/HHEX/LRP6/NCKAP1L/PIK3CG/PTPN22/ACSL1/HEX…	146	BP		GO:0002431	Fc receptor mediated stimulatory signaling pathway	5/98	142/17910	0.00109798	0.0123637	0.00857886	IGKV1-17/IGKV4-1/IGLV3-25/IGLV2-14/FCGR2B	5	BP		GO:0000165	MAPK cascade	154/1825	882/17910	9.25759e-12	3.6474e-10	2.68028e-10	TMEM106A/CSK/CARD9/PYCARD/FGD2/CSF1R/MAPKAPK3/SYK/PTPN6/NLRP12/CCR5/HAVCR2/SH2B3/SIRPA/PTPRJ/PRKCD/PTPN22/MAP4K1/PSAP/CD74/ARRB2/CD300A/GRB2/IL18/LYN/NUP62/EGFR/NOD2/TREM2/CCR1/TNF/BTC/GHRL/ADORA2B/ATP6AP1/CD4/ROCK2/ARRB1/MYOC/PIK3CG/RASGRP4/TNFRSF11A/TRPV4/GBA/CTSH/AKAP12/PIK3R6/LGALS9/RASSF2/RELL2/MAP3K1/P2RX7/PSMB10/TIAM1/CCL5/MAPK13/IL2RG/ADRA2C/MAP3K14/RGS14/CHI3L1/GPNMB/CCL3/NCF1/RNF149/CD3…	154	BP
GO:0042581	specific granule	45/1649	160/18675	1.156e-12	2.49809e-11	1.83417e-11	ATP11A/KCNAB2/CD33/PDXK/STK10/ITGAL/PTPRJ/PTPN6/TSPAN14/ITGAM/STXBP2/RAP2B/CTSD/ITGB2/DOCK2/LAIR1/NEU1/TNFRSF1B/PLAU/ADAM8/TRPM2/PLAUR/CTSZ/SLC2A5/FRK/CYBA/VCL/ANXA3/CD53/CD36/VAMP8/CYBB/SLC2A3/ATP8B4/C3AR1/LYZ/MMP8/CHI3L1/GPR84/CHIT1/CLEC5A/CXCL1/SLPI/FPR2/OLR1	45	CC		GO:0048585	negative regulation of response to stimulus	19/98	1620/17910	0.00112093	0.0125747	0.00872525	SOX17/IL6/PLAT/TCIM/HBEGF/ADRA2A/SOX9/CCL2/TNFAIP3/THY1/MMP9/MMP12/CASQ2/ACP5/LPL/IL1RN/FCGR2B/RGS1/SPP1	19	BP		GO:2000145	regulation of cell motility	165/1825	966/17910	9.94757e-12	3.90135e-10	2.86689e-10	AIF1/PRR5L/PTAFR/PYCARD/PIK3CD/CSF1R/CCR2/ARHGDIB/FERMT3/NCKAP1L/SLAMF8/STK10/DOCK8/PTPRJ/PRKX/CORO1A/LGMN/CXCR3/CD74/ATM/RHOB/P2RX4/CD300A/RIPK3/LYN/RAC2/RAP2B/MPP1/NRP2/EGFR/TREM2/CCR1/ITGA4/ABHD6/TNF/BTC/ADAMTS1/BMPR1A/DAB2/ROCK2/MYOCD/MYOC/SPN/TRPV4/PLXND1/RCC2/CTSH/AKAP12/LGALS9/ARHGAP4/ADORA3/DAPK3/TIAM1/CCL5/RRAS2/GPSM3/PLA2G7/CLIC4/FGR/ITGAX/CXCL16/CCL4/GPNMB/CCL3/DDR2/PREX1/SRGAP2/PRKG1/…	165	BP
GO:0042060	wound healing	102/1606	550/17910	7.83532e-13	2.58782e-11	1.78972e-11	PIK3R6/PRKCD/TEC/VAV3/FGF2/PIK3R5/PTPN6/PLCG2/VAV1/RAP2B/SCARB1/HMOX1/P2RX7/FERMT3/SYK/DOCK8/GNA15/LYN/ARRB2/PLEK/GJA1/LCP2/YAP1/UBASH3B/ARRB1/CAV1/PRKCB/P2RX4/EZH2/PLAU/CELSR1/SH2B3/PAPSS2/KANK1/PLAUR/DUSP10/METAP1/PRKG1/WAS/ITPR3/MERTK/PIK3CG/SMOC2/FZD6/PRKCH/CARMIL1/VCL/LGR6/CSRP1/H3C11/MYL9/APOE/MYOZ1/CCN3/MYLK/IRF1/MYH10/CD151/FCER1G/ADTRP/CD36/FZD7/MCAM/TSPAN8/EGFR/TNFAIP3/SLC11A1/SGCA/DYSF…	102	BP		GO:1901698	response to nitrogen compound	14/98	1006/17910	0.00112527	0.0125761	0.00872623	IL6/CD36/SOX9/TNFAIP3/VCAM1/MMP9/MMP12/CASQ2/ITGB2/TIMP4/CCL19/FCER1G/LPL/FCGR2B	14	BP		GO:0001932	regulation of protein phosphorylation	211/1825	1324/17910	1.00449e-11	3.92162e-10	2.88178e-10	TMEM106A/TLR7/AIF1/PRR5L/CSK/CARD9/ADCY7/PYCARD/PYDC1/FGD2/CSF1R/MAPKAPK3/SYK/PTPN6/NLRP12/CEBPA/NCKAP1L/ITGB2/HAVCR2/SH2B3/SIRPA/PTPRJ/PPP1R9A/PRKCD/PTPN22/MAP4K1/PSAP/CD74/RB1/ARRB2/ATM/CD300A/GRB2/RIPK3/IL18/LYN/RAC2/RAP2B/NUP62/EGFR/NOD2/TREM2/CCR1/HCLS1/PARD3/TNF/GHRL/BMPR1A/ADORA2B/LCP2/ATP6AP1/CD4/DAB2/ROCK2/MYOCD/ARRB1/MYOC/LRRK1/PIK3CG/HFE/TNFRSF11A/GMFG/TRPV4/TNFSF15/HHEX/GBA/AKAP12/PIK…	211	BP
GO:0030139	endocytic vesicle	65/1649	289/18675	1.23436e-12	2.60392e-11	1.91187e-11	ATP6V0C/FMNL1/STXBP2/SCARB1/TCIRG1/RAPGEF1/DPP4/SYK/MTSS1/ARRB2/MCOLN1/UNC93B1/STAB1/MPEG1/IGF2R/ATP6V0D2/CAV1/NCF4/RAC2/ADAM8/COLEC12/RAB9B/ATP6V0D1/GRIA3/NCF2/FZD4/RAB39A/WAS/CYBA/RALA/HLA-F/RAB20/ABCA1/APOE/ANXA3/CORO1A/TLR6/GRIA1/CD163/RAB23/CD74/LPAR1/CD36/EGFR/SLC11A1/DYSF/GRIA2/ATP6V0B/VAMP8/EHD3/APOB/CYBB/CAMK2G/MARCO/CEMIP/MSR1/SCGB3A2/TLR1/HLA-DPB1/SGIP1/TLR2/HLA-DQB1/TLR7/HBEGF/HLA-DQA1	65	CC		GO:0061041	regulation of wound healing	5/98	143/17910	0.0011329	0.012614	0.00875258	PLAT/HBEGF/CD36/ADRA2A/TNFAIP3	5	BP		GO:1903708	positive regulation of hemopoiesis	51/1825	182/17910	1.02163e-11	3.97049e-10	2.91769e-10	BTK/SYK/SASH3/NCKAP1L/TYROBP/CD74/RB1/IL18/VNN1/TREM2/CCR1/HCLS1/TNF/ATP6AP1/CD4/PPARGC1B/LILRB2/PIK3R6/LGALS9/CD80/INPP5D/RAB7B/ID2/PTPRC/ADAM8/RUNX3/STAT1/HLA-G/EVI2B/ZMIZ1/SCIN/ZAP70/FOXC1/CD27/IL23A/CA2/DUSP10/CD83/NLRP3/RASGRP1/MYB/LEF1/IL7R/ADA/HSPA1B/NFKBID/TRIM58/ZBTB16/CD86/IL2RA/HOXA5	51	BP
GO:0043062	extracellular structure organization	80/1606	387/17910	8.30911e-13	2.7335e-11	1.89047e-11	FGF2/ITGAL/ITGAX/ITGAM/SCARB1/CTSL/DPP4/ITGB2/DDR2/JAM3/FBLN5/ICAM1/COLGALT1/TNFRSF1B/ITGB7/ADAM8/GREM1/MMP9/LPL/PTK2/RGCC/PLA2G7/MMP19/NPNT/FMOD/SMOC2/APBB2/MFAP4/LCP1/ABCA1/APOE/ERO1A/CTSS/HPSE2/SCUBE3/ADAM12/PLTP/ADTRP/CD36/IBSP/MYH11/COL4A5/AGTR1/ITGA10/ITGA8/SOAT1/MMP7/COL1A1/MMP16/ABCG1/PECAM1/APOB/MMP12/ADAMTS9/ITGA4/ITGA9/MTTP/APOC1/PHLDB2/COL8A1/ITGA6/ITGA7/COL11A1/THSD4/ITGA11/HAPLN1/CY…	80	BP		GO:0031226	intrinsic component of plasma membrane	16/103	1231/18675	0.0011225	0.0126385	0.00954017	PLPPR4/IL6/CSF2RB/HBEGF/CD36/ADRA2A/THY1/SELE/ITGB2/CCR1/HLA-DRA/FCER1G/LAPTM5/FCGR2B/MRC1/EVI2B	16	CC		GO:2000026	regulation of multicellular organismal development	303/1825	2077/17910	1.10842e-11	4.28837e-10	3.15129e-10	ASCL2/MAFB/BTK/MAF/CNTN4/CCR2/SYK/PTPN6/SASH3/ARHGDIB/NCKAP1L/ITGB2/HAVCR2/SLAMF8/LILRB1/FASLG/TYROBP/PRKX/GPX1/PPP1R9A/SPI1/TWF2/NFAM1/LILRB3/CD74/LIMK1/RB1/CYBB/ARRB2/RHOB/P2RX4/IL18/VNN1/C1QA/LYN/ZEB1/NCS1/YAP1/TLR2/EGFR/TREM2/MAP1B/CCR1/HCLS1/PARD3/ETV5/C1QC/TNF/GHRL/TIFAB/BMPR1A/RAB21/ATP6AP1/CD4/DAB2/ROCK2/SPINT1/PPARGC1B/OAS2/MYOCD/TRPV4/TNFSF13/HHEX/CD28/LILRB2/PLXND1/CTSH/PIK3R6/LGALS9/A…	303	BP
GO:1990266	neutrophil migration	29/1606	72/17910	8.38739e-13	2.74843e-11	1.90079e-11	VAV3/VAV1/MPP1/C5AR1/SYK/ITGB2/JAM3/RAC2/SLAMF8/ADAM8/NCKAP1L/C5AR2/PIK3CG/LGALS3/CSF3R/S100A9/CD74/CXADR/DYSF/CCL3/JAML/PECAM1/ITGA9/RIPOR2/CXCL8/C3AR1/TGFB2/S100A8/CCL19	29	BP		GO:1903532	positive regulation of secretion by cell	8/98	381/17910	0.00115957	0.0128586	0.00892228	IL6/VAMP8/MMP12/ITGB2/CCL19/FCER1G/LPL/SPP1	8	BP		GO:0001934	positive regulation of protein phosphorylation	157/1825	907/17910	1.14711e-11	4.41817e-10	3.24667e-10	TMEM106A/AIF1/PRR5L/CSK/CARD9/ADCY7/PYCARD/FGD2/CSF1R/MAPKAPK3/SYK/NCKAP1L/HAVCR2/PTPRJ/PPP1R9A/PRKCD/PTPN22/MAP4K1/PSAP/CD74/ARRB2/ATM/CD300A/RIPK3/IL18/LYN/RAP2B/EGFR/NOD2/TREM2/CCR1/HCLS1/TNF/GHRL/BMPR1A/ADORA2B/LCP2/ATP6AP1/CD4/DAB2/ROCK2/ARRB1/LRRK1/PIK3CG/HFE/TNFRSF11A/TRPV4/TNFSF15/AKAP12/PIK3R6/LGALS9/RASSF2/RELL2/MAP3K1/P2RX7/TIAM1/CCL5/VLDLR/CD80/ADRA2C/MAP3K14/CHI3L1/GPNMB/CCL3/NCF1/DD…	157	BP
GO:0001819	positive regulation of cytokine production	88/1606	446/17910	9.2375e-13	3.01518e-11	2.08527e-11	NOD2/LGALS9/TRPV4/PTPRJ/SPN/MAPK13/PLCG2/HMOX1/IL6R/C5AR1/P2RX7/SYK/FGR/LILRB2/IRF5/CSF1R/PTAFR/SASH3/TYROBP/SLAMF6/ADAM8/IRF8/CD4/NLRP3/LPL/RGCC/IL17RA/CD83/PTPN22/TXK/CYBA/HAVCR2/HLA-F/LILRB1/CLU/PYCARD/TSPAN6/TLR6/CD80/ZBTB20/CADM1/IRF1/ROCK2/CD86/CD28/FCER1G/MYD88/CD74/CD36/TREM2/IL10/SLC11A1/IRAK1/RNF125/IL18/CCL3/JAK2/PTGER4/MMP12/PTPRC/RASGRP1/TLR5/CYBB/AIF1/CD14/CASP1/BIRC3/LILRA2/TLR1/CD…	88	BP		GO:0001776	leukocyte homeostasis	4/98	84/17910	0.00116348	0.0128586	0.00892228	IL6/TNFAIP3/TNFSF13B/FCER1G	4	BP		GO:0001818	negative regulation of cytokine production	69/1825	290/17910	1.18533e-11	4.54499e-10	3.33986e-10	RNF135/CSK/BTK/ADCY7/PYCARD/PTPN6/NLRP12/NCKAP1L/HAVCR2/LILRB1/SIRPA/TYROBP/LILRA4/CLEC4A/PTPN22/ARRB2/CD84/CD33/TREM2/OTUD7B/TNF/GHRL/ARRB1/HFE/CARD16/GBA/VSIG4/LGALS9/PPM1B/TNFRSF21/INPP5D/HOMER3/GPNMB/NLRC3/PTPRC/TRIM25/ACP5/CX3CR1/HLA-F/BST2/CD96/PTGER4/HMOX1/ERRFI1/TGFB3/TBX21/DHX58/SLC11A1/IL23A/IL27RA/RNF125/WNT11/IFIH1/CDH3/CD83/APOD/JAK3/TGFB2/NLRP3/IL10/PTPRS/C1QTNF3/LEF1/LAG3/TLR4/SRGN…	69	BP
GO:1903561	extracellular vesicle	285/1649	2185/18675	1.50841e-12	3.10804e-11	2.28201e-11	DOP1B/MYO5A/GRB2/PRKCD/TTYH3/NEDD4L/PDXK/PLD3/GRN/SIRPA/STK10/ITGAL/PTPRJ/ATP6V0C/SPN/PLA2G15/PTPN6/FMNL1/ITGAM/PLCG2/MACROH2A1/TPP1/STXBP2/RAP2B/SCARB1/CRYAB/RENBP/GNS/FAM20A/PILRA/CTSL/SLC37A2/CSK/PYGL/FERMT3/ARRDC4/PGD/GNG12/MAN2B1/SELENBP1/PAM/NPC1/RNASET2/MID2/DPP4/CNDP2/GM2A/GUSB/PSAP/C2/CTSD/CTSA/FGR/ITGB2/CD37/LYN/ANGPTL1/ACP2/DOCK2/NCKAP1/PTGS1/FUCA1/DSTN/IGF2R/FBLN5/ICAM1/FTL/ATP6V0D2/F…	285	CC		GO:0050830	defense response to Gram-positive bacterium	4/98	86/17910	0.00126988	0.0139827	0.00970228	IL6/CD36/ACP5/RNASE6	4	BP		GO:0042613	MHC class II protein complex	13/1867	16/18675	4.02038e-11	4.93204e-10	3.51076e-10	HLA-DRB1/HLA-DPA1/HLA-DMB/HLA-DMA/CD74/HLA-DRA/HLA-DRB4/HLA-DQB2/HLA-DPB1/HLA-DQA1/HLA-DQA2/HLA-DRB5/HLA-DQB1	13	CC
GO:0032409	regulation of transporter activity	61/1606	257/17910	9.79346e-13	3.18421e-11	2.20218e-11	MYO5A/PRKCD/NEDD4L/DAPK1/PLCG2/CNIH3/GJA1/CAV1/NEDD4/PTAFR/GPD1L/PPARG/PLN/PPIF/MMP9/FHL1/FXYD1/GRIA3/GEM/HSPA2/PTK2B/DLG3/PKD2/EPHB2/ACTN4/SGK1/CTSS/NLGN1/DMD/AKAP6/GRIA1/ATP1A2/SLMAP/CASQ2/ANK3/PTPN3/TREM2/WNK3/RGN/HOMER1/KCNAB1/RRAD/CNKSR3/OSR1/RYR2/DYSF/SELENON/GRIA2/CACNB2/NETO2/ACTN2/EHD3/FGF14/SNCA/STAC/JPH2/GLRX/CLIC2/CCL2/GAL/CCR2	61	BP		GO:0007267	cell-cell signaling	18/98	1510/17910	0.00128379	0.0140633	0.00975821	SOX17/IL6/PLAT/FABP5/ADRA2A/SOX9/CCL2/CCL8/KPNA2/VAMP8/THY1/CASQ2/ITGB2/CCR1/CXCL14/CCL18/IL1RN/SPP1	18	BP		GO:0023014	signal transduction by protein phosphorylation	154/1825	886/17910	1.32404e-11	5.05429e-10	3.71411e-10	TMEM106A/CSK/CARD9/PYCARD/FGD2/CSF1R/MAPKAPK3/SYK/PTPN6/NLRP12/CCR5/HAVCR2/SH2B3/SIRPA/PTPRJ/PRKCD/PTPN22/MAP4K1/PSAP/CD74/ARRB2/CD300A/GRB2/IL18/LYN/NUP62/EGFR/NOD2/TREM2/CCR1/TNF/BTC/GHRL/ADORA2B/ATP6AP1/CD4/ROCK2/ARRB1/MYOC/PIK3CG/RASGRP4/TNFRSF11A/TRPV4/GBA/CTSH/AKAP12/PIK3R6/LGALS9/RASSF2/RELL2/MAP3K1/P2RX7/PSMB10/TIAM1/CCL5/MAPK13/IL2RG/ADRA2C/MAP3K14/RGS14/CHI3L1/GPNMB/CCL3/NCF1/RNF149/CD3…	154	BP
GO:0008284	positive regulation of cell proliferation	149/1606	931/17910	1.04036e-12	3.36946e-11	2.33029e-11	NOD2/NRP2/GRN/VAV3/FGF2/LGALS9/PTPN6/ITGAX/TCIRG1/HMOX1/IL6R/C5AR1/TIAM1/DPP4/NRP1/DDR2/LYN/LBH/LILRB2/EMP2/YAP1/ID4/ARRB1/CSF1R/PTAFR/RAC2/GLUL/EZH2/GRK5/BMPR1A/SASH3/HCK/CAV2/GREM1/AQP1/PDGFD/CD4/CTSZ/MMP9/PTK2/HCLS1/LGMN/ACER3/ZMIZ1/NCKAP1L/C5AR2/CDH13/FGF1/BTC/HEY2/PTK2B/CSF1/EIF5A2/CYBA/HAVCR2/WWTR1/PRKCH/NPY5R/PRKD1/CRIP2/CTSH/MEIS2/BAMBI/CORO1A/PYCARD/HPSE2/FOLR2/ADAMTS1/IL31RA/SHC4/CD86/T…	149	BP		GO:0001768	establishment of T cell polarity	2/98	10/17910	0.00129605	0.0140633	0.00975821	DOCK8/CCL19	2	BP		GO:0042327	positive regulation of phosphorylation	163/1825	955/17910	1.42658e-11	5.42163e-10	3.98406e-10	TMEM106A/AIF1/PRR5L/CSK/CARD9/ADCY7/PYCARD/FGD2/CSF1R/MAPKAPK3/SYK/NCKAP1L/HAVCR2/VAV3/PTPRJ/PPP1R9A/PRKCD/PTPN22/MAP4K1/PSAP/CD74/ARRB2/ATM/CD300A/RIPK3/PFKFB4/IL18/LYN/RAP2B/EGFR/NOD2/TREM2/CCR1/HCLS1/TNF/GHRL/BMPR1A/ADORA2B/LCP2/ATP6AP1/CD4/DAB2/ROCK2/PPARGC1B/ARRB1/LRRK1/PIK3CG/HFE/TNFRSF11A/TRPV4/TNFSF15/AKAP12/PIK3R6/LGALS9/RASSF2/RELL2/MAP3K1/P2RX7/TIAM1/CCL5/VLDLR/CD80/ADRA2C/FGR/MAP3K14/…	163	BP
GO:0043230	extracellular organelle	285/1649	2187/18675	1.68103e-12	3.38499e-11	2.48535e-11	DOP1B/MYO5A/GRB2/PRKCD/TTYH3/NEDD4L/PDXK/PLD3/GRN/SIRPA/STK10/ITGAL/PTPRJ/ATP6V0C/SPN/PLA2G15/PTPN6/FMNL1/ITGAM/PLCG2/MACROH2A1/TPP1/STXBP2/RAP2B/SCARB1/CRYAB/RENBP/GNS/FAM20A/PILRA/CTSL/SLC37A2/CSK/PYGL/FERMT3/ARRDC4/PGD/GNG12/MAN2B1/SELENBP1/PAM/NPC1/RNASET2/MID2/DPP4/CNDP2/GM2A/GUSB/PSAP/C2/CTSD/CTSA/FGR/ITGB2/CD37/LYN/ANGPTL1/ACP2/DOCK2/NCKAP1/PTGS1/FUCA1/DSTN/IGF2R/FBLN5/ICAM1/FTL/ATP6V0D2/F…	285	CC		GO:0098883	synapse pruning	2/98	10/17910	0.00129605	0.0140633	0.00975821	C1QB/C1QC	2	BP		GO:0006874	cellular calcium ion homeostasis	82/1825	375/17910	1.54064e-11	5.8293e-10	4.28363e-10	CCR2/PTPN6/CCR5/TRPM2/FASLG/CORO1A/P2RX4/CYBA/LYN/NCS1/CCR1/GHRL/CD4/MCOLN1/PIK3CG/HEXB/TRPV4/JPH4/JPH2/P2RX7/CCL5/CD52/CCL3/CD36/RYR3/SLC25A23/PTPRC/PDE6B/PTK2B/ANXA2/LPAR1/C3AR1/S1PR3/BAX/LCK/APOE/PLCG2/PLN/GRINA/MYO5A/TMBIM6/RYR2/ATP1A2/HRC/TRPC1/BCAP31/KCNA5/SYPL2/ATP2C1/SNCA/CASQ2/CXCL10/CDH23/PDE4D/DMPK/GNA15/TCIRG1/CCL7/PLCE1/S1PR4/MCOLN2/ATP1B1/XK/EPHX2/AVPR1A/ITPR3/PKD2/CD38/CAPN3/CCR7/C…	82	BP
GO:0034762	regulation of transmembrane transport	100/1606	538/17910	1.15075e-12	3.7126e-11	2.56761e-11	MYO5A/KCNAB2/NEDD4L/TMEM37/DAPK1/PTPN6/PLCG2/TCIRG1/P2RX7/LYN/CNIH3/GJA1/CAV1/NEDD4/PRKCB/PTAFR/GPD1L/PLN/PPIF/KCNMB1/MMP9/FHL1/FXYD1/GRIA3/CA2/KCNJ5/HK2/CHD7/GEM/PIK3CG/KEL/HSPA2/PTK2B/DLG3/CYBA/TRPC1/SESTD1/KCNS3/PKD2/EPHB2/ACTN4/CORO1A/NALCN/CTSS/NLGN1/DMD/AKAP6/GRIA1/ATP1A2/SLMAP/CASQ2/GJA5/KCNA5/ANK3/PTPN3/PID1/TREM2/WNK3/RGN/HOMER1/KCNAB1/RRAD/CNKSR3/OSR1/RYR2/DYSF/SORBS1/SELENON/GRIA2/CACN…	100	BP		GO:2000035	regulation of stem cell division	2/98	10/17910	0.00129605	0.0140633	0.00975821	SOX17/EVI2B	2	BP		GO:0010942	positive regulation of cell death	130/1825	710/17910	1.60897e-11	6.06115e-10	4.454e-10	ITGAM/PYCARD/FGD2/PIK3CD/VAV1/NLRP12/ITGB2/VAV3/CASP1/LILRB1/FASLG/TYROBP/UCP2/NLRC4/PRKCD/ARRB2/ATM/RHOB/RIPK3/C1QA/LYN/NCSTN/CTSD/FGD3/ITGA4/TNF/CIDEB/ARRB1/TNFSF15/CTSH/AKAP12/LGALS9/IGF2R/MNDA/RASSF2/ARHGEF18/BID/DAPK3/PPP1CA/P2RX7/TIAM1/ATG7/CCL5/IRF5/GRAMD4/INPP5D/CCL3/PREX1/CTSZ/CDKN2A/CD36/ARHGEF9/PTPRC/CTSC/ADAM8/LPAR1/BAX/LCK/CD40LG/PPARG/APBB2/APH1B/PAWR/MMP9/HLA-G/SLFN11/GADD45A/BBC3/…	130	BP
GO:0005912	adherens junction	93/1649	496/18675	1.89524e-12	3.73151e-11	2.73978e-11	TRPV4/ATP6V0C/DAB2/NOX4/DPP4/NRP1/FMN1/DDR2/LYN/GJA1/NCKAP1/EPB41L5/FERMT2/IGF2R/ICAM1/CAV1/PPP1CB/APBB1IP/CNN1/RAC2/CYTH1/PLAU/HCK/CAV2/TES/PGM5/PLAUR/PTK2/LIMK1/TJP1/FHL1/PPP1CA/DSC2/TMEM47/SHROOM3/LAYN/CDH13/ARHGAP26/PTK2B/MME/CYBA/NEXN/MARCKS/RALA/VCL/LCP1/CSRP1/SYNPO2/MPP7/ACTN4/CD151/ARPC1B/SVIL/PPP1R12A/LPP/WNK3/JAG1/MCAM/EGFR/SYNM/STARD8/ITGA8/CXADR/SORBS1/TSPAN4/DIXDC1/TJP2/DLC1/LPXN/ACT…	93	CC		GO:0023051	regulation of signaling	33/98	3635/17910	0.00132648	0.0143414	0.00995113	MAP3K8/SOX17/DUSP5/IL6/PLAT/TCIM/HBEGF/CD36/PECAM1/FABP5/ADRA2A/SOX9/CCL2/ARHGEF3/TNFAIP3/CCL8/TNFSF13B/LY86/VAMP8/THY1/IER3/CHI3L1/MMP9/MMP12/CASQ2/CCL19/CCR1/CXCL14/CCL18/IL1RN/FCGR2B/RGS1/SPP1	33	BP		GO:0019725	cellular homeostasis	144/1825	814/17910	1.72414e-11	6.45515e-10	4.74353e-10	SLC46A1/CCR2/NCF4/PTPN6/CCR5/TRPM2/SLAMF8/FASLG/GPX1/ATP6V1A/CORO1A/HVCN1/CFL2/UCP2/NCOA4/LRRC8D/CLN6/ATP6V1B2/CYBB/P2RX4/CYBA/FTL/SLC4A11/LYN/RAC2/NCS1/C2CD2L/ATP6V0D1/ATP6V0B/CCR1/POLD1/NCF2/GHRL/ATP6AP1/CD4/ARRB1/MCOLN1/PIK3CG/HFE/HEXB/TRPV4/JPH4/JPH2/P2RX7/TIAM1/CCL5/CLIC4/CD52/ATP6V0C/CCL3/NCF1/CD36/RYR3/SLC25A23/KCNN4/PTPRC/PDE6B/PTK2B/ANXA2/LPAR1/C3AR1/S1PR3/BAX/OXCT1/GAA/LCK/FTH1/APOE/PLC…	144	BP
GO:0070062	extracellular exosome	282/1649	2162/18675	2.04179e-12	3.93267e-11	2.88748e-11	DOP1B/MYO5A/GRB2/PRKCD/TTYH3/NEDD4L/PDXK/PLD3/GRN/SIRPA/STK10/ITGAL/PTPRJ/ATP6V0C/SPN/PLA2G15/PTPN6/FMNL1/ITGAM/PLCG2/MACROH2A1/TPP1/STXBP2/RAP2B/SCARB1/CRYAB/RENBP/GNS/FAM20A/PILRA/CTSL/SLC37A2/CSK/PYGL/FERMT3/PGD/GNG12/MAN2B1/SELENBP1/PAM/NPC1/RNASET2/MID2/DPP4/CNDP2/GM2A/GUSB/PSAP/C2/CTSD/CTSA/FGR/ITGB2/CD37/LYN/ANGPTL1/ACP2/DOCK2/NCKAP1/PTGS1/FUCA1/DSTN/IGF2R/FBLN5/ICAM1/FTL/ATP6V0D2/FGL2/NEU…	282	CC		GO:0002521	leukocyte differentiation	9/98	485/17910	0.00135647	0.0145975	0.0101288	IL6/VCAM1/MMP9/CCL19/CCR1/FCER1G/C1QC/FCGR2B/EVI2B	9	BP		GO:0051235	maintenance of location	68/1825	286/17910	1.72859e-11	6.45515e-10	4.74353e-10	PTPN6/CCR5/TRPM2/FASLG/CORO1A/TWF2/CYBA/LYN/TNF/CD4/MCOLN1/HEXB/JPH4/JPH2/P2RX7/DBN1/GM2A/CCL3/CD36/SLC25A23/NFKBIE/PTPRC/PTK2B/BAX/GAA/LCK/FTH1/APOE/PPARG/PLCG2/PLN/MYO5A/RYR2/SCARB1/ATP1A2/HRC/TRPC1/SYNE2/SCIN/SNCA/ABCA1/CASQ2/CXCL10/PDE4D/EPB41L3/ASPM/LPL/MXI1/MCOLN2/SOAT1/IL10/ABCG1/INSIG1/PKD2/SORL1/HILPDA/ITGB3/CAPN3/IL1B/CCR7/FLNA/SRGN/HK2/CXCL9/P2RY6/C3/TRDN/IL6	68	BP
GO:0045807	positive regulation of endocytosis	42/1606	141/17910	1.30682e-12	4.19992e-11	2.90464e-11	NEDD4L/PTPRJ/PLCG2/DAB2/RAPGEF1/C2/SYK/ARRB2/DOCK2/ARRB1/PPARG/GREM1/MERTK/IL2RG/NCKAP1L/MIB1/CD300LF/CYBA/ANGPT1/ACTN4/CLU/APOE/PYCARD/NLGN1/H1-1/CD151/CD36/SLC11A1/MAGI2/PTPRC/SNCA/NTF3/CD14/FCGR2B/GPC3/SGIP1/IL1B/CCL2/SELE/VEGFA/FPR2/CCL19	42	BP		GO:0032635	interleukin-6 production	5/98	149/17910	0.00135995	0.0145975	0.0101288	IL6/CD36/TNFAIP3/FCER1G/LPL	5	BP		GO:0040012	regulation of locomotion	173/1825	1035/17910	1.89416e-11	7.04282e-10	5.17538e-10	AIF1/PRR5L/PTAFR/PYCARD/PIK3CD/CSF1R/CCR2/ARHGDIB/FERMT3/NCKAP1L/SLAMF8/STK10/DOCK8/PTPRJ/PRKX/CORO1A/IL16/LGMN/CXCR3/CD74/ATM/RHOB/P2RX4/CD300A/RIPK3/LYN/RAC2/RAP2B/MPP1/NRP2/EGFR/TREM2/CCR1/ITGA4/ABHD6/TNF/BTC/GHRL/ADAMTS1/BMPR1A/DAB2/ROCK2/MYOCD/MYOC/SPN/TRPV4/PLXND1/RCC2/CTSH/AKAP12/LGALS9/ARHGAP4/ADORA3/DAPK3/TIAM1/CCL5/RRAS2/GPSM3/PLA2G7/CLIC4/FGR/ITGAX/CXCL16/CCL4/GPNMB/CCL3/DDR2/PREX1/SRG…	173	BP
GO:0012501	programmed cell death	274/1606	2049/17910	1.3362e-12	4.27039e-11	2.95337e-11	NOD2/PRKCD/UCP2/MADD/GRN/ZNF385A/VAV3/DAPK1/LGALS9/TRAF3/PTPN6/ITGAM/PLCG2/DAB2/VAV1/CRYAB/CTSL/TCIRG1/HMOX1/IL6R/C5AR1/P2RX7/PYGL/RIPK3/TIAM1/PCSK6/NOX4/NRP1/BMF/CTSD/DOCK8/NET1/ITGB2/SLC25A4/LYN/INPP5D/IPMK/ARRB2/SPI1/GJA1/NCKAP1/ST14/IGF2R/ICAM1/YAP1/IRF5/FGD2/PDE1A/ARRB1/RNF152/NEK6/CSF1R/DRAM1/CAV1/PRKCB/SGPL1/TNFRSF1B/LANCL1/P2RX4/GRK5/ID3/ATG7/RPS6KA1/TAF9B/GRINA/PPARG/HCK/RASSF2/BTK/MAP3K…	274	BP		GO:0002824	positive regulation of adaptive immune response based on somatic recombination of immune receptors built from immunoglobulin superfamily domains	4/98	89/17910	0.00144197	0.0153742	0.0106678	IL6/TNFSF13B/CCL19/FCER1G	4	BP		GO:0009719	response to endogenous stimulus	239/1825	1560/17910	2.17287e-11	8.04431e-10	5.91132e-10	AIF1/FERMT2/PTAFR/CSK/ADCY7/GCNT1/MYD88/CTSB/SYK/GLB1/TRPM2/KCNQ1/ITGB2/CTSS/IDH1/ATP6V1A/CORO1A/UCP2/NCOA4/LGMN/PRKCD/PTPN22/ATP6V1B2/RB1/CYBB/ARRB2/ARPC3/P2RX4/CYBA/FCER1G/GRB2/LYN/ZEB1/RGS10/YAP1/ATP6V0D1/NUP62/TLR2/ATP6V0B/EGFR/NOD2/TREM2/MAP1B/ITGA4/HCLS1/PARD3/TNF/GHRL/BMPR1A/ATP6AP1/CD4/DAB2/ROCK2/SPINT1/PPARGC1B/PTPRE/MYOCD/PIK3CG/LDOC1/HFE/TRPV4/HHEX/GBA/SORBS1/CTSH/PGR/CATSPER1/ARHGEF18…	239	BP
GO:0051347	positive regulation of transferase activity	109/1606	609/17910	1.33897e-12	4.27039e-11	2.95337e-11	NOD2/PIK3R6/PRKCD/MADD/ADCY7/VAV3/FGF2/PIK3R5/PARM1/FAM20A/RAPGEF1/C5AR1/P2RX7/MAPKAPK3/CSK/RIPK3/TIAM1/ARRDC4/NOX4/SYK/EPHA4/FGR/DDR2/LYN/DUSP19/LCP2/EMP2/FGD2/ARRB1/CSF1R/ADCY3/TOM1L1/MMD/EZH2/RASSF2/CD300A/MAP3K20/PLK1/ADAM8/GREM1/GADD45A/CD4/TNFSF15/PTK2/RGCC/FZD4/MAP3K1/NCKAP1L/PIK3CG/ACSL1/PDE5A/FGF1/GHR/PTK2B/CSF1/DLG3/PRKD1/ANGPT1/PKD2/CLU/TNFRSF10A/PLCE1/TLR6/PAK3/CDC14B/TNFRSF11A/NRK/TP…	109	BP		GO:1905952	regulation of lipid localization	5/98	151/17910	0.00144262	0.0153742	0.0106678	IL6/CD36/ABCG1/LPL/SPP1	5	BP		GO:0007167	enzyme linked receptor protein signaling pathway	164/1825	968/17910	2.24664e-11	8.2791e-10	6.08385e-10	SH3KBP1/FERMT2/PTPN18/DOK1/VAV1/CSF1R/MAPKAPK3/NCF4/SYK/NCKAP1L/VAV3/SH2B3/FASLG/PTPRJ/ATP6V1A/LGMN/PRKCD/ATP6V1B2/CYBB/ARRB2/ARPC3/CYBA/GRB2/LYN/ZEB1/ATP6V0D1/NCSTN/NRP2/NUP62/ATP6V0B/EGFR/NCF2/PARD3/BTC/GHRL/BMPR1A/MATK/ATP6AP1/CD4/DAB2/ROCK2/PTPRE/MYOCD/MYOC/RASGRP4/HFE/MTSS1/HHEX/SORBS1/IGF2R/RASSF2/ARHGEF18/TIAM1/VASN/ATP6V0C/RGS14/CHRDL1/NCF1/DDR2/ADRB2/PDE6G/PTK2B/NCKAP1/RBPMS/SMAD9/RNF115…	164	BP
GO:0071219	cellular response to molecule of bacterial origin	49/1606	183/17910	1.53521e-12	4.87764e-11	3.37334e-11	NOD2/SIRPA/SCARB1/CD68/LYN/TRIB1/LILRB2/ICAM1/PTAFR/TNFRSF1B/KMO/NR1H3/HCK/IRF8/NLRP3/PLSCR4/CD180/LDOC1/PTPN22/HAVCR2/LILRB1/ABCA1/PYCARD/TLR6/CD36/TREM2/IL10/TNFAIP3/IRAK1/IL18/CCL3/MRC1/CD14/CASP1/FCGR2B/CD55/CXCL8/LILRA2/TLR1/LY86/EDNRB/IL1B/LY96/CCL2/TLR2/CCL5/CXCL10/CARD16/MIR21	49	BP		GO:0042102	positive regulation of T cell proliferation	4/98	90/17910	0.00150278	0.0159583	0.0110731	IL6/TNFSF13B/VCAM1/CCL19	4	BP		GO:0002706	regulation of lymphocyte mediated immunity	42/1825	136/17910	2.25557e-11	8.2791e-10	6.08385e-10	BTK/VAV1/CCR2/PTPN6/SASH3/FAM49B/HAVCR2/LILRB1/CRTAM/ARRB2/FCER1G/RIPK3/IL18/TNF/HFE/TNFSF13/CD28/PIK3R6/LGALS9/P2RX7/B2M/HLA-E/PTPRC/HLA-G/HLA-F/WAS/CD96/TBX21/IL23A/IL27RA/CADM1/NLRP3/CR1/IL10/RASGRP1/TNFRSF1B/LAG3/IL7R/IL1B/RSAD2/C3/IL6	42	BP
GO:0030593	neutrophil chemotaxis	26/1606	60/17910	1.66654e-12	5.27484e-11	3.64804e-11	VAV3/VAV1/MPP1/C5AR1/SYK/ITGB2/JAM3/RAC2/NCKAP1L/C5AR2/PIK3CG/LGALS3/CSF3R/S100A9/CD74/CXADR/DYSF/CCL3/JAML/ITGA9/RIPOR2/CXCL8/C3AR1/TGFB2/S100A8/CCL19	26	BP		GO:0050729	positive regulation of inflammatory response	5/98	153/17910	0.00152893	0.0161784	0.0112258	IL6/VAMP8/ITGB2/FCER1G/LPL	5	BP		GO:0050727	regulation of inflammatory response	97/1825	479/17910	2.32896e-11	8.51209e-10	6.25506e-10	ITGAM/TLR7/BTK/ADCY7/PYCARD/IL17RA/CCR2/MYD88/NLRP12/CEBPA/VAMP8/ITGB2/SLAMF8/SIRPA/GPX1/PRKCD/RB1/ATM/FCER1G/IL18/C1QA/LYN/HCK/C2/TLR2/EGFR/NOD2/TREM2/C1QC/TNF/GHRL/ADORA2B/PIK3CG/TNFRSF11A/PIK3AP1/TRPV4/GBA/CD28/IL17B/VSIG4/C1QB/CCL5/GPSM3/PLA2G7/MAPK13/HLA-E/CCL3/OSMR/NLRC3/IL17D/PTPRC/CTSC/ADAM8/C3AR1/APOE/PPARG/MMP9/ACP5/CD6/ABHD12/GBP5/PTGER4/PLA2G2A/SNCA/USP18/IL23A/LPL/DUSP10/APOD/NLRP3/C…	97	BP
GO:0098590	plasma membrane region	169/1649	1130/18675	2.93112e-12	5.52547e-11	4.05695e-11	NOD2/SLC7A8/PSD4/NRP2/PI4K2A/TRPV4/PTPRJ/ITGAM/STXBP2/SCARB1/CRYAB/TCIRG1/HMOX1/IL6R/C5AR1/TIAM1/SEPTIN6/NOX4/SGCE/DPP4/NRP1/GM2A/ABHD6/EPHA4/DOCK8/FGR/ITGB2/DDR2/ARRB2/CNIH3/PLEK/GJA1/NCKAP1/EPB41L5/FERMT2/LCP2/EMP2/ST14/ATP6V0D2/FGD2/ARRB1/PLXND1/CAV1/SLC2A9/NEDD4/SLC7A5/SELPLG/SCIMP/BMPR1A/HCK/CAV2/ADGRE2/PFKM/HEPH/NECTIN3/KANK1/PLAUR/AQP1/IGSF21/PTK2/ATP2B1/TJP1/FXYD1/SLC2A5/ATP6V0D1/GRIA3/CA…	169	CC		GO:0031410	cytoplasmic vesicle	23/103	2179/18675	0.00153406	0.0163644	0.0123526	PLAT/HBEGF/CD36/PECAM1/FABP5/RALA/MMRN1/VAMP8/CHI3L1/VCAM1/MMP9/PHLDA1/ABCG1/ITGB2/HLA-DMA/SERPINA1/HLA-DRA/ANPEP/F13A1/FCER1G/CD53/RNASE6/MRC1	23	CC		GO:0010959	regulation of metal ion transport	80/1825	365/17910	2.41627e-11	8.79379e-10	6.46207e-10	PTPN6/KCNQ1/STAC3/PACSIN3/LILRB1/CORO1A/IL16/SLMAP/KCNE3/ARRB2/P2RX4/CYBA/CD84/LYN/CD33/TREM2/CCR1/LILRA2/CD4/PIK3CG/HFE/KCNIP3/LILRB2/JPH4/JPH2/P2RX7/CCL5/B2M/CAMK2G/SESTD1/CCL4/CCL3/TRPV2/ADRB2/PTK2B/BAX/PLCG2/LGALS3/PLN/GRIN3B/MYO5A/TMBIM6/RYR2/KCNAB2/SNTA1/ATP1A2/HRC/TRPC1/KCNMB1/KCNA5/SNCA/NETO2/CASQ2/CXCL10/PDE4D/DMPK/GPD1L/GAL/KCNAB1/PDGFB/KCNJ2/FXYD1/OSR1/ATP1B1/ACTN2/CXCR4/PKD2/CAPN3/FLN…	80	BP
GO:0006875	cellular metal ion homeostasis	90/1606	467/17910	2.01974e-12	6.36865e-11	4.40451e-11	MYO5A/NEDD4L/FGF2/TRPV4/PTPN6/PLCG2/TCIRG1/HMOX1/P2RX7/GNA15/LYN/SLC8B1/GJA1/MCOLN1/CCR1/FTL/CAV1/PRKCB/P2RX4/GRINA/PLN/HEPH/TRPM2/CD4/ATP2B1/ATP6V0D1/CHD7/LRP6/ITPR3/PIK3CG/HEXB/KEL/CD52/PTK2B/ATP6V1A/CYBA/ATP6AP1/TRPC1/PKD2/APOE/CORO1A/ERO1A/DMD/PLCE1/BCAP31/AKAP6/GRIA1/ATP1A2/CDH23/CASQ2/S100A9/LPAR1/KCNA5/CD36/SV2A/RGN/ADCY5/SLC11A1/MCUB/AGTR1/RYR2/MYC/ADM/CCL3/SELENON/CACNB2/JAK2/PTPRC/SNCA/…	90	BP		GO:0097708	intracellular vesicle	23/103	2182/18675	0.00156241	0.0163644	0.0123526	PLAT/HBEGF/CD36/PECAM1/FABP5/RALA/MMRN1/VAMP8/CHI3L1/VCAM1/MMP9/PHLDA1/ABCG1/ITGB2/HLA-DMA/SERPINA1/HLA-DRA/ANPEP/F13A1/FCER1G/CD53/RNASE6/MRC1	23	CC		GO:0072503	cellular divalent inorganic cation homeostasis	84/1825	392/17910	2.62855e-11	9.51877e-10	6.99482e-10	CCR2/PTPN6/CCR5/TRPM2/FASLG/CORO1A/P2RX4/CYBA/LYN/NCS1/CCR1/GHRL/CD4/MCOLN1/PIK3CG/HEXB/TRPV4/JPH4/JPH2/P2RX7/CCL5/CD52/CCL3/CD36/RYR3/SLC25A23/PTPRC/PDE6B/PTK2B/ANXA2/LPAR1/C3AR1/S1PR3/BAX/LCK/APOE/PLCG2/PLN/GRINA/MYO5A/TMBIM6/RYR2/ATP1A2/HRC/TRPC1/BCAP31/KCNA5/SYPL2/ATP2C1/SNCA/SLC11A1/CASQ2/CXCL10/CDH23/PDE4D/DMPK/GNA15/TCIRG1/CCL7/PLCE1/S1PR4/MCOLN2/ATP1B1/XK/EPHX2/AVPR1A/ITPR3/PKD2/CD38/CAPN…	84	BP
GO:0034765	regulation of ion transmembrane transport	88/1606	453/17910	2.26927e-12	7.12857e-11	4.93006e-11	MYO5A/KCNAB2/NEDD4L/TMEM37/DAPK1/PTPN6/PLCG2/TCIRG1/P2RX7/LYN/CNIH3/GJA1/CAV1/NEDD4/PTAFR/GPD1L/PLN/PPIF/KCNMB1/MMP9/FHL1/FXYD1/GRIA3/KCNJ5/CHD7/GEM/PIK3CG/KEL/HSPA2/PTK2B/DLG3/CYBA/TRPC1/SESTD1/KCNS3/PKD2/EPHB2/ACTN4/CORO1A/NALCN/CTSS/NLGN1/DMD/AKAP6/GRIA1/ATP1A2/SLMAP/CASQ2/GJA5/KCNA5/ANK3/PTPN3/TREM2/WNK3/RGN/HOMER1/KCNAB1/RRAD/CNKSR3/OSR1/RYR2/DYSF/SELENON/GRIA2/CACNB2/NETO2/ACTN2/SCN3A/KCNK1…	88	BP		GO:0035579	specific granule membrane	4/103	91/18675	0.0016149	0.0163644	0.0123526	CD36/VAMP8/ITGB2/CD53	4	CC		GO:0009968	negative regulation of signal transduction	202/1825	1266/17910	2.63764e-11	9.51877e-10	6.99482e-10	SH3KBP1/PRR5L/CSK/PTPN18/PYCARD/PYDC1/PTPN6/NLRP12/RGS19/SH2B3/SIRPA/FASLG/PTPRJ/GPX1/CD14/LILRA4/LGMN/SRMS/PRKCD/PTPN22/ARHGAP25/CD74/RB1/ARRB2/ATM/CD300A/GRB2/VNN1/LYN/RGS10/YAP1/FBP1/NUP62/EGFR/LILRA2/OTUD7B/TNF/BTC/ARRDC1/RBMS3/DAB2/PTPRE/MYOCD/ARRB1/MYOC/CARD16/HHEX/GBA/RASSF2/BID/P2RX7/PSMB10/PPM1B/CCL5/VASN/CD300LF/GRAMD4/INPP5D/RGS14/HOMER3/RAB7B/CHRDL1/CRHBP/RNF149/SLC35C1/NLRC3/LY96/PTP…	202	BP
GO:0022898	regulation of transmembrane transporter activity	58/1606	242/17910	2.30589e-12	7.21649e-11	4.99087e-11	MYO5A/NEDD4L/DAPK1/PLCG2/CNIH3/GJA1/CAV1/NEDD4/PTAFR/GPD1L/PLN/PPIF/MMP9/FHL1/FXYD1/GRIA3/GEM/HSPA2/PTK2B/DLG3/PKD2/EPHB2/ACTN4/CTSS/NLGN1/DMD/AKAP6/GRIA1/ATP1A2/SLMAP/CASQ2/ANK3/PTPN3/TREM2/WNK3/RGN/HOMER1/KCNAB1/RRAD/CNKSR3/OSR1/RYR2/DYSF/SELENON/GRIA2/CACNB2/NETO2/ACTN2/EHD3/FGF14/SNCA/STAC/JPH2/GLRX/CLIC2/CCL2/GAL/CCR2	58	BP		GO:0002429	immune response-activating cell surface receptor signaling pathway	8/98	399/17910	0.00155366	0.016382	0.0113671	THY1/HLA-DRA/IGKV1-17/IGKV4-1/FCER1G/IGLV3-25/IGLV2-14/FCGR2B	8	BP		GO:0042107	cytokine metabolic process	39/1825	121/17910	2.71195e-11	9.74599e-10	7.16179e-10	TLR7/PTAFR/CARD9/CCR2/TLR1/SYK/NLRP12/LILRB1/TYROBP/CEBPE/CYBB/IL18/TNF/GHRL/CD4/SPN/TNFSF15/CD28/AKAP12/CD80/INPP5D/PTPRC/IGF2BP3/PAWR/LTB/IRF7/CX3CR1/HMOX1/ERRFI1/HSPB1/EBI3/PCSK5/IL10/LAG3/TLR4/IL1B/KLF4/CD86/IL6	39	BP
GO:0070371	ERK1 and ERK2 cascade	65/1606	289/17910	2.40692e-12	7.50118e-11	5.18776e-11	NOD2/SIRPA/FGF2/LGALS9/TRPV4/PTPN6/RAPGEF1/C5AR1/CSK/TIAM1/NOX4/NRP1/SYK/LYN/ARRB2/ICAM1/CCR1/ARRB1/CSF1R/SCIMP/CD4/DUSP10/NPNT/HAND2/C5AR2/PTPN22/PTK2B/DUSP26/HAVCR2/ATP6AP1/NPY5R/CTSH/ANGPT1/RPS6KA6/EPHB2/APOE/PYCARD/TNFRSF11A/CD74/CD36/TREM2/EGFR/CNKSR3/MYC/ERBB4/CCL3/GAREM1/GPNMB/CAVIN3/FGFR2/PTGER4/PTPRC/RASGRP1/GPR183/ERBB2/MARCO/CHI3L1/LMO3/TIMP3/IL1B/IGF1/KDR/MIR21/FPR2/CCL19	65	BP		GO:0060333	interferon-gamma-mediated signaling pathway	4/98	91/17910	0.00156535	0.0164112	0.0113873	OAS2/IFI30/VCAM1/HLA-DRA	4	BP		GO:0006468	protein phosphorylation	272/1825	1835/17910	2.85423e-11	1.02104e-09	7.50308e-10	TMEM106A/TLR7/AIF1/PRR5L/CSK/BTK/CARD9/ADCY7/PYCARD/HCST/PYDC1/FGD2/PIK3CD/CSF1R/MAPKAPK3/SYK/PTPN6/NLRP12/CEBPA/CCR5/NCKAP1L/ITGB2/HAVCR2/SH2B3/STK10/SIRPA/RPS6KA1/PTPRJ/PRKX/PPP1R9A/SRMS/PRKCD/PTPN22/MAP4K1/PSAP/CD74/LIMK1/RB1/ARRB2/ATM/CD300A/GRB2/RIPK3/IL18/LYN/HCK/RAC2/RAP2B/NUP62/TLR2/MKNK1/EGFR/NOD2/TREM2/CCR1/HCLS1/PARD3/TNF/BTC/GHRL/BMPR1A/ADORA2B/MATK/LCP2/ATP6AP1/CD4/DAB2/ROCK2/MYOCD/A…	272	BP
GO:0032640	tumor necrosis factor production	44/1606	155/17910	2.41481e-12	7.50118e-11	5.18776e-11	TMEM106A/NOD2/CD33/SIRPA/LGALS9/PTPRJ/SPN/PTPN6/ARRB2/PTAFR/SASH3/TYROBP/LPL/C5AR2/ACP5/PTPN22/CYBA/HAVCR2/ANGPT1/LILRB1/CLU/PYCARD/ZBTB20/FCER1G/CD36/TREM2/IL10/TNFAIP3/CCL3/GPNMB/JAK2/PTPRC/RASGRP1/CYBB/CD14/LILRA2/TLR1/CLEC4A/MMP8/LY96/TLR2/IGF1/CCR2/CCL19	44	BP		GO:0001767	establishment of lymphocyte polarity	2/98	11/17910	0.00157842	0.0164112	0.0113873	DOCK8/CCL19	2	BP		GO:0051247	positive regulation of protein metabolic process	237/1825	1548/17910	2.86496e-11	1.02104e-09	7.50308e-10	TMEM106A/TLR7/AIF1/PRR5L/PTAFR/CSK/CARD9/ADCY7/PYCARD/FGD2/CSF1R/CCR2/MAPKAPK3/TLR1/SYK/NLRP12/CEBPA/NCKAP1L/PPP1R12A/HAVCR2/PACSIN3/CASP1/FASLG/PTPRJ/TYROBP/PPP1R9A/LGMN/NLRC4/PRKCD/CLN6/PTPN22/MAP4K1/PSAP/CD74/CYBB/ARRB2/ATM/CD300A/RIPK3/IL18/LYN/RAP2B/CD33/NCSTN/CTSD/RNFT1/EGFR/NOD2/TREM2/CCR1/HCLS1/TNF/CAMTA1/GHRL/RBMS3/BMPR1A/ADORA2B/LCP2/PERP/ATP6AP1/CD4/DAB2/ROCK2/CIDEB/ARRB1/LRRK1/PIK3CG/…	237	BP
GO:0002687	positive regulation of leukocyte migration	38/1606	121/17910	2.51619e-12	7.78714e-11	5.38553e-11	LGALS9/TRPV4/SPN/IL6R/C5AR1/DOCK8/ICAM1/CCR1/PTAFR/RAC2/P2RX4/ADAM8/PDGFD/PLA2G7/LGMN/NCKAP1L/PTK2B/CSF1/LGALS3/PYCARD/CD74/TREM2/DYSF/CCL3/ITGA4/AIF1/RIPOR2/CCL8/CXCL8/C3AR1/PTN/CCL5/CXCL10/VEGFA/CCR2/FPR2/CCL4/CCL19	38	BP		GO:0002604	regulation of dendritic cell antigen processing and presentation	2/98	11/17910	0.00157842	0.0164112	0.0113873	CCL19/FCGR2B	2	BP		GO:0019220	regulation of phosphate metabolic process	252/1825	1671/17910	2.98749e-11	1.06031e-09	7.79164e-10	TMEM106A/TLR7/AIF1/PRR5L/PTAFR/CSK/CARD9/ADCY7/PYCARD/PYDC1/FGD2/CSF1R/MAPKAPK3/SYK/PTPN6/NLRP12/CEBPA/NCKAP1L/PPP1R12A/ITGB2/HAVCR2/SLAMF8/VAV3/SH2B3/SIRPA/PTPRJ/IDH1/PPP1R9A/FKBP15/NUP210/PRKCD/PTPN22/MAP4K1/PSAP/CD74/WDR81/RB1/ARRB2/ATM/CD300A/GRB2/RIPK3/PFKFB4/IL18/LYN/RAC2/RAP2B/CD33/FBP1/NUP62/EGFR/NOD2/TREM2/CCR1/HCLS1/PARD3/TNF/CAMTA1/GHRL/BMPR1A/ADORA2B/LCP2/ATP6AP1/CD4/DAB2/ROCK2/PPARGC…	252	BP
GO:0055074	calcium ion homeostasis	79/1606	388/17910	2.62022e-12	8.07917e-11	5.58749e-11	MYO5A/FGF2/TRPV4/PTPN6/PLCG2/FAM20A/TCIRG1/P2RX7/GNA15/LYN/SLC8B1/GJA1/MCOLN1/CCR1/CAV1/PRKCB/P2RX4/GRINA/PLN/TRPM2/CD4/ATP2B1/CHD7/LRP6/ITPR3/PIK3CG/HEXB/KEL/CD52/PTK2B/CYBA/TRPC1/PKD2/SGCD/APOE/CORO1A/ERO1A/DMD/PLCE1/BCAP31/AKAP6/GRIA1/ATP1A2/CDH23/CASQ2/LPAR1/KCNA5/CD36/SV2A/RGN/ADCY5/MCUB/AGTR1/SNX10/RYR2/ADM/CCL3/SELENON/CACNB2/JAK2/PTPRC/SNCA/RYR3/CEMIP/JPH2/CD38/CCL8/CD55/EDNRA/C3AR1/EDNRB…	79	BP		GO:0035747	natural killer cell chemotaxis	2/98	11/17910	0.00157842	0.0164112	0.0113873	CCL2/CXCL14	2	BP		GO:0050866	negative regulation of cell activation	51/1825	187/17910	3.0697e-11	1.08501e-09	7.9731e-10	BTK/CCR2/PTPN6/HAVCR2/MILR1/SH2B3/LILRB1/TYROBP/PRKCD/PTPN22/CD74/ATM/CD300A/CD84/LST1/HFE/SPN/LILRB2/VSIG4/LGALS9/MNDA/TNFRSF21/CD300LF/INPP5D/GPNMB/ID2/PRKG1/PTPRC/RUNX3/APOE/PAWR/HLA-G/LGALS3/HLA-F/HMOX1/TBX21/ERBB2/SFRP1/GAL/PDGFB/JAK3/SDC4/IL10/LDLR/LAG3/SAMSN1/NFKBID/NR1D1/PDE5A/CNR1/IL2RA	51	BP
GO:0010604	positive regulation of macromolecule metabolic process	376/1606	3041/17910	2.7404e-12	8.41867e-11	5.82229e-11	TMEM106A/NOD2/JARID2/PIK3R6/PRKCD/CD33/MADD/TEC/GRN/ADCY7/DAPK1/FGF2/LGALS9/PIK3R5/TRPV4/PTPRJ/PARM1/SPN/ITGAX/PLCG2/MACROH2A1/DAB2/RAP2B/FAM20A/CLN6/HMOX1/RAPGEF1/IL6R/C5AR1/P2RX7/TET3/MAPKAPK3/CSK/RIPK3/TIAM1/ARRDC4/NOX4/REL/NRP1/PSAP/CTSD/SYK/EPHA4/DDR2/TRERF1/LYN/LBH/GLMP/ARRB2/SPI1/DUSP19/GJA1/TRIB1/TWSG1/LILRB2/LCP2/EMP2/ICAM1/CCR1/YAP1/ID4/IRF5/FGD2/MITF/ARRB1/PLXND1/ARAP1/CSF1R/CAV1/ZNF80…	376	BP		GO:0043410	positive regulation of MAPK cascade	9/98	499/17910	0.00164953	0.017091	0.011859	MAP3K8/DUSP5/IL6/CD36/ADRA2A/CHI3L1/CCL19/CCR1/FCGR2B	9	BP		GO:1903706	regulation of hemopoiesis	95/1825	468/17910	3.26929e-11	1.15082e-09	8.45672e-10	MAFB/BTK/CCR2/SYK/PTPN6/SASH3/NCKAP1L/SLAMF8/LILRB1/TYROBP/SPI1/NFAM1/LILRB3/CD74/RB1/IL18/VNN1/LYN/ZEB1/YAP1/TREM2/CCR1/HCLS1/C1QC/TNF/ATP6AP1/CD4/PPARGC1B/CD28/LILRB2/PIK3R6/LGALS9/RASSF2/PSMB10/B2M/CD80/INPP5D/RAB7B/CCL3/ID2/CD2/IL17D/PTPRC/PTK2B/TMEM176B/MEIS2/ADAM8/RUNX3/STAT1/HLA-G/LGALS3/IRF7/EVI2B/MYL9/ZMIZ1/SCIN/TBX21/ZAP70/ERBB2/FSTL3/FOXC1/CD27/ZNF683/TMEM176A/MEIS1/SFRP1/IL23A/CA2/SIG…	95	BP
GO:0070161	anchoring junction	94/1649	514/18675	6.30017e-12	1.16291e-10	8.53839e-11	TRPV4/ATP6V0C/DAB2/NOX4/DPP4/NRP1/FMN1/DDR2/LYN/GJA1/NCKAP1/EPB41L5/FERMT2/IGF2R/JAM3/ICAM1/CAV1/PPP1CB/APBB1IP/CNN1/RAC2/CYTH1/PLAU/HCK/CAV2/TES/PGM5/PLAUR/PTK2/LIMK1/TJP1/FHL1/PPP1CA/DSC2/TMEM47/SHROOM3/LAYN/CDH13/ARHGAP26/PTK2B/MME/CYBA/NEXN/MARCKS/RALA/VCL/LCP1/CSRP1/SYNPO2/MPP7/ACTN4/CD151/ARPC1B/SVIL/PPP1R12A/LPP/WNK3/JAG1/MCAM/EGFR/SYNM/STARD8/ITGA8/CXADR/SORBS1/TSPAN4/DIXDC1/TJP2/DLC1/LPX…	94	CC		GO:1904646	cellular response to amyloid-beta	3/98	43/17910	0.00167283	0.0172393	0.011962	CD36/VCAM1/FCGR2B	3	BP		GO:0045859	regulation of protein kinase activity	132/1825	732/17910	3.30806e-11	1.15971e-09	8.52208e-10	CSK/ADCY7/PYCARD/PYDC1/FGD2/CSF1R/MAPKAPK3/SYK/PTPN6/CEBPA/NCKAP1L/SH2B3/PTPRJ/PPP1R9A/PRKCD/PTPN22/MAP4K1/CD74/RB1/CD300A/RIPK3/IL18/LYN/RAC2/RAP2B/NUP62/EGFR/NOD2/TNF/GHRL/ADORA2B/LCP2/CD4/MYOCD/ARRB1/PIK3CG/TNFRSF11A/GMFG/TNFSF15/HHEX/GBA/PIK3R6/TSPYL2/RASSF2/MAP3K1/P2RX7/TIAM1/CCL5/VLDLR/ADRA2C/FGR/MAP3K14/RGS14/CHI3L1/IPO5/NCF1/DDR2/BLM/CDKN2A/PTPRC/ADRB2/PDE6G/PTK2B/ADAM8/MMD/LPAR1/CD40LG/A…	132	BP
GO:0032680	regulation of tumor necrosis factor production	43/1606	151/17910	3.80976e-12	1.16609e-10	8.06462e-11	NOD2/CD33/SIRPA/LGALS9/PTPRJ/SPN/PTPN6/ARRB2/PTAFR/SASH3/TYROBP/LPL/C5AR2/ACP5/PTPN22/CYBA/HAVCR2/ANGPT1/LILRB1/CLU/PYCARD/ZBTB20/FCER1G/CD36/TREM2/IL10/TNFAIP3/CCL3/GPNMB/JAK2/PTPRC/RASGRP1/CYBB/CD14/LILRA2/TLR1/CLEC4A/MMP8/LY96/TLR2/IGF1/CCR2/CCL19	43	BP		GO:0010243	response to organonitrogen compound	13/98	932/17910	0.0016754	0.0172393	0.011962	IL6/CD36/SOX9/TNFAIP3/VCAM1/MMP9/MMP12/CASQ2/ITGB2/TIMP4/FCER1G/LPL/FCGR2B	13	BP		GO:0051174	regulation of phosphorus metabolic process	252/1825	1673/17910	3.3856e-11	1.18207e-09	8.68638e-10	TMEM106A/TLR7/AIF1/PRR5L/PTAFR/CSK/CARD9/ADCY7/PYCARD/PYDC1/FGD2/CSF1R/MAPKAPK3/SYK/PTPN6/NLRP12/CEBPA/NCKAP1L/PPP1R12A/ITGB2/HAVCR2/SLAMF8/VAV3/SH2B3/SIRPA/PTPRJ/IDH1/PPP1R9A/FKBP15/NUP210/PRKCD/PTPN22/MAP4K1/PSAP/CD74/WDR81/RB1/ARRB2/ATM/CD300A/GRB2/RIPK3/PFKFB4/IL18/LYN/RAC2/RAP2B/CD33/FBP1/NUP62/EGFR/NOD2/TREM2/CCR1/HCLS1/PARD3/TNF/CAMTA1/GHRL/BMPR1A/ADORA2B/LCP2/ATP6AP1/CD4/DAB2/ROCK2/PPARGC…	252	BP
GO:0071216	cellular response to biotic stimulus	52/1606	206/17910	3.83264e-12	1.16882e-10	8.08344e-11	NOD2/SIRPA/SCARB1/CD68/SYK/LYN/TRIB1/LILRB2/ICAM1/PTAFR/TNFRSF1B/KMO/NR1H3/HCK/BTK/IRF8/NLRP3/PLSCR4/CD180/LDOC1/PTPN22/HAVCR2/LILRB1/ABCA1/PYCARD/TLR6/CD36/TREM2/IL10/TNFAIP3/IRAK1/IL18/CCL3/MRC1/CD14/CASP1/FCGR2B/TIGAR/CD55/CXCL8/LILRA2/TLR1/LY86/EDNRB/IL1B/LY96/CCL2/TLR2/CCL5/CXCL10/CARD16/MIR21	52	BP		GO:0002821	positive regulation of adaptive immune response	4/98	94/17910	0.00176392	0.0180258	0.0125077	IL6/TNFSF13B/CCL19/FCER1G	4	BP		GO:0043408	regulation of MAPK cascade	126/1825	689/17910	3.64854e-11	1.26872e-09	9.3231e-10	TMEM106A/CSK/CARD9/PYCARD/FGD2/CSF1R/MAPKAPK3/SYK/PTPN6/NLRP12/HAVCR2/SH2B3/SIRPA/PTPRJ/PRKCD/PTPN22/MAP4K1/PSAP/CD74/ARRB2/CD300A/GRB2/LYN/NUP62/EGFR/NOD2/TREM2/CCR1/TNF/GHRL/ADORA2B/ATP6AP1/CD4/ROCK2/ARRB1/MYOC/PIK3CG/TNFRSF11A/TRPV4/GBA/AKAP12/PIK3R6/LGALS9/RASSF2/RELL2/MAP3K1/P2RX7/TIAM1/ADRA2C/MAP3K14/RGS14/CHI3L1/GPNMB/CCL3/NCF1/RNF149/CD36/PTPRC/ADRB2/PDE6G/PTK2B/ADAM8/LPAR1/CD40LG/APOE/RO…	126	BP
GO:1903557	positive regulation of tumor necrosis factor superfamily cytokine production	30/1606	81/17910	4.45206e-12	1.35278e-10	9.35571e-11	NOD2/LGALS9/PTPRJ/SPN/PTAFR/SASH3/TYROBP/ADAM8/LPL/CYBA/HAVCR2/CLU/PYCARD/ZBTB20/CD86/FCER1G/CD36/CCL3/JAK2/PTPRC/RASGRP1/CYBB/CD14/LILRA2/TLR1/MMP8/LY96/TLR2/CCR2/CCL19	30	BP		GO:0022600	digestive system process	4/98	94/17910	0.00176392	0.0180258	0.0125077	CD36/ADRA2A/SOX9/SGK1	4	BP		GO:0046631	alpha-beta T cell activation	41/1825	133/17910	4.14685e-11	1.43618e-09	1.05537e-09	CCR2/SYK/SASH3/NCKAP1L/LILRB1/CLEC4A/CD300A/IL18/BATF/HFE/SPN/CD28/DOCK2/LGALS9/CD80/HLA-E/PTPRC/RUNX3/RASAL3/BCL11B/PTGER4/EOMES/TBX21/ZAP70/ZNF683/IL23A/TCF7/EBI3/TCIRG1/CD83/RORC/JAK3/NLRP3/MYB/LEF1/ADA/NFKBID/RSAD2/ZBTB16/CD86/IL6	41	BP
GO:0072503	cellular divalent inorganic cation homeostasis	79/1606	392/17910	4.52744e-12	1.3707e-10	9.47966e-11	MYO5A/FGF2/TRPV4/PTPN6/PLCG2/TCIRG1/P2RX7/GNA15/LYN/SLC8B1/GJA1/MCOLN1/CCR1/CAV1/PRKCB/P2RX4/GRINA/PLN/TRPM2/CD4/ATP2B1/CHD7/LRP6/ITPR3/PIK3CG/HEXB/KEL/CD52/PTK2B/CYBA/TRPC1/PKD2/APOE/CORO1A/ERO1A/DMD/PLCE1/BCAP31/AKAP6/GRIA1/ATP1A2/CDH23/CASQ2/S100A9/LPAR1/KCNA5/CD36/SV2A/RGN/ADCY5/SLC11A1/MCUB/AGTR1/RYR2/ADM/CCL3/SELENON/CACNB2/JAK2/PTPRC/SNCA/RYR3/CEMIP/JPH2/CD38/CCL8/CD55/EDNRA/C3AR1/EDNRB/CA…	79	BP		GO:0002548	monocyte chemotaxis	3/98	44/17910	0.00178816	0.0180876	0.0125506	IL6/CCL2/CCR1	3	BP		GO:0042325	regulation of phosphorylation	226/1825	1467/17910	4.88162e-11	1.68387e-09	1.23738e-09	TMEM106A/TLR7/AIF1/PRR5L/CSK/CARD9/ADCY7/PYCARD/PYDC1/FGD2/CSF1R/MAPKAPK3/SYK/PTPN6/NLRP12/CEBPA/NCKAP1L/ITGB2/HAVCR2/SLAMF8/VAV3/SH2B3/SIRPA/PTPRJ/PPP1R9A/NUP210/PRKCD/PTPN22/MAP4K1/PSAP/CD74/WDR81/RB1/ARRB2/ATM/CD300A/GRB2/RIPK3/PFKFB4/IL18/LYN/RAC2/RAP2B/FBP1/NUP62/EGFR/NOD2/TREM2/CCR1/HCLS1/PARD3/TNF/GHRL/BMPR1A/ADORA2B/LCP2/ATP6AP1/CD4/DAB2/ROCK2/PPARGC1B/MYOCD/ARRB1/MYOC/LRRK1/PIK3CG/HFE/TN…	226	BP
GO:0015629	actin cytoskeleton	83/1649	432/18675	8.17498e-12	1.47817e-10	1.08531e-10	MYO5A/DAPK1/TRPV4/CRYAB/FERMT3/GNG12/NOX4/MYO1F/BMF/FMN1/FGR/MTSS1/DDR2/BIN2/NCKAP1/FERMT2/DSTN/PDLIM3/LSP1/RAC2/HCK/FILIP1/PGM5/CFL2/ROR1/ADAM8/IQGAP2/AFAP1L1/PTK2/TJP1/LIMCH1/WAS/CAPG/MYO1G/CYBA/MARCKS/CALD1/CARMIL1/IPP/VCL/IVNS1ABP/FYB1/LCP1/PKD2/TMOD1/SYNPO2/ACTN4/MYL9/CORO1A/LMOD1/MYLK/PAWR/MYH10/ARPC1B/SVIL/PPP1R12A/MYH11/MYO1D/MYOM1/SORBS1/DLC1/TPM2/LPXN/AMPH/ACTC1/ACTN2/SORBS2/DMTN/PLEKHH…	83	CC		GO:0019731	antibacterial humoral response	3/98	44/17910	0.00178816	0.0180876	0.0125506	JCHAIN/IGHM/RNASE6	3	BP		GO:0043410	positive regulation of MAPK cascade	99/1825	499/17910	4.91197e-11	1.68756e-09	1.24009e-09	TMEM106A/CSK/CARD9/PYCARD/FGD2/CSF1R/MAPKAPK3/SYK/HAVCR2/PTPRJ/PTPN22/MAP4K1/PSAP/CD74/ARRB2/EGFR/NOD2/TREM2/CCR1/TNF/GHRL/ADORA2B/ATP6AP1/CD4/ROCK2/ARRB1/PIK3CG/TNFRSF11A/TRPV4/AKAP12/PIK3R6/LGALS9/RASSF2/RELL2/MAP3K1/P2RX7/TIAM1/ADRA2C/MAP3K14/CHI3L1/GPNMB/CCL3/NCF1/CD36/PTPRC/ADRB2/PDE6G/PTK2B/ADAM8/LPAR1/CD40LG/APOE/ROCK1/ABCA7/GADD45A/IQGAP3/NTF3/PLA2G2A/TGFB3/NRK/ERBB2/MARCO/CD27/ALK/BMP2/P…	99	BP
GO:0045619	regulation of lymphocyte differentiation	45/1606	164/17910	4.98121e-12	1.50264e-10	1.03921e-10	PIK3R6/LGALS9/PTPN6/FANCD2/SYK/INPP5D/LILRB2/SLAMF8/ZEB1/LILRB4/SASH3/BTK/ADAM8/NLRP3/DUSP10/ZMIZ1/NCKAP1L/CD83/VNN1/CR1/CD80/IRF1/CD86/CD28/CD74/PRDM1/IL18/HLA-DOA/TESPA1/NFATC2/SFRP1/JAK3/PTPRC/RASGRP1/ZBTB16/ERBB2/IKZF3/PNP/INHBA/IL2RA/IL7R/IRF4/MIR21/CCR2/CCL19	45	BP		GO:0050706	regulation of interleukin-1 beta secretion	3/98	44/17910	0.00178816	0.0180876	0.0125506	TNFAIP3/CCL19/LPL	3	BP		GO:0032611	interleukin-1 beta production	33/1825	93/17910	4.98218e-11	1.70486e-09	1.25281e-09	TMEM106A/PYCARD/PYDC1/NLRP12/CASP1/SIRPA/TYROBP/NLRC4/ARRB2/CD33/NOD2/TREM2/LILRA2/GHRL/CARD16/LGALS9/P2RX7/CCL3/CD36/S1PR3/AIM2/ACP5/CX3CR1/GBP5/ERRFI1/HSPB1/ABCA1/LPL/NLRP3/TLR4/IL1B/CCR7/IGF1	33	BP
GO:0032412	regulation of ion transmembrane transporter activity	56/1606	234/17910	5.87675e-12	1.76641e-10	1.22163e-10	MYO5A/NEDD4L/DAPK1/PLCG2/CNIH3/CAV1/NEDD4/PTAFR/GPD1L/PLN/PPIF/MMP9/FHL1/FXYD1/GRIA3/GEM/HSPA2/PTK2B/DLG3/PKD2/EPHB2/ACTN4/CTSS/NLGN1/DMD/AKAP6/GRIA1/ATP1A2/SLMAP/CASQ2/ANK3/PTPN3/TREM2/WNK3/RGN/HOMER1/KCNAB1/RRAD/CNKSR3/OSR1/RYR2/DYSF/SELENON/GRIA2/CACNB2/NETO2/ACTN2/EHD3/FGF14/STAC/JPH2/GLRX/CLIC2/CCL2/GAL/CCR2	56	BP		GO:0051047	positive regulation of secretion	8/98	409/17910	0.00181466	0.0182937	0.0126936	IL6/VAMP8/MMP12/ITGB2/CCL19/FCER1G/LPL/SPP1	8	BP		GO:0008092	cytoskeletal protein binding	144/1746	797/16967	6.68248e-12	1.71823e-09	1.39423e-09	AIF1/FERMT2/PYCARD/GAS2L3/CCR5/PACSIN3/FMNL1/FLNC/CORO1A/PARVG/FKBP15/CFL2/TWF2/LGMN/MARCKS/ARPC3/LYN/MYO1G/REEP1/NUP62/EGFR/REEP4/NOD2/MAP1B/HCLS1/SMTN/MYO1F/CORO7/ROCK2/MYOC/MYO7A/GMFG/TRPV4/MTSS1/SBDS/SORBS1/RCC2/TNNI2/TNS1/BAG2/LDB3/FXYD5/CAPG/TIAM1/TTLL7/LSP1/RALA/COTL1/DBN1/RGS14/ENAH/LASP1/LARP6/MYL2/RCSD1/DES/PTPRC/CTNNAL1/PDE6G/PALLD/TNNT3/ANXA2/SYNM/RCAN3/MYBPC3/APOE/PPARG/PAWR/LMOD1/LI…	144	MF
GO:0050878	regulation of body fluid levels	93/1606	499/17910	6.22483e-12	1.86433e-10	1.28935e-10	PIK3R6/PRKCD/TEC/ZNF385A/ADCY7/VAV3/CDO1/PIK3R5/TRPV4/PTPN6/PLCG2/VAV1/RAP2B/P2RX7/FERMT3/PAM/SYK/DOCK8/GNA15/LYN/ARRB2/PLEK/GJA1/LCP2/EMP2/KCNN4/UBASH3B/ARRB1/CAV1/PRKCB/ADCY3/P2RX4/PLAU/NR1H3/SH2B3/PAPSS2/NPR3/PLAUR/AQP1/METAP1/PRKG1/WAS/HK2/ITPR3/MERTK/PIK3CG/BTC/CYBA/FZD6/PRKCH/CARMIL1/FLI1/VCL/EPHB2/CSRP1/H3C11/MYL9/APOE/NPR1/IRF1/FCER1G/GJA5/ADTRP/CD36/WNK3/ADCY5/TSPAN8/UGCG/ERBB4/ADM/GNG2/…	93	BP		GO:0002468	dendritic cell antigen processing and presentation	2/98	12/17910	0.00188736	0.0187936	0.0130404	CCL19/FCGR2B	2	BP		GO:0033218	amide binding	66/1746	266/16967	6.82742e-12	1.71823e-09	1.39423e-09	ITGAM/SLC46A1/ITGB2/HLA-DRB1/HLA-DPA1/CD14/PSAP/CD74/TPP1/HLA-DRA/C1QA/C2CD2L/TLR2/NOD2/TREM2/LILRB2/FOLR2/CD300LF/ACADL/NPR3/NLGN1/HLA-DPB1/HLA-E/CRHBP/CD36/NLN/ADRB2/PLTP/SLC7A8/APOE/PPARG/APBB2/HLA-G/HLA-DQA1/NPR1/HLA-F/SCARB1/SLC40A1/CRYAB/PC/HLA-DRB5/RAMP1/MARCO/DBI/RTN4R/HLA-A/GSTM3/PNPLA3/PCSK5/MME/HLA-B/SOAT1/BCHE/TGFB2/PPIF/TYMS/HLA-DQB1/AVPR1A/SORL1/FBXO2/LDLR/TLR4/ITM2C/HLA-C/NGFR/CLU	66	MF
GO:0045089	positive regulation of innate immune response	76/1606	373/17910	6.60868e-12	1.97222e-10	1.36397e-10	NOD2/PRKCD/TRAF3/PIK3AP1/ITGAM/PLCG2/VAV1/CTSL/MAPKAPK3/SYK/ITGB2/LYN/ARRB2/UNC93B1/CAV1/NR1H3/HCK/BTK/CD300A/SLAMF6/ADAM8/COLEC12/CTSB/LGMN/MAP3K1/PTPN22/HEXIM1/CD300LF/TXK/CYBA/HAVCR2/HLA-F/GRAMD4/LGR4/PYCARD/CTSS/TSPAN6/TLR6/CADM1/IRF1/PAK3/NLRC4/S100A9/FCER1G/MYD88/CD36/TNFAIP3/IRAK1/RNF125/PYHIN1/APOB/MMP12/RASGRP1/TLR5/MARCO/CD14/BIRC3/LILRA2/TLR1/CLEC4A/MNDA/FCN1/AIM2/CLEC7A/TLR8/CLEC10A/L…	76	BP		GO:0051549	positive regulation of keratinocyte migration	2/98	12/17910	0.00188736	0.0187936	0.0130404	HBEGF/MMP9	2	BP		GO:0032612	interleukin-1 production	36/1825	108/17910	5.29118e-11	1.80341e-09	1.32523e-09	TMEM106A/PYCARD/PYDC1/NLRP12/HAVCR2/CASP1/SIRPA/TYROBP/NLRC4/ARRB2/CD33/NOD2/TREM2/LILRA2/GHRL/CARD16/LGALS9/P2RX7/CCL3/CD36/S1PR3/AIM2/ACP5/CX3CR1/GBP5/ERRFI1/HSPB1/ABCA1/LPL/NLRP3/IL10/TLR4/IL1B/CCR7/IGF1/SAA1	36	BP
GO:0002221	pattern recognition receptor signaling pathway	50/1606	197/17910	7.99117e-12	2.37631e-10	1.64344e-10	NOD2/TRAF3/PIK3AP1/ITGAM/CTSL/MAPKAPK3/ITGB2/LYN/ARRB2/UNC93B1/CAV1/NR1H3/BTK/CD300A/COLEC12/CTSB/LGMN/MAP3K1/PTPN22/CD300LF/CYBA/HAVCR2/GRAMD4/LGR4/CTSS/TSPAN6/TLR6/IRF1/S100A9/MYD88/CD36/TNFAIP3/IRAK1/RNF125/APOB/TLR5/MARCO/CD14/BIRC3/LILRA2/TLR1/FCN1/CLEC7A/TLR8/LY96/CTSK/TLR2/IRF4/S100A8/TLR7	50	BP		GO:1902563	regulation of neutrophil activation	2/98	12/17910	0.00188736	0.0187936	0.0130404	ITGB2/FCGR2B	2	BP		GO:0070665	positive regulation of leukocyte proliferation	41/1825	134/17910	5.394e-11	1.83119e-09	1.34564e-09	AIF1/PYCARD/CCR2/SASH3/NCKAP1L/HAVCR2/VAV3/HLA-DPA1/CORO1A/HLA-DMB/CD74/IL18/LYN/CD4/CD28/LILRB2/LGALS9/CCL5/HLA-DPB1/HLA-E/PTPRC/ICOSLG/TNFSF13B/RASAL3/CD40LG/CCDC88B/CD6/BST2/ZAP70/IL23A/EBI3/VCAM1/CLECL1/CD38/TLR4/IL1B/ADA/IGF1/IL2RA/IGF2/IL6	41	BP
GO:0055082	cellular chemical homeostasis	114/1606	666/17910	8.03286e-12	2.38023e-10	1.64615e-10	MYO5A/UCP2/NEDD4L/GRN/FGF2/TRPV4/ATP6V0C/PTPN6/PLCG2/CLN6/TCIRG1/HMOX1/P2RX7/TIAM1/NOX4/OXCT1/GNA15/LYN/SLC8B1/GJA1/MCOLN1/ICAM1/CCR1/FTL/ATP6V0D2/ARRB1/CAV1/PRKCB/P2RX4/SLAMF8/GRINA/PLN/HEPH/TRPM2/CD4/ATP2B1/ATP6V0D1/CA2/RAB39A/GPLD1/CHD7/LRP6/ITPR3/PIK3CG/HEXB/KEL/CD52/PTK2B/ATP6V1A/CYBA/ATP6AP1/RAB20/TRPC1/PKD2/APOE/CORO1A/ERO1A/DMD/PLCE1/BCAP31/AKAP6/GRIA1/ATP1A2/ZBTB20/CDH23/CASQ2/S100A9/LPA…	114	BP		GO:0032652	regulation of interleukin-1 production	4/98	96/17910	0.00190561	0.0187936	0.0130404	TNFAIP3/CCL19/ACP5/LPL	4	BP		GO:0009888	tissue development	286/1825	1964/17910	5.91393e-11	1.99979e-09	1.46954e-09	DHRS9/ITGAM/ASCL2/BTK/MAF/GCNT1/CSF1R/CTSB/STAC3/ITGB2/PRKX/GPX1/CFL2/PSAP/TPP1/RB1/ARRB2/ATM/RHOB/GRB2/ZEB1/HCK/YAP1/NRP2/EGFR/CCR1/ITGA4/FABP5/ETV5/TNF/GHRL/BMPR1A/PERP/DAB2/ROCK2/SPINT1/MYOCD/MYOM1/FBXW4/MYO7A/TRPV4/MTSS1/SBDS/PLXND1/SNX10/CTSH/STRA6/PGR/PPP1CA/JPH2/P2RX7/PSMB10/TIAM1/VASN/RALA/CLIC4/ASAH1/FGR/ITGAX/CHI3L1/TST/GPNMB/TFCP2L1/CCL3/KRTAP2-4/DDR2/CTSZ/SRPK3/MYL2/ST14/SHROOM3/ID2/N…	286	BP
GO:0006874	cellular calcium ion homeostasis	76/1606	375/17910	8.70027e-12	2.56888e-10	1.77662e-10	MYO5A/FGF2/TRPV4/PTPN6/PLCG2/TCIRG1/P2RX7/GNA15/LYN/SLC8B1/GJA1/MCOLN1/CCR1/CAV1/PRKCB/P2RX4/GRINA/PLN/TRPM2/CD4/ATP2B1/CHD7/LRP6/ITPR3/PIK3CG/HEXB/KEL/CD52/PTK2B/CYBA/TRPC1/PKD2/APOE/CORO1A/ERO1A/DMD/PLCE1/BCAP31/AKAP6/GRIA1/ATP1A2/CDH23/CASQ2/LPAR1/KCNA5/CD36/SV2A/RGN/ADCY5/MCUB/AGTR1/RYR2/ADM/CCL3/SELENON/CACNB2/JAK2/PTPRC/SNCA/RYR3/CEMIP/JPH2/CD38/CCL8/CD55/EDNRA/C3AR1/EDNRB/CACNA1C/CLIC2/SLC…	76	BP		GO:0035987	endodermal cell differentiation	3/98	45/17910	0.00190833	0.0187936	0.0130404	SOX17/MMP9/ITGB2	3	BP		GO:0045088	regulation of innate immune response	90/1825	440/17910	7.13164e-11	2.4021e-09	1.76517e-09	RNF135/ITGAM/TLR7/BTK/CARD9/PYCARD/VAV1/UNC93B1/MAPKAPK3/TLR1/MYD88/CTSB/SYK/PTPN6/ITGB2/HAVCR2/CTSS/SLAMF8/LILRB1/CD14/LILRA4/CLEC4A/CLEC7A/LGMN/CRTAM/NLRC4/PRKCD/PTPN22/ARRB2/CYBA/FCER1G/CD300A/LYN/HCK/IFNGR1/TLR2/NOD2/CNPY3/LILRA2/PIK3AP1/PIK3R6/VSIG4/LGALS9/MNDA/MAP3K1/PSMB10/TLR5/CCL5/CD300LF/GRAMD4/FGR/RAB7B/HLA-E/CD36/NLRC3/LY96/ADAM8/STAT1/APOE/PPARG/MMP12/PLCG2/HLA-G/AIM2/IRF7/HLA-F/CD96…	90	BP
GO:1902107	positive regulation of leukocyte differentiation	41/1606	143/17910	9.46258e-12	2.78413e-10	1.92548e-10	PIK3R6/LGALS9/SYK/INPP5D/TRIB1/LILRB2/CCR1/LILRB4/SASH3/BTK/TYROBP/ADAM8/CD4/NLRP3/HCLS1/DUSP10/CA2/ZMIZ1/NCKAP1L/CD83/DCSTAMP/VNN1/CSF1/ATP6AP1/CD80/CD86/CD74/TREM2/IL18/TESPA1/PTPRC/RASGRP1/ZBTB16/EVI2B/PNP/LEF1/IL2RA/IL7R/MIR21/FOS/CCL19	41	BP		GO:0046850	regulation of bone remodeling	3/98	45/17910	0.00190833	0.0187936	0.0130404	TMEM119/IL6/TNFAIP3	3	BP		GO:0042113	B cell activation	55/1825	215/17910	7.81385e-11	2.62161e-09	1.92647e-09	BLNK/BTK/PIK3CD/SYK/PTPN6/NCKAP1L/SLAMF8/VAV3/PTPRJ/TYROBP/PRKCD/NFAM1/LAT2/CD74/ATM/CMTM7/CD300A/BATF/NOD2/ITGA4/MFNG/LYL1/TNFSF13/HHEX/CD28/MNDA/TNFRSF21/INPP5D/ID2/PTPRC/PTK2B/ICOSLG/TNFSF13B/BAX/CD40LG/PLCG2/PAWR/BST2/TBX21/ZAP70/CD27/SFRP1/IL27RA/TCIRG1/JAK3/ITM2A/VCAM1/IL10/CD38/MZB1/SAMSN1/TLR4/IL7R/ADA/IL6	55	BP
GO:0070372	regulation of ERK1 and ERK2 cascade	61/1606	271/17910	1.10139e-11	3.22919e-10	2.23329e-10	NOD2/SIRPA/FGF2/LGALS9/TRPV4/PTPN6/RAPGEF1/C5AR1/CSK/TIAM1/NOX4/NRP1/SYK/LYN/ARRB2/ICAM1/CCR1/ARRB1/CSF1R/SCIMP/CD4/DUSP10/NPNT/HAND2/C5AR2/PTPN22/PTK2B/DUSP26/HAVCR2/ATP6AP1/NPY5R/ANGPT1/RPS6KA6/EPHB2/APOE/PYCARD/TNFRSF11A/CD74/CD36/TREM2/EGFR/CNKSR3/ERBB4/CCL3/GAREM1/GPNMB/CAVIN3/FGFR2/PTPRC/RASGRP1/GPR183/ERBB2/MARCO/CHI3L1/LMO3/TIMP3/IL1B/KDR/MIR21/FPR2/CCL19	61	BP		GO:0061756	leukocyte adhesion to vascular endothelial cell	3/98	45/17910	0.00190833	0.0187936	0.0130404	VCAM1/SELE/ITGB2	3	BP		GO:0002695	negative regulation of leukocyte activation	46/1825	163/17910	8.04887e-11	2.68995e-09	1.97669e-09	BTK/CCR2/PTPN6/HAVCR2/MILR1/LILRB1/TYROBP/PTPN22/CD74/ATM/CD300A/CD84/LST1/HFE/SPN/LILRB2/VSIG4/LGALS9/MNDA/TNFRSF21/CD300LF/INPP5D/GPNMB/ID2/PTPRC/RUNX3/PAWR/HLA-G/LGALS3/HLA-F/HMOX1/TBX21/ERBB2/SFRP1/GAL/JAK3/SDC4/IL10/LDLR/LAG3/SAMSN1/NFKBID/NR1D1/PDE5A/CNR1/IL2RA	46	BP
GO:0034220	ion transmembrane transport	157/1606	1028/17910	1.11409e-11	3.25502e-10	2.25115e-10	SLC4A8/SLC38A7/SLC7A8/MYO5A/KCNAB2/UCP2/TTYH3/NEDD4L/TMEM37/DAPK1/FGF2/TRPV4/ATP6V0C/PTPN6/PLCG2/TCIRG1/P2RX7/SLC37A2/LYN/SLC8B1/SLC2A12/CNIH3/GJA1/SLC15A3/MCOLN1/SLC6A6/TRPV2/ATP6V0D2/SLC43A2/LRRC8D/CAV1/SLC2A9/NEDD4/SLC7A5/PTAFR/P2RX4/GPD1L/PLN/PPIF/TRPM2/KCNMB1/AQP1/MMP9/ATP2B1/FHL1/FXYD1/ATP6V0D1/SLC28A3/GRIA3/KCNJ5/SLC31A2/CHD7/GEM/PIK3CG/KEL/HSPA2/PTK2B/ATP6V1A/DLG3/CYBA/SLC7A7/ATP6AP1/SLC2…	157	BP		GO:0042581	specific granule	5/103	160/18675	0.00193294	0.0189553	0.0143084	CD36/VAMP8/CHI3L1/ITGB2/CD53	5	CC		GO:0050671	positive regulation of lymphocyte proliferation	39/1825	125/17910	8.22238e-11	2.73729e-09	2.01148e-09	AIF1/PYCARD/CCR2/SASH3/NCKAP1L/HAVCR2/VAV3/HLA-DPA1/CORO1A/HLA-DMB/CD74/IL18/CD4/CD28/LILRB2/LGALS9/CCL5/HLA-DPB1/HLA-E/PTPRC/ICOSLG/TNFSF13B/RASAL3/CD40LG/CCDC88B/CD6/ZAP70/IL23A/EBI3/VCAM1/CLECL1/CD38/TLR4/IL1B/ADA/IGF1/IL2RA/IGF2/IL6	39	BP
GO:0101002	ficolin-1-rich granule	47/1649	185/18675	1.93551e-11	3.42973e-10	2.5182e-10	SIRPA/ATP6V0C/ITGAX/PLEKHO2/AMPD3/GNS/TCIRG1/PYGL/GUSB/CTSD/HK3/ITGB2/BIN2/LILRB2/FGL2/ALOX5/HSPA6/ATG7/CD300A/ADAM8/TRPM2/CTSZ/MMP9/CTSB/NCKAP1L/COTL1/LGALS3/CSTB/GAA/IDH1/CR1/CTSH/VCL/CTSS/FCER1G/OSTF1/SLC11A1/GMFG/CFD/CD55/SLC2A3/MNDA/FCN1/PNP/SERPINA1/FPR1/FPR2	47	CC		GO:0019886	antigen processing and presentation of exogenous peptide antigen via MHC class II	4/98	97/17910	0.00197933	0.0194287	0.0134811	IFI30/HLA-DMA/HLA-DRA/FCGR2B	4	BP		GO:0042089	cytokine biosynthetic process	38/1825	120/17910	8.76775e-11	2.90757e-09	2.13661e-09	TLR7/PTAFR/CARD9/CCR2/TLR1/SYK/NLRP12/LILRB1/TYROBP/CEBPE/CYBB/IL18/TNF/GHRL/CD4/SPN/CD28/AKAP12/CD80/INPP5D/PTPRC/IGF2BP3/PAWR/LTB/IRF7/CX3CR1/HMOX1/ERRFI1/HSPB1/EBI3/PCSK5/IL10/LAG3/TLR4/IL1B/KLF4/CD86/IL6	38	BP
GO:0002688	regulation of leukocyte chemotaxis	34/1606	105/17910	1.36419e-11	3.97184e-10	2.7469e-10	LGALS9/TRPV4/MPP1/IL6R/C5AR1/LYN/SLC8B1/JAM3/CCR1/RAC2/SLAMF8/GREM1/PLA2G7/LGMN/NCKAP1L/C5AR2/PTK2B/CSF1/CCN3/CD74/DYSF/CCL3/AIF1/RIPOR2/CXCL8/C3AR1/PTN/CCL2/CCL5/CXCL10/CCR2/FPR2/CCL4/CCL19	34	BP		GO:0019058	viral life cycle	7/98	324/17910	0.00201575	0.0197155	0.0136801	IFI27/CCL2/CCL8/KPNA2/VAMP8/ANPEP/MRC1	7	BP		GO:0031589	cell-substrate adhesion	72/1825	322/17910	9.25946e-11	3.05883e-09	2.24776e-09	FERMT2/SIGLEC1/FERMT3/ITGB2/PTPRJ/PRKX/CORO1A/PARVG/ITGAL/ITGB7/UNC13D/RAC2/MYO1G/ITGA4/ROCK2/MYOC/SORBS1/RCC2/RELL2/DAPK3/TIAM1/PREX1/S100A10/CDKN2A/CD36/SRGAP2/PTK2B/PTPRO/KANK1/MMP12/LIMCH1/ROCK1/BVES/FBLN1/ACTN1/CD96/NINJ1/HPSE/SFRP1/SKAP1/PPFIA2/BCAM/SGCE/RAC3/BCL2L11/VCL/APOD/SDC4/VCAM1/ITGA5/ACTN2/PLAU/JAM3/FBLN5/NPNT/PDPN/ITGA7/ITGA1/ID1/POSTN/LAMA5/ITGB3/FREM1/CCR7/FAM107A/FLNA/ADAMTS9/H…	72	BP
GO:0030666	endocytic vesicle membrane	43/1649	161/18675	2.38488e-11	4.14314e-10	3.04201e-10	ATP6V0C/SCARB1/TCIRG1/RAPGEF1/MCOLN1/STAB1/ATP6V0D2/CAV1/RAC2/COLEC12/RAB9B/ATP6V0D1/GRIA3/FZD4/RAB39A/CYBA/HLA-F/RAB20/APOE/ANXA3/CORO1A/TLR6/GRIA1/CD163/RAB23/CD74/CD36/SLC11A1/GRIA2/ATP6V0B/VAMP8/APOB/CYBB/CAMK2G/MARCO/MSR1/TLR1/HLA-DPB1/SGIP1/TLR2/HLA-DQB1/HBEGF/HLA-DQA1	43	CC		GO:0045596	negative regulation of cell differentiation	11/98	725/17910	0.00202176	0.0197155	0.0136801	SOX17/TMEM119/IL6/SOX9/THY1/MMP9/ABCG1/CXCL14/C1QC/FCGR2B/SPP1	11	BP		GO:0090087	regulation of peptide transport	127/1825	706/17910	9.3849e-11	3.08839e-09	2.26948e-09	ITGAM/AIF1/PRR5L/CSK/PYCARD/PYDC1/IL17RA/CSF1R/TLR1/SYK/NLRP12/ITGB2/HAVCR2/CASP1/LILRB1/CD14/UCP2/CRTAM/PRKCD/PTPN22/CD74/LYN/RAC2/CD33/C2CD2L/NUP62/TLR2/EGFR/NOD2/TREM2/HCLS1/LILRA2/TNF/GHRL/ARRB1/MYOM1/HFE/TRPV4/CARD16/CLEC5A/AKAP12/RAB23/LGALS9/DPP4/P2RX7/TIAM1/TLR5/CCL5/TNFRSF21/ZFAND1/ADRA2C/FGR/IPO5/HLA-E/CCL3/CRHBP/CD36/RHBDF2/KCNN4/CD2/EDEM2/ADAM8/OXCT1/CD40LG/APOE/MMP12/AIM2/TMBIM6/SPTB…	127	BP
GO:0098552	side of membrane	72/1649	359/18675	2.58463e-11	4.40381e-10	3.2334e-10	KCNAB2/CD33/TRAF3/ITGAM/P2RX7/TIAM1/GM2A/CTSA/GNA15/ITGB2/FERMT2/ICAM1/CCR1/CYTH1/ANPEP/BMPR1A/HCK/CAV2/PGM5/CD4/IGSF21/ATP2B1/KCNJ5/PTPN7/GEM/IL2RG/CD83/PTPN22/CDH13/TNFRSF9/PTK2B/ADGRA3/HLA-F/PKD2/LILRB1/ABCA1/NLGN1/BCAP31/FOLR2/CD163/TNFRSF11A/CD28/CD74/PTPN3/CD36/MCAM/AKAP5/KCNAB1/GNG2/GRIA2/ABCG1/PECAM1/PTPRC/KCNJ3/STAC/CD14/FCGR2B/ITGA6/CD3E/FCN1/HLA-DPB1/TFRC/TLR8/RGS1/CDH5/IL2RA/HLA-DQB1/…	72	CC		GO:2000107	negative regulation of leukocyte apoptotic process	3/98	46/17910	0.00203342	0.0197646	0.0137142	DOCK8/CCL19/FCER1G	3	BP		GO:0032609	interferon-gamma production	35/1825	105/17910	9.77086e-11	3.19594e-09	2.34852e-09	TLR7/PYCARD/CCR2/SASH3/FAM49B/IRF8/HAVCR2/LILRB1/SIRPA/HLA-DPA1/CD14/PTPN22/RIPK3/IL18/TNF/SPN/LGALS9/HLA-DPB1/CD2/BTN3A1/CD96/BTN3A2/CD244/EOMES/SLC11A1/PDE4D/IL23A/IL27RA/EBI3/TCIRG1/IL10/RASGRP1/TLR4/IL1B/CCR7	35	BP
GO:0005102	signaling receptor binding	208/1566	1386/16967	3.07466e-13	4.5382e-10	3.67988e-10	GRB2/MADD/GRN/VAV3/FGF2/PTPRJ/TRAF3/ITGAX/DOCK4/IL6R/P2RX7/FERMT3/TIAM1/DPP4/GUSB/PSAP/SYK/EPHA4/FGR/GNA15/MTSS1/CMTM7/LYN/ANGPTL1/DOK2/ARRB2/REEP1/DOCK2/GJA1/LILRB2/EMP2/JAM3/FBLN5/ICAM1/MRAP2/ADA2/ARRB1/RERG/ARAP1/CAV1/NEDD4/PRKCB/CCRL2/CD22/LANCL1/P2RX4/SELPLG/PPARG/SH2B3/KCTD10/TYROBP/HCST/GREM1/PLAUR/PDGFD/CD4/LPL/TNFSF15/IL17RA/GNAI1/BID/SECTM1/NPNT/PLSCR4/IL1RN/PLXNC1/LRP6/PIK3CG/OGN/RASL1…	208	MF		GO:0009653	anatomical structure morphogenesis	25/98	2535/17910	0.00204773	0.0198391	0.0137659	SOX17/TMEM119/IL6/HBEGF/CD36/PECAM1/SOX9/CCL2/RALA/TNFAIP3/TNFSF13B/THY1/IER3/CHI3L1/MEOX1/MMP9/MMP12/EPB41L3/CASQ2/ITGB2/ACP5/ANPEP/CD53/IL1RN/SPP1	25	BP		GO:0097530	granulocyte migration	34/1825	100/17910	9.78615e-11	3.19594e-09	2.34852e-09	PIK3CD/VAV1/IL17RA/SYK/NCKAP1L/ITGB2/SLAMF8/VAV3/CKLF/CD74/CD300A/RAC2/MPP1/PIK3CG/TRPV4/CCL5/CCL3/PREX1/ADAM8/C3AR1/LGALS3/PTGER4/PDE4D/IL23A/CCL7/MCOLN2/TGFB2/JAM3/C5AR1/CSF3R/ITGA1/CCR7/CCL13/SAA1	34	BP
GO:0030055	cell-substrate junction	78/1649	404/18675	2.73772e-11	4.57664e-10	3.3603e-10	TRPV4/ATP6V0C/DAB2/NOX4/DPP4/NRP1/DDR2/GJA1/NCKAP1/EPB41L5/FERMT2/IGF2R/ICAM1/CAV1/PPP1CB/APBB1IP/CNN1/RAC2/PLAU/HCK/CAV2/TES/PGM5/PLAUR/PTK2/LIMK1/FHL1/LAYN/CDH13/ARHGAP26/PTK2B/MME/CYBA/NEXN/MARCKS/RALA/VCL/LCP1/CSRP1/SYNPO2/ACTN4/DMD/CD151/ARPC1B/SVIL/PPP1R12A/LPP/MCAM/EGFR/STARD8/ITGA8/SORBS1/TSPAN4/DIXDC1/DLC1/LPXN/ACTC1/JAK2/ENAH/ACTN2/SORBS2/EHD3/SYNE2/FAT1/TLN2/PTPRC/ITGA4/CDH2/PHLDB2/ITG…	78	CC		GO:0038093	Fc receptor signaling pathway	6/98	241/17910	0.00209469	0.0202283	0.014036	IGKV1-17/IGKV4-1/FCER1G/IGLV3-25/IGLV2-14/FCGR2B	6	BP		GO:0045619	regulation of lymphocyte differentiation	46/1825	164/17910	1.00977e-10	3.28519e-09	2.4141e-09	BTK/CCR2/SYK/PTPN6/SASH3/NCKAP1L/SLAMF8/NFAM1/CD74/IL18/VNN1/ZEB1/CD28/LILRB2/PIK3R6/LGALS9/CD80/INPP5D/ID2/CD2/PTPRC/ADAM8/RUNX3/HLA-G/ZMIZ1/TBX21/ZAP70/ERBB2/CD27/ZNF683/SFRP1/IL23A/DUSP10/CD83/JAK3/NLRP3/CR1/RASGRP1/MYB/LAG3/IL7R/ADA/NFKBID/ZBTB16/CD86/IL2RA	46	BP
GO:0098655	cation transmembrane transport	121/1606	730/17910	1.60442e-11	4.64227e-10	3.21056e-10	SLC38A7/MYO5A/KCNAB2/UCP2/NEDD4L/TMEM37/DAPK1/FGF2/TRPV4/ATP6V0C/PTPN6/PLCG2/TCIRG1/P2RX7/LYN/SLC8B1/SLC2A12/CNIH3/SLC15A3/MCOLN1/TRPV2/ATP6V0D2/CAV1/SLC2A9/NEDD4/P2RX4/GPD1L/PLN/PPIF/TRPM2/KCNMB1/AQP1/MMP9/ATP2B1/FHL1/FXYD1/ATP6V0D1/SLC28A3/GRIA3/KCNJ5/SLC31A2/CHD7/GEM/PIK3CG/KEL/HSPA2/PTK2B/ATP6V1A/DLG3/CYBA/ATP6AP1/TRPC1/SESTD1/PKD2/EPHB2/ACTN4/SLC9A7/CORO1A/NALCN/ERO1A/CTSS/NLGN1/DMD/MICU3/AK…	121	BP		GO:0070820	tertiary granule	5/103	164/18675	0.00215281	0.0204517	0.0154379	VAMP8/MMP9/ITGB2/FCER1G/CD53	5	CC		GO:0032946	positive regulation of mononuclear cell proliferation	39/1825	126/17910	1.07511e-10	3.48458e-09	2.56062e-09	AIF1/PYCARD/CCR2/SASH3/NCKAP1L/HAVCR2/VAV3/HLA-DPA1/CORO1A/HLA-DMB/CD74/IL18/CD4/CD28/LILRB2/LGALS9/CCL5/HLA-DPB1/HLA-E/PTPRC/ICOSLG/TNFSF13B/RASAL3/CD40LG/CCDC88B/CD6/ZAP70/IL23A/EBI3/VCAM1/CLECL1/CD38/TLR4/IL1B/ADA/IGF1/IL2RA/IGF2/IL6	39	BP
GO:0043405	regulation of MAP kinase activity	68/1606	322/17910	1.60557e-11	4.64227e-10	3.21056e-10	NOD2/PIK3R6/PRKCD/MADD/FGF2/PIK3R5/PTPRJ/PTPN6/RAPGEF1/C5AR1/P2RX7/MAPKAPK3/CSK/TIAM1/NOX4/SYK/EPHA4/LYN/DUSP19/TRIB1/FGD2/ARRB1/CAV1/EZH2/CD300A/SH2B3/MAP3K20/ADAM8/GADD45A/DUSP10/FZD4/MAP3K1/PIK3CG/PTPN22/PDE5A/FGF1/GHR/PTK2B/EPHB2/APOE/PLCE1/TLR6/PAK3/TNFRSF11A/NRK/CD74/LPAR1/EGFR/IRAK1/JAK2/NTRK3/SFRP1/PTPRC/RASGRP1/ERBB2/TGFB3/NTF3/CXCR4/IGF1R/FLT1/IL1B/CARTPT/LAX1/IGF1/CSPG4/FPR1/VEGFA/CCL19	68	BP		GO:0002495	antigen processing and presentation of peptide antigen via MHC class II	4/98	100/17910	0.00221231	0.0211781	0.014695	IFI30/HLA-DMA/HLA-DRA/FCGR2B	4	BP		GO:0046849	bone remodeling	30/1825	81/17910	1.09897e-10	3.54852e-09	2.60761e-09	CSK/CSF1R/SYK/TPP1/RAC2/EGFR/ATP6AP1/PPARGC1B/LRRK1/PLEKHM1/TNFRSF11A/SNX10/RASSF2/P2RX7/INPP5D/ADRB2/PTK2B/ADAM8/TGFB3/SFRP1/TCIRG1/CA2/SIGLEC15/NOX4/CD38/CTSK/ITGB3/CTHRC1/CARTPT/IL6	30	BP
GO:0005925	focal adhesion	77/1649	397/18675	2.91684e-11	4.78578e-10	3.51386e-10	TRPV4/ATP6V0C/DAB2/NOX4/DPP4/NRP1/DDR2/GJA1/NCKAP1/EPB41L5/FERMT2/IGF2R/ICAM1/CAV1/PPP1CB/APBB1IP/CNN1/RAC2/PLAU/HCK/CAV2/TES/PGM5/PLAUR/PTK2/LIMK1/FHL1/LAYN/CDH13/ARHGAP26/PTK2B/MME/CYBA/NEXN/MARCKS/RALA/VCL/LCP1/CSRP1/SYNPO2/ACTN4/CD151/ARPC1B/SVIL/PPP1R12A/LPP/MCAM/EGFR/STARD8/ITGA8/SORBS1/TSPAN4/DIXDC1/DLC1/LPXN/ACTC1/JAK2/ENAH/ACTN2/SORBS2/EHD3/SYNE2/FAT1/TLN2/PTPRC/ITGA4/CDH2/PHLDB2/ITGA6/I…	77	CC		GO:0002864	regulation of acute inflammatory response to antigenic stimulus	2/98	13/17910	0.00222258	0.0211781	0.014695	FCER1G/FCGR2B	2	BP		GO:0005925	focal adhesion	81/1867	397/18675	2.99184e-10	3.6193e-09	2.57631e-09	SH3KBP1/FERMT2/PPP1R12A/FLNC/MARCKS/APBB1IP/LIMK1/ARPC3/RHOB/CYBA/HCK/RAC2/NCSTN/RHOG/EGFR/LPP/ITGA4/RAB21/DAB2/PGM5/TRPV4/SORBS1/ARHGAP24/TNS1/AKAP12/DPP4/IGF2R/RRAS2/B2M/RALA/ATP6V0C/TSPAN4/ENAH/DDR2/LASP1/PTPRC/PTK2B/NCKAP1/PALLD/LAP3/LPXN/DIXDC1/PARVB/SVIL/SYNPO2/CNN1/LAYN/TNS3/AIF1L/ACTN1/TES/CSRP1/SYNE2/CSRP2/TGFB1I1/ARPC1B/PDLIM1/ARHGAP22/HSPB1/MCAM/LIMS2/HMGA1/PPP1CB/NEXN/VCL/MME/SDCBP/SD…	81	CC
GO:0007160	cell-matrix adhesion	52/1606	214/17910	1.81508e-11	5.22994e-10	3.61699e-10	ITGAL/PTPRJ/PARVG/TIAM1/SGCE/NRP1/FMN1/ITGB2/SIGLEC1/EPB41L5/FERMT2/EMP2/JAM3/FBLN5/ITGB7/PLAU/GREM1/PTK2/LIMCH1/NPNT/CDH13/PTK2B/CSF1/VCL/ECM2/FREM1/ROCK2/CD36/JAG1/ITGA10/ITGA8/SORBS1/DLC1/ACTN2/DMTN/PECAM1/SFRP1/MMP12/ADAMTS9/ITGA4/PPFIA2/PHLDB2/ITGA6/ITGA7/CD3E/SEMA3E/ITGA11/MYOC/LYVE1/CD96/VEGFA/KDR	52	BP		GO:0033008	positive regulation of mast cell activation involved in immune response	2/98	13/17910	0.00222258	0.0211781	0.014695	VAMP8/FCER1G	2	BP		GO:0051222	positive regulation of protein transport	84/1825	403/17910	1.15459e-10	3.71414e-09	2.72931e-09	ITGAM/AIF1/PRR5L/PYCARD/PYDC1/IL17RA/CSF1R/TLR1/SYK/NLRP12/ITGB2/HAVCR2/CASP1/CD14/CRTAM/PRKCD/PTPN22/RAC2/CD33/C2CD2L/TLR2/EGFR/NOD2/TREM2/HCLS1/LILRA2/TNF/GHRL/ARRB1/MYOM1/TRPV4/CLEC5A/AKAP12/LGALS9/P2RX7/ZFAND1/FGR/IPO5/HLA-E/CCL3/KCNN4/CD2/EDEM2/ADAM8/OXCT1/MMP12/AIM2/SPTBN1/PTGER4/CD244/BCAP31/TGFB3/ERBB2/BAG3/IFIH1/LPL/C1QTNF4/CADM1/TGFB2/NLRP3/IL10/FCN1/GLUL/RASGRP1/POSTN/C1QTNF3/SORL1/CD3…	84	BP
GO:0005924	cell-substrate adherens junction	77/1649	399/18675	3.75825e-11	6.05419e-10	4.44516e-10	TRPV4/ATP6V0C/DAB2/NOX4/DPP4/NRP1/DDR2/GJA1/NCKAP1/EPB41L5/FERMT2/IGF2R/ICAM1/CAV1/PPP1CB/APBB1IP/CNN1/RAC2/PLAU/HCK/CAV2/TES/PGM5/PLAUR/PTK2/LIMK1/FHL1/LAYN/CDH13/ARHGAP26/PTK2B/MME/CYBA/NEXN/MARCKS/RALA/VCL/LCP1/CSRP1/SYNPO2/ACTN4/CD151/ARPC1B/SVIL/PPP1R12A/LPP/MCAM/EGFR/STARD8/ITGA8/SORBS1/TSPAN4/DIXDC1/DLC1/LPXN/ACTC1/JAK2/ENAH/ACTN2/SORBS2/EHD3/SYNE2/FAT1/TLN2/PTPRC/ITGA4/CDH2/PHLDB2/ITGA6/I…	77	CC		GO:0043306	positive regulation of mast cell degranulation	2/98	13/17910	0.00222258	0.0211781	0.014695	VAMP8/FCER1G	2	BP		GO:0031252	cell leading edge	79/1867	384/18675	3.29193e-10	3.92777e-09	2.79589e-09	AIF1/FERMT2/FGD2/DOCK8/PTPRJ/PSD4/CORO1A/PPP1R9A/MTMR14/PLEK2/TWF2/RINL/ATP6V1B2/APBB1IP/LIMK1/ARPC3/RAC2/MYO1G/FGD3/FRMD4B/TRPV4/MTSS1/PLXND1/CAPG/DPP4/TIAM1/FGR/RAB3IP/ENAH/PSD3/SRGAP2/PTK2B/NCKAP1/PALLD/ANXA2/PTPRO/APBB2/AMPH/KANK1/ROCK1/MYO5A/PARVB/DGKZ/SPTBN1/LAYN/ABCA7/ACTN1/SYNE2/WASF3/PSTPIP1/S100A11/ABI3/ARHGEF4/EPB41L3/ACTG2/SKAP1/TPM1/SGCE/RAC3/ACTA1/PDLIM7/ITGA5/PALM/FSCN1/PDPN/CXCR4/…	79	CC
[truncated: 2,569 more rows]
