# Supplementary material for: TMEM106A mediates atherosclerosis progression through macrophage-centered immune responses and chemokine signaling
Source: Front Immunol. 2025 Dec 12;16:1681645. doi: 10.3389/fimmu.2025.1681645 (PMC12741138; doi:10.3389/fimmu.2025.1681645)
Supplement: Supplementary file 3 [file Table3.xls]

## Sheet: Sheet1
KEGG analysis of three datasets
KEGG analysis of GSE43292												KEGG analysis of GSE100927												KEGG analysis of GSE28829
ID	Description	GeneRatio	BgRatio	pvalue	p.adjust	qvalue	geneID	Count	one_type	two_type		ID	Description	GeneRatio	BgRatio	pvalue	p.adjust	qvalue	geneID	Count	one_type	two_type		ID	Description	GeneRatio	BgRatio	pvalue	p.adjust	qvalue	geneID	Count	one_type	two_type
hsa05323	Rheumatoid arthritis	42/847	93/7914	1.6886e-17	5.25153e-15	3.18167e-15	ITGAL/ATP6V0C/CTSL/TCIRG1/ITGB2/ICAM1/ATP6V0D2/ATP6V0D1/ACP5/ATP6V1A/CSF1/ATP6AP1/ANGPT1/CD80/CD86/TNFRSF11A/CD28/HLA-DMA/ATP6V1B2/IL18/CCL3/HLA-DOA/ATP6V0B/HLA-DMB/TGFB3/CXCL8/HLA-DPB1/FLT1/IL1B/TGFB2/TNFSF13B/CTSK/CCL2/TLR2/HLA-DQB1/CCL5/CXCL2/CXCL1/VEGFA/HLA-DQA1/FOS/MMP1	42	Human Diseases	Immune disease		hsa04142	Lysosome	57/963	123/7914	3.12682e-21	9.9433e-19	6.74736e-19	PLA2G15/CTSB/GLB1/CTSS/MAN2B1/LGMN/LIPA/AP1B1/PSAP/LAPTM5/TPP1/NAGA/NAGPA/FUCA1/AP1G2/HEXA/ATP6V0D1/NPC2/CTSD/GALNS/ATP6V0B/GUSB/ATP6AP1/MCOLN1/MANBA/HEXB/GBA/CTSH/CTSA/IGF2R/GNS/GGA1/ACP2/CD68/ASAH1/ATP6V0C/GM2A/GALC/CTSZ/GLA/CTSC/M6PR/GAA/NPC1/ACP5/GGA2/PPT1/LAMP3/ATP6V0D2/NAPSA/SLC11A1/ATP6V0A1/TCIRG1/DNASE2/LITAF/DNASE2B/CTSK	57	Cellular Processes	Transport and catabolism		hsa05144	Malaria	7/55	49/7914	3.62201e-08	4.74483e-06	3.35513e-06	IL6/CD36/PECAM1/CCL2/VCAM1/SELE/ITGB2	7	Human Diseases	Infectious disease: parasitic
hsa04142	Lysosome	44/847	123/7914	8.89359e-14	1.38295e-11	8.3787e-12	GGA2/AP1G2/GNPTAB/ATP6V0C/PLA2G15/TPP1/GNS/CTSL/TCIRG1/MAN2B1/NPC1/CD68/GM2A/GUSB/PSAP/CTSD/CTSA/ACP2/AP1B1/MCOLN1/FUCA1/IGF2R/ATP6V0D2/NEU1/HEXA/CTSZ/CTSB/ATP6V0D1/LGMN/NAGA/HEXB/ACP5/ATP6AP1/GAA/CTSH/CTSS/GLA/LAPTM5/GALC/SLC11A1/GALNS/CTSC/ATP6V0B/CTSK	44	Cellular Processes	Transport and catabolism		hsa05323	Rheumatoid arthritis	48/963	93/7914	1.44306e-20	2.29446e-18	1.55698e-18	ITGB2/HLA-DRB1/HLA-DPA1/ATP6V1A/HLA-DMB/ITGAL/HLA-DMA/ATP6V1B2/IL18/HLA-DRA/ATP6V0D1/HLA-DRB4/TLR2/ATP6V0B/TNF/CCL3L3/ATP6AP1/TNFRSF11A/TNFSF13/CD28/CCL5/CD80/ATP6V0C/HLA-DPB1/CCL3/TNFSF13B/LTB/HLA-DQA1/ACP5/ATP6V1F/ATP6V1C1/HLA-DQA2/ATP6V0D2/TGFB3/HLA-DRB5/ATP6V0A1/IL23A/TCIRG1/MMP1/TGFB2/HLA-DQB1/CTSK/TLR4/IL1B/CXCL1/CD86/CXCL5/IL6	48	Human Diseases	Immune disease		hsa04610	Complement and coagulation cascades	7/55	79/7914	1.04155e-06	6.82212e-05	4.824e-05	PLAT/CFI/ITGB2/SERPINA1/F13A1/C1QB/C1QC	7	Organismal Systems	Immune system
hsa04062	Chemokine signaling pathway	54/847	189/7914	4.83826e-12	5.01566e-10	3.03877e-10	GRK3/GRB2/PIK3R6/PRKCD/ADCY7/VAV3/PLCB2/PIK3R5/VAV1/TIAM1/GNG12/FGR/LYN/ARRB2/DOCK2/CCR1/ARRB1/PRKCB/ADCY3/RAC2/GRK5/HCK/PTK2/GNAI1/WAS/PLCB4/PIK3CG/PTK2B/PARD3/CXCL16/ROCK2/SHC4/ADCY5/ELMO1/AKT3/CCL3/GNG2/JAK2/JAK3/CXCR4/CCL8/CXCL8/ADCY9/ITK/CCL18/CCL2/CCL5/CCL13/CXCL2/CXCL1/CXCL10/CCR2/CCL4/CCL19	54	Organismal Systems	Immune system		hsa05152	Tuberculosis	65/963	179/7914	2.94779e-17	3.12466e-15	2.12034e-15	ITGAM/CARD9/TLR1/MYD88/SYK/ITGB2/CTSS/HLA-DRB1/HLA-DPA1/CD14/CORO1A/FCGR3A/FCGR2A/HLA-DMB/CLEC7A/HLA-DMA/CD74/FCGR2C/FCER1G/IL18/HLA-DRA/ATP6V0D1/IL10RA/CTSD/IFNGR1/HLA-DRB4/TLR2/ATP6V0B/NOD2/TNF/ATP6AP1/IL10RB/MRC1/BID/LSP1/CAMK2G/MAPK13/ATP6V0C/ITGAX/HLA-DPB1/CIITA/AKT3/STAT1/BAX/HLA-DQA1/NFYB/HLA-DQA2/CYP27B1/CALML4/ATP6V0D2/TGFB3/HLA-DRB5/ATP6V0A1/IL23A/TCIRG1/IRAK1/TGFB2/CR1/IL10/HLA-DQB1/TL…	65	Human Diseases	Infectious disease: bacterial		hsa05323	Rheumatoid arthritis	7/55	93/7914	3.15894e-06	0.000128094	9.0577e-05	IL6/CCL2/TNFSF13B/ITGB2/HLA-DMA/ACP5/HLA-DRA	7	Human Diseases	Immune disease
hsa05152	Tuberculosis	51/847	179/7914	2.16595e-11	1.68402e-09	1.02027e-09	NOD2/ATP6V0C/MAPK13/ITGAX/ITGAM/TCIRG1/CTSD/SYK/ITGB2/IL10RA/CALML4/ATP6V0D2/LSP1/ATP6V0D1/BID/IL10RB/ATP6AP1/CR1/CORO1A/CTSS/NFYB/TLR6/CASP10/FCER1G/MYD88/CD74/HLA-DMA/IL10/AKT3/IRAK1/IL18/HLA-DOA/PLA2R1/JAK2/MRC1/ATP6V0B/HLA-DMB/CAMK2G/TGFB3/FCGR2A/CD14/FCGR2B/TLR1/HLA-DPB1/CLEC7A/IL1B/TGFB2/TLR2/HLA-DQB1/FCGR3A/HLA-DQA1	51	Human Diseases	Infectious disease: bacterial		hsa04145	Phagosome	57/963	152/7914	5.31092e-16	3.90088e-14	2.64707e-14	ITGAM/NCF4/ITGB2/CTSS/HLA-DRB1/HLA-DPA1/ATP6V1A/CD14/CORO1A/FCGR3A/FCGR2A/HLA-DMB/CLEC7A/HLA-DMA/ATP6V1B2/CYBB/FCGR2C/CYBA/HLA-DRA/ATP6V0D1/HLA-DRB4/TLR2/ATP6V0B/NCF2/ATP6AP1/MRC1/ATP6V0C/HLA-DPB1/RAB7B/HLA-E/NCF1/CD36/M6PR/HLA-G/HLA-DQA1/ATP6V1F/ATP6V1C1/HLA-F/SCARB1/HLA-DQA2/ATP6V0D2/HLA-DRB5/ATP6V0A1/MARCO/HLA-A/COLEC12/TCIRG1/HLA-B/ITGA5/HLA-DQB1/TUBA1C/ITGB3/TLR4/HLA-C/TUBB3/OLR1/C3	57	Cellular Processes	Transport and catabolism		hsa05150	Staphylococcus aureus infection	7/55	96/7914	3.91128e-06	0.000128094	9.0577e-05	CFI/ITGB2/HLA-DMA/HLA-DRA/C1QB/C1QC/FCGR2B	7	Human Diseases	Infectious disease: bacterial
hsa04380	Osteoclast differentiation	40/847	128/7914	1.54063e-10	9.58272e-09	5.80574e-09	GRB2/TEC/SIRPA/MAPK13/PLCG2/SYK/SPI1/LILRB2/LCP2/MITF/CSF1R/NCF4/LILRA6/LILRB4/PPARG/BTK/TYROBP/LILRB5/NCF2/ACP5/BLNK/CSF1/CYBA/LILRB1/TNFRSF11A/TREM2/AKT3/IFNAR2/NFATC2/FCGR2A/LILRA1/FCGR2B/LILRA2/SOCS3/IL1B/TGFB2/CTSK/SIRPB1/FCGR3A/FOS	40	Organismal Systems	Development and regeneration		hsa05140	Leishmaniasis	38/963	76/7914	6.13346e-16	3.90088e-14	2.64707e-14	ITGAM/MYD88/NCF4/PTPN6/ITGB2/HLA-DRB1/HLA-DPA1/FCGR3A/FCGR2A/HLA-DMB/HLA-DMA/CYBB/FCGR2C/CYBA/HLA-DRA/IFNGR1/HLA-DRB4/TLR2/ITGA4/NCF2/TNF/MAPK13/HLA-DPB1/NCF1/STAT1/HLA-DQA1/HLA-DQA2/TGFB3/HLA-DRB5/IRAK1/TGFB2/CR1/IL10/HLA-DQB1/TLR4/IL1B/C3/PTGS2	38	Human Diseases	Infectious disease: parasitic		hsa04061	Viral protein interaction with cytokine and cytokine receptor	7/55	100/7914	5.14193e-06	0.000134719	9.5261e-05	IL6/CCL2/CCL8/CCL19/CCR1/CXCL14/CCL18	7	Environmental Information Processing	Signaling molecules and interaction
hsa05140	Leishmaniasis	28/847	76/7914	1.40168e-09	7.2654e-08	4.40178e-08	MAPK13/PTPN6/ITGAM/ITGB2/PRKCB/NCF4/NCF2/CYBA/CR1/MYD88/HLA-DMA/IL10/IRAK1/HLA-DOA/JAK2/ITGA4/CYBB/HLA-DMB/TGFB3/FCGR2A/HLA-DPB1/IL1B/TGFB2/TLR2/HLA-DQB1/FCGR3A/HLA-DQA1/FOS	28	Human Diseases	Infectious disease: parasitic		hsa05330	Allograft rejection	25/963	38/7914	1.14621e-14	6.07493e-13	4.12235e-13	HLA-DRB1/FASLG/HLA-DPA1/HLA-DMB/HLA-DMA/HLA-DRA/HLA-DRB4/TNF/CD28/CD80/HLA-DPB1/HLA-E/CD40LG/HLA-G/HLA-DQA1/HLA-F/HLA-DQA2/HLA-DRB5/HLA-A/HLA-B/IL10/HLA-DQB1/GZMB/HLA-C/CD86	25	Human Diseases	Immune disease		hsa04668	TNF signaling pathway	7/55	112/7914	1.09151e-05	0.000238313	0.000168514	MAP3K8/IL6/CCL2/TNFAIP3/VCAM1/SELE/MMP9	7	Environmental Information Processing	Signal transduction
hsa04662	B cell receptor signaling pathway	29/847	82/7914	2.1644e-09	9.61611e-08	5.82597e-08	GRB2/VAV3/PIK3AP1/PTPN6/PLCG2/VAV1/SYK/LYN/INPP5D/LILRB2/NFKBIE/PRKCB/RAC2/CD22/LILRA6/LILRB4/BTK/LILRB5/BLNK/RASGRP3/LILRB1/DAPP1/AKT3/NFATC2/CD72/LILRA1/FCGR2B/LILRA2/FOS	29	Organismal Systems	Immune system		hsa04640	Hematopoietic cell lineage	42/963	98/7914	1.78899e-14	8.12715e-13	5.51495e-13	ITGAM/CSF1R/HLA-DRB1/HLA-DPA1/CD14/HLA-DMB/HLA-DMA/HLA-DRA/CD33/CD37/HLA-DRB4/ITGA4/TNF/CD4/HLA-DPB1/CD36/CD2/ANPEP/HLA-DQA1/HLA-DQA2/CSF2RA/HLA-DRB5/CD3D/MME/CD3G/CD5/CR1/ITGA5/CSF3R/HLA-DQB1/IL11RA/ITGA1/CD8A/CD8B/CD38/ITGB3/IL7R/IL1B/IL6R/CSF3/IL2RA/IL6	42	Organismal Systems	Immune system		hsa04060	Cytokine-cytokine receptor interaction	10/55	294/7914	2.84831e-05	0.000533041	0.000376919	IL6/CSF2RB/CCL2/CCL8/TNFSF13B/CCL19/CCR1/CXCL14/CCL18/IL1RN	10	Environmental Information Processing	Signaling molecules and interaction
hsa04640	Hematopoietic cell lineage	32/847	98/7914	3.18274e-09	1.23729e-07	7.49619e-08	CD33/ITGAM/IL6R/CD37/CSF1R/CD22/ANPEP/CD4/MME/CSF1/CR1/CSF3R/CD36/HLA-DMA/HLA-DOA/CSF2RA/ITGA4/HLA-DMB/CD14/CD38/CD55/ITGA6/CD3E/HLA-DPB1/TFRC/IL1B/CD3G/CD1C/IL2RA/HLA-DQB1/IL7R/HLA-DQA1	32	Organismal Systems	Immune system		hsa05332	Graft-versus-host disease	25/963	41/7914	1.51652e-13	6.02818e-12	4.09062e-12	HLA-DRB1/FASLG/HLA-DPA1/HLA-DMB/HLA-DMA/HLA-DRA/HLA-DRB4/TNF/CD28/CD80/HLA-DPB1/HLA-E/HLA-G/HLA-DQA1/HLA-F/HLA-DQA2/HLA-DRB5/HLA-A/HLA-B/HLA-DQB1/GZMB/HLA-C/IL1B/CD86/IL6	25	Human Diseases	Immune disease		hsa04514	Cell adhesion molecules (CAMs)	7/55	147/7914	6.36262e-05	0.00104188	0.000736725	SIGLEC1/PECAM1/VCAM1/SELE/ITGB2/HLA-DMA/HLA-DRA	7	Environmental Information Processing	Signaling molecules and interaction
hsa04611	Platelet activation	36/847	124/7914	1.17324e-08	3.77902e-07	2.28954e-07	PIK3R6/ADCY7/PLCB2/PIK3R5/MAPK13/PLCG2/FERMT3/SYK/LYN/PTGS1/LCP2/PPP1CB/APBB1IP/ADCY3/BTK/TBXAS1/GNAI1/PPP1CA/PRKG1/PLCB4/ITPR3/PIK3CG/MYLK/ROCK2/FCER1G/PPP1R12A/ADCY5/AKT3/GUCY1A1/COL1A1/VAMP8/TLN2/RASGRP1/FCGR2A/ADCY9/VWF	36	Organismal Systems	Immune system		hsa04514	Cell adhesion molecules (CAMs)	51/963	147/7914	6.75539e-13	2.23345e-11	1.51558e-11	ITGAM/SIGLEC1/ITGB2/HLA-DRB1/HLA-DPA1/SELPLG/HLA-DMB/ITGAL/HLA-DMA/CLDN23/ITGB7/HLA-DRA/HLA-DRB4/ITGA4/CD4/SPN/CD28/CD80/NLGN1/HLA-DPB1/HLA-E/CD2/PTPRC/ICOSLG/CD40LG/HLA-G/HLA-DQA1/HLA-F/CD6/HLA-DQA2/HLA-DRB5/F11R/HLA-A/CDH3/SDC4/VCAM1/HLA-B/CADM1/JAM3/HLA-DQB1/CD8A/CD8B/ESAM/HLA-C/CLDN14/JAM2/CLDN11/CD86/SELL/ITGA8/SELE	51	Environmental Information Processing	Signaling molecules and interaction		hsa05143	African trypanosomiasis	4/55	37/7914	0.000116317	0.00169305	0.00119718	LAMA4/IL6/VCAM1/SELE	4	Human Diseases	Infectious disease: parasitic
hsa04145	Phagosome	41/847	152/7914	1.21512e-08	3.77902e-07	2.28954e-07	ATP6V0C/ITGAM/SCARB1/CTSL/TCIRG1/ITGB2/ATP6V0D2/NCF4/COLEC12/ATP6V0D1/NCF2/ATP6V1A/CYBA/ATP6AP1/HLA-F/CORO1A/CTSS/TLR6/CD36/HLA-DMA/ATP6V1B2/HLA-DOA/PLA2R1/DYNC1I1/MRC1/ATP6V0B/CYBB/HLA-DMB/MARCO/FCGR2A/CD14/MSR1/FCGR2B/HLA-DPB1/TFRC/CLEC7A/TLR2/HLA-DQB1/FCGR3A/HLA-DQA1/OLR1	41	Cellular Processes	Transport and catabolism		hsa04940	Type I diabetes mellitus	25/963	43/7914	7.02342e-13	2.23345e-11	1.51558e-11	HLA-DRB1/FASLG/HLA-DPA1/HLA-DMB/HLA-DMA/HLA-DRA/HLA-DRB4/TNF/CD28/CD80/HLA-DPB1/HLA-E/HLA-G/HLA-DQA1/HLA-F/HLA-DQA2/HLA-DRB5/HLA-A/HLA-B/HLA-DQB1/CPE/GZMB/HLA-C/IL1B/CD86	25	Human Diseases	Endocrine and metabolic disease		hsa05152	Tuberculosis	7/55	179/7914	0.00021855	0.00286301	0.00202447	IL6/ITGB2/HLA-DMA/HLA-DRA/FCER1G/FCGR2B/MRC1	7	Human Diseases	Infectious disease: bacterial
hsa04514	Cell adhesion molecules (CAMs)	40/847	147/7914	1.40002e-08	3.95824e-07	2.39812e-07	ITGAL/SPN/ITGAM/ITGB2/SIGLEC1/JAM3/ICAM1/CD22/SELPLG/ITGB7/NEGR1/NECTIN3/CD4/SDC3/NEO1/CNTN1/HLA-F/NLGN1/CD80/CADM1/CD86/CD28/HLA-DMA/ITGA8/HLA-DOA/PDCD1LG2/PECAM1/PTPRC/ITGA4/HLA-DMB/ITGA9/CDH2/ITGA6/HLA-DPB1/CLDN1/CDH5/HLA-DQB1/CD226/SELE/HLA-DQA1	40	Environmental Information Processing	Signaling molecules and interaction		hsa05416	Viral myocarditis	29/963	60/7914	5.38691e-12	1.55731e-10	1.05676e-10	ITGB2/HLA-DRB1/HLA-DPA1/HLA-DMB/ITGAL/HLA-DMA/HLA-DRA/RAC2/HLA-DRB4/CD28/BID/CD80/HLA-DPB1/HLA-E/CD40LG/HLA-G/HLA-DQA1/SGCB/HLA-F/HLA-DQA2/HLA-DRB5/SGCD/HLA-A/RAC3/HLA-B/HLA-DQB1/HLA-C/SGCA/CD86	29	Human Diseases	Cardiovascular disease		hsa04672	Intestinal immune network for IgA production	4/55	49/7914	0.000350796	0.00411089	0.00290686	IL6/TNFSF13B/HLA-DMA/HLA-DRA	4	Organismal Systems	Immune system
hsa04015	Rap1 signaling pathway	50/847	210/7914	2.85104e-08	7.38894e-07	4.47663e-07	ADCY7/VAV3/PLCB2/FGF2/ITGAL/MAPK13/DOCK4/ITGAM/VAV1/RAPGEF1/TIAM1/ITGB2/CALML4/LCP2/SIPA1L2/CSF1R/PRKCB/APBB1IP/ADCY3/RAC2/PDGFD/PFN2/RASSF5/GNAI1/PLCB4/FGF1/RASGRP3/CSF1/RALA/PARD3/PRKD1/FYB1/ANGPT1/PLCE1/LPAR1/ADCY5/EGFR/AKT3/ENAH/FGFR2/MAGI2/TLN2/IGF1R/ADCY9/FLT1/RAPGEF5/IGF1/FPR1/VEGFA/KDR	50	Environmental Information Processing	Signal transduction		hsa04380	Osteoclast differentiation	45/963	128/7914	9.34398e-12	2.47615e-10	1.68028e-10	BLNK/BTK/PIK3CD/CSF1R/NCF4/SYK/LILRB1/SIRPA/TYROBP/LILRA4/SPI1/FCGR3A/FCGR2A/LILRB3/FCGR2C/CYBA/GRB2/IFNGR1/TREM2/NCF2/LILRA2/TNF/LCP2/SIRPG/TNFRSF11A/OSCAR/LILRB2/MAPK13/MAP3K14/NCF1/LILRA3/AKT3/STAT1/LCK/PPARG/PLCG2/ACP5/FOSL2/TGFB2/JUNB/CTSK/ITGB3/IL1B/JUND/FOSL1	45	Organismal Systems	Development and regeneration		hsa05418	Fluid shear stress and atherosclerosis	6/55	139/7914	0.00037657	0.00411089	0.00290686	PLAT/PECAM1/CCL2/VCAM1/SELE/MMP9	6	Human Diseases	Cardiovascular disease
hsa04510	Focal adhesion	48/847	199/7914	3.51259e-08	8.40319e-07	5.09112e-07	GRB2/VAV3/VAV1/PARVG/RAPGEF1/CAV1/PPP1CB/PRKCB/RAC2/ITGB7/CAV2/PDGFD/PTK2/PPP1CA/VCL/ACTN4/MYL9/MYLK/ROCK2/SHC4/PAK3/PPP1R12A/IBSP/EGFR/COL4A5/AKT3/ITGA10/ITGA8/COL1A1/PPP1R12B/TLN2/ITGA4/ITGA9/ERBB2/BIRC3/ITGA6/ITGA7/IGF1R/ITGA11/SPP1/FLT1/FLNC/COL6A3/IGF1/VWF/VEGFA/KDR/TNC	48	Cellular Processes	Cellular community - eukaryotes		hsa05321	Inflammatory bowel disease (IBD)	30/963	65/7914	1.03059e-11	2.52098e-10	1.71069e-10	MAF/HLA-DRB1/HLA-DPA1/HLA-DMB/HLA-DMA/IL18/HLA-DRA/IFNGR1/HLA-DRB4/TLR2/NOD2/TNF/IL21R/TLR5/IL2RG/HLA-DPB1/STAT1/HLA-DQA1/HLA-DQA2/TGFB3/TBX21/HLA-DRB5/IL23A/RORC/TGFB2/IL10/HLA-DQB1/TLR4/IL1B/IL6	30	Human Diseases	Immune disease		hsa04640	Hematopoietic cell lineage	5/55	98/7914	0.000560095	0.00564404	0.00399096	IL6/CD36/HLA-DMA/HLA-DRA/ANPEP	5	Organismal Systems	Immune system
hsa05205	Proteoglycans in cancer	48/847	204/7914	8.03929e-08	1.78587e-06	1.08198e-06	GRB2/VAV3/FGF2/MAPK13/PTPN6/PLCG2/VAV1/CTSL/TIAM1/CAV1/PPP1CB/PRKCB/PLAU/CAV2/PLAUR/MMP9/PTK2/HCLS1/FZD4/PPP1CA/ITPR3/FZD6/PLCE1/GAB1/HPSE2/ROCK2/PPP1R12A/ANK3/FZD7/EGFR/AKT3/MYC/ERBB4/COL1A1/PPP1R12B/CAMK2G/ERBB2/GPC3/IGF1R/TIMP3/FLNC/TGFB2/TLR2/IGF1/HBEGF/VEGFA/KDR/MIR21	48	Human Diseases	Cancer: overview		hsa04062	Chemokine signaling pathway	56/963	189/7914	6.96879e-11	1.58291e-09	1.07414e-09	ADCY7/PIK3CD/VAV1/CCR2/CCR5/VAV3/PRKCD/CXCR3/ARRB2/GRB2/PLCB2/LYN/HCK/RAC2/CCR1/PARD3/PLCB4/CCL3L3/ROCK2/ARRB1/PIK3CG/DOCK2/GNG12/PIK3R6/TIAM1/CCL5/FGR/CXCL16/CCL4/CCL3/NCF1/PREX1/PTK2B/AKT3/STAT1/ROCK1/CXCL14/CX3CR1/WAS/GNGT2/CCL18/GNAI1/CXCL10/CXCR6/GNG8/GRK5/RAC3/CCL7/JAK3/CXCR4/CCR7/CCL13/SHC2/CXCL9/CXCL1/CXCL5	56	Organismal Systems	Immune system		hsa04145	Phagosome	6/55	152/7914	0.000606619	0.00567622	0.00401372	CD36/ITGB2/HLA-DMA/HLA-DRA/FCGR2B/MRC1	6	Cellular Processes	Transport and catabolism
hsa05416	Viral myocarditis	22/847	60/7914	9.0807e-08	1.88273e-06	1.14066e-06	ITGAL/SGCB/ITGB2/ICAM1/CAV1/RAC2/BID/HLA-F/SGCD/DMD/CD80/CD86/CD28/HLA-DMA/SGCA/CXADR/HLA-DOA/HLA-DMB/CD55/HLA-DPB1/HLA-DQB1/HLA-DQA1	22	Human Diseases	Cardiovascular disease		hsa04672	Intestinal immune network for IgA production	24/963	49/7914	2.63286e-10	5.58166e-09	3.78762e-09	HLA-DRB1/HLA-DPA1/HLA-DMB/HLA-DMA/ITGB7/HLA-DRA/HLA-DRB4/ITGA4/TNFSF13/CD28/CD80/MAP3K14/HLA-DPB1/ICOSLG/TNFSF13B/CD40LG/HLA-DQA1/HLA-DQA2/HLA-DRB5/IL10/HLA-DQB1/CXCR4/CD86/IL6	24	Organismal Systems	Immune system		hsa04670	Leukocyte transendothelial migration	5/55	112/7914	0.00102798	0.00892895	0.00631376	PECAM1/THY1/VCAM1/MMP9/ITGB2	5	Organismal Systems	Immune system
hsa04670	Leukocyte transendothelial migration	32/847	112/7914	1.15654e-07	2.24802e-06	1.36198e-06	VAV3/ITGAL/MAPK13/ITGAM/PLCG2/VAV1/ITGB2/JAM3/ICAM1/PRKCB/NCF4/RAC2/MMP9/PTK2/RASSF5/GNAI1/NCF2/PTK2B/TXK/CYBA/VCL/ACTN4/MYL9/ROCK2/PECAM1/ITGA4/CYBB/RHOH/CXCR4/CLDN1/ITK/CDH5	32	Organismal Systems	Immune system		hsa05145	Toxoplasmosis	39/963	112/7914	3.20437e-10	6.36869e-09	4.32168e-09	MYD88/CCR5/HLA-DRB1/HLA-DPA1/HLA-DMB/ALOX5/HLA-DMA/HLA-DRA/IL10RA/IFNGR1/HLA-DRB4/TLR2/TNF/IL10RB/PIK3CG/PIK3R6/MAPK13/HLA-DPB1/CIITA/LY96/AKT3/STAT1/CD40LG/HLA-DQA1/HLA-DQA2/HSPA6/TGFB3/HLA-DRB5/GNAI1/IRAK1/TGFB2/IL10/PPIF/HLA-DQB1/LDLR/LAMA5/TLR4/HSPA1B/LAMB3	39	Human Diseases	Infectious disease: parasitic		hsa05164	Influenza A	6/55	170/7914	0.00109056	0.00892895	0.00631376	IL6/CCL2/KPNA2/OAS2/HLA-DMA/HLA-DRA	6	Human Diseases	Infectious disease: viral
hsa05150	Staphylococcus aureus infection	28/847	96/7914	4.48518e-07	8.20524e-06	4.97119e-06	ITGAL/ITGAM/C5AR1/C2/ITGB2/ICAM1/PTAFR/C1QC/SELPLG/C1QA/C1QB/HLA-DMA/IL10/MASP1/HLA-DOA/FPR3/CFD/HLA-DMB/FCGR2A/FCGR2B/C3AR1/HLA-DPB1/HLA-DQB1/FPR1/FCGR3A/HLA-DQA1/CFI/FPR2	28	Human Diseases	Infectious disease: bacterial		hsa04612	Antigen processing and presentation	31/963	78/7914	5.01639e-10	9.3836e-09	6.36755e-09	CTSB/CTSS/HLA-DRB1/HLA-DPA1/HLA-DMB/LGMN/HLA-DMA/CD74/HLA-DRA/HLA-DRB4/TNF/CD4/IFI30/B2M/HLA-DPB1/HLA-E/CIITA/HLA-G/HLA-DQA1/HLA-F/NFYB/HLA-DQA2/HSPA6/HLA-DRB5/HLA-A/HLA-B/HLA-DQB1/CD8A/CD8B/HLA-C/HSPA1B	31	Organismal Systems	Immune system		hsa05310	Asthma	3/55	31/7914	0.00124403	0.00958638	0.00677864	HLA-DMA/HLA-DRA/FCER1G	3	Human Diseases	Immune disease
hsa04061	Viral protein interaction with cytokine and cytokine receptor	28/847	100/7914	1.12214e-06	1.9388e-05	1.17464e-05	IL6R/IL10RA/CCR1/CSF1R/TNFRSF1B/TNFRSF14/IL10RB/IL2RG/CSF1/TNFRSF10A/IL10/IL18/CCL3/CXCR4/CCL8/CXCL8/CCL18/CCL2/IL2RA/CCL5/CCL13/CXCL2/CXCL1/TNFSF10/CXCL10/CCR2/CCL4/CCL19	28	Environmental Information Processing	Signaling molecules and interaction		hsa04060	Cytokine-cytokine receptor interaction	73/963	294/7914	8.26408e-10	1.45999e-08	9.90723e-09	IL17RA/CSF1R/CCR2/CCR5/FASLG/IL16/CXCR3/IL18/IL10RA/IFNGR1/CCR1/TNF/BMPR1A/CCL3L3/IL10RB/CD4/TNFRSF11A/IL21R/TNFSF13/TNFSF15/IL17B/CCL5/TNFRSF21/IL2RG/CXCL16/CCL4/CCL3/OSMR/IL17D/TNFSF13B/CD40LG/LTB/CXCL14/CX3CR1/IL2RB/CSF2RA/CCL18/TGFB3/TNFRSF9/CXCL10/CD27/CXCR6/IL23A/IL27RA/LIFR/RELT/BMP2/CCL7/TGFB2/IL10/CSF3R/IL11RA/TNFRSF1B/CXCR4/IL1RN/IL7R/NGFR/IL1B/CCR7/CCL13/IL32/IL6R/CXCL9/TNFRSF10C/CXCL1…	73	Environmental Information Processing	Signaling molecules and interaction		hsa05020	Prion diseases	3/55	35/7914	0.00177618	0.0123048	0.00870083	IL6/C1QB/C1QC	3	Human Diseases	Neurodegenerative disease
hsa04810	Regulation of actin cytoskeleton	46/847	213/7914	2.03739e-06	3.29149e-05	1.99417e-05	VAV3/FGF2/ITGAL/ITGAX/ITGAM/VAV1/TIAM1/GNG12/ITGB2/NCKAP1/PPP1CB/RAC2/ITGB7/CFL2/IQGAP2/PDGFD/PFN2/PTK2/LIMK1/PPP1CA/NCKAP1L/FGF1/VCL/ACTN4/MYL9/MYLK/ROCK2/PAK3/MYH10/ARPC1B/PPP1R12A/LPAR1/EGFR/ITGA10/ITGA8/SSH2/ENAH/FGFR2/PPP1R12B/ITGA4/ITGA9/CXCR4/ITGA6/ITGA7/ITGA11/PIP5K1B	46	Cellular Processes	Cell motility		hsa05320	Autoimmune thyroid disease	24/963	53/7914	2.00113e-09	3.34925e-08	2.27275e-08	HLA-DRB1/FASLG/HLA-DPA1/HLA-DMB/HLA-DMA/HLA-DRA/HLA-DRB4/CD28/CD80/HLA-DPB1/HLA-E/CD40LG/HLA-G/HLA-DQA1/HLA-F/HLA-DQA2/HLA-DRB5/HLA-A/HLA-B/IL10/HLA-DQB1/GZMB/HLA-C/CD86	24	Human Diseases	Immune disease		hsa05133	Pertussis	4/55	76/7914	0.00184917	0.0123048	0.00870083	IL6/ITGB2/C1QB/C1QC	4	Human Diseases	Infectious disease: bacterial
hsa04270	Vascular smooth muscle contraction	33/847	132/7914	2.11672e-06	3.29149e-05	1.99417e-05	PRKCD/ADCY7/PLCB2/CALML4/PPP1CB/PRKCB/ADCY3/KCNMB1/PPP1CA/PRKG1/PLCB4/ITPR3/ADRA1B/PRKCH/CALD1/MYL9/NPR1/MYLK/ROCK2/PPP1R14A/PPP1R12A/MYH11/ADCY5/AGTR1/GUCY1A1/NPR2/ADM/PPP1R12B/EDNRA/ADCY9/KCNMA1/CACNA1C/ACTG2	33	Organismal Systems	Circulatory system		hsa05144	Malaria	22/963	49/7914	1.1536e-08	1.83423e-07	1.24468e-07	MYD88/ITGB2/ITGAL/IL18/TLR2/TNF/CD36/CD40LG/TGFB3/KLRB1/VCAM1/TGFB2/CR1/IL10/TLR4/IL1B/MET/CSF3/SELE/IL6/HBA2/HBB	22	Human Diseases	Infectious disease: parasitic		hsa04062	Chemokine signaling pathway	6/55	189/7914	0.00187859	0.0123048	0.00870083	CCL2/CCL8/CCL19/CCR1/CXCL14/CCL18	6	Organismal Systems	Immune system
hsa05133	Pertussis	23/847	76/7914	2.36204e-06	3.49807e-05	2.11932e-05	MAPK13/ITGAM/C2/ITGB2/CALML4/C1QC/C1QA/CFL2/IRF8/NLRP3/GNAI1/C1QB/PYCARD/IRF1/MYD88/IL10/IRAK1/CD14/CASP1/CXCL8/IL1B/LY96/FOS	23	Human Diseases	Infectious disease: bacterial		hsa05169	Epstein-Barr virus infection	53/963	201/7914	2.1319e-08	3.22831e-07	2.19068e-07	BLNK/BTK/PIK3CD/MYD88/SYK/HLA-DRB1/HLA-DPA1/HLA-DMB/OAS1/ITGAL/HLA-DMA/RB1/HLA-DRA/LYN/HLA-DRB4/TLR2/TNF/OAS2/BID/B2M/MAPK13/MAP3K14/HLA-DPB1/HLA-E/NFKBIE/AKT3/RUNX3/STAT1/OAS3/BAX/PLCG2/HLA-G/HLA-DQA1/IRF7/HLA-F/GADD45A/HLA-DQA2/HLA-DRB5/CXCL10/CD3D/HLA-A/BCL2L11/CD247/JAK3/CD3G/HLA-B/IRAK1/HLA-DQB1/GADD45B/HLA-C/GADD45G/MYC/IL6	53	Human Diseases	Infectious disease: viral		hsa05332	Graft-versus-host disease	3/55	41/7914	0.00280907	0.0175233	0.0123909	IL6/HLA-DMA/HLA-DRA	3	Human Diseases	Immune disease
hsa04921	Oxytocin signaling pathway	36/847	153/7914	3.41291e-06	4.82462e-05	2.92302e-05	PIK3R6/ADCY7/PLCB2/PIK3R5/CALML4/PPP1CB/PRKCB/ADCY3/TRPM2/GNAI1/PPP1CA/KCNJ5/PLCB4/ITPR3/PIK3CG/MYL9/NPR1/MYLK/ROCK2/PPP1R12A/ADCY5/EGFR/GUCY1A1/RYR2/PRKAA2/NPR2/CACNB2/NFATC2/PPP1R12B/RYR3/CAMK2G/KCNJ3/CD38/ADCY9/CACNA1C/FOS	36	Organismal Systems	Endocrine system		hsa04061	Viral protein interaction with cytokine and cytokine receptor	33/963	100/7914	3.40401e-08	4.92034e-07	3.33886e-07	CSF1R/CCR2/CCR5/CXCR3/IL18/IL10RA/CCR1/TNF/CCL3L3/IL10RB/CCL5/IL2RG/CCL4/CCL3/CXCL14/CX3CR1/IL2RB/CCL18/CXCL10/CCL7/IL10/TNFRSF1B/CXCR4/CCR7/CCL13/IL6R/CXCL9/TNFRSF10C/CXCL1/CXCL5/IL2RA/TNFSF14/IL6	33	Environmental Information Processing	Signaling molecules and interaction		hsa04657	IL-17 signaling pathway	4/55	93/7914	0.00385748	0.0229696	0.016242	IL6/CCL2/TNFAIP3/MMP9	4	Organismal Systems	Immune system
hsa04022	cGMP-PKG signaling pathway	38/847	167/7914	4.331e-06	5.85627e-05	3.54805e-05	PIK3R6/ADCY7/PLCB2/PIK3R5/SLC25A4/CALML4/PPP1CB/ADCY3/PLN/PPIF/KCNMB1/ATP2B1/GNAI1/PPP1CA/PRKG1/PLCB4/ITPR3/PIK3CG/PDE5A/ADRA1B/MYL9/NPR1/MYLK/ATP1A2/ROCK2/PPP1R12A/ADCY5/AKT3/AGTR1/GUCY1A1/NPR2/NFATC2/PDE3A/EDNRA/EDNRB/ADCY9/KCNMA1/CACNA1C	38	Environmental Information Processing	Signal transduction		hsa04659	Th17 cell differentiation	34/963	107/7914	6.10165e-08	8.29063e-07	5.62588e-07	HLA-DRB1/HLA-DPA1/HLA-DMB/HLA-DMA/HLA-DRA/IFNGR1/HLA-DRB4/CD4/IL21R/MAPK13/IL2RG/HLA-DPB1/IL17D/NFKBIE/STAT1/LCK/HLA-DQA1/HLA-DQA2/IL2RB/TBX21/ZAP70/HLA-DRB5/CD3D/IL23A/IL27RA/RORC/CD247/JAK3/CD3G/HLA-DQB1/IL1B/IL6R/IL2RA/IL6	34	Organismal Systems	Immune system		hsa04933	AGE-RAGE signaling pathway in diabetic complications	4/55	100/7914	0.00499856	0.0280972	0.0198679	IL6/CCL2/VCAM1/SELE	4	Human Diseases	Endocrine and metabolic disease
hsa04610	Complement and coagulation cascades	23/847	79/7914	4.92244e-06	6.37867e-05	3.86455e-05	ITGAX/ITGAM/C5AR1/C2/ITGB2/C1QC/PLAU/C1QA/PLAUR/C1QB/CR1/CLU/MASP1/VSIG4/CFD/PROS1/CD55/C3AR1/F13A1/VWF/C7/SERPINA1/CFI	23	Organismal Systems	Immune system		hsa04670	Leukocyte transendothelial migration	35/963	112/7914	6.25708e-08	8.29063e-07	5.62588e-07	ITGAM/PIK3CD/VAV1/NCF4/ITGB2/VAV3/ITGAL/CLDN23/CYBB/CYBA/RAC2/ITGA4/NCF2/ROCK2/SIPA1/MAPK13/NCF1/MYL2/PTK2B/PLCG2/MMP9/ROCK1/ACTN1/MYL9/GNAI1/F11R/VCL/VCAM1/JAM3/CXCR4/ESAM/RHOH/CLDN14/JAM2/CLDN11	35	Organismal Systems	Immune system		hsa04064	NF-kappa B signaling pathway	4/55	102/7914	0.00536206	0.0280972	0.0198679	TNFAIP3/TNFSF13B/VCAM1/CCL19	4	Environmental Information Processing	Signal transduction
hsa05414	Dilated cardiomyopathy (DCM)	26/847	96/7914	5.31363e-06	6.61016e-05	4.0048e-05	ADCY7/SGCB/ADCY3/ITGB7/PLN/SGCD/DMD/ADCY5/ITGA10/SGCA/ITGA8/RYR2/TPM2/ACTC1/CACNB2/ITGA4/ITGA9/TPM1/TGFB3/ITGA6/ITGA7/ITGA11/ADCY9/CACNA1C/TGFB2/IGF1	26	Human Diseases	Cardiovascular disease		hsa05310	Asthma	16/963	31/7914	1.03692e-07	1.31896e-06	8.95022e-07	HLA-DRB1/HLA-DPA1/HLA-DMB/HLA-DMA/FCER1G/HLA-DRA/HLA-DRB4/TNF/HLA-DPB1/CD40LG/HLA-DQA1/HLA-DQA2/HLA-DRB5/IL10/HLA-DQB1/MS4A2	16	Human Diseases	Immune disease		hsa05142	Chagas disease (American trypanosomiasis)	4/55	102/7914	0.00536206	0.0280972	0.0198679	IL6/CCL2/C1QB/C1QC	4	Human Diseases	Infectious disease: parasitic
hsa05135	Yersinia infection	30/847	120/7914	6.11988e-06	7.32032e-05	4.43505e-05	VAV3/MAPK13/VAV1/LCP2/RAC2/RPS6KA1/NLRP3/PTK2/LIMK1/WAS/PTK2B/ARHGEF28/FYB1/RPS6KA6/PYCARD/ROCK2/MYD88/SKAP2/IL10/AKT3/IRAK1/IL18/NFATC2/ITGA4/CASP1/CXCL8/PIP5K1B/IL1B/CCL2/FOS	30	Human Diseases	Infectious disease: bacterial		hsa05133	Pertussis	27/963	76/7914	1.07995e-07	1.32086e-06	8.96316e-07	ITGAM/PYCARD/MYD88/IRF8/ITGB2/CASP1/CD14/CFL2/C1QA/C2/C1QC/TNF/C1QB/MAPK13/LY96/CALML4/GNAI1/IL23A/IRAK1/NLRP3/IL10/ITGA5/TLR4/IL1B/C3/CXCL5/IL6	27	Human Diseases	Infectious disease: bacterial		hsa05416	Viral myocarditis	3/55	60/7914	0.00821807	0.0414064	0.0292789	ITGB2/HLA-DMA/HLA-DRA	3	Human Diseases	Cardiovascular disease
hsa05120	Epithelial cell signaling in Helicobacter pylori infection	21/847	70/7914	7.53355e-06	8.67753e-05	5.25733e-05	ATP6V0C/MAPK13/PLCG2/TCIRG1/CSK/LYN/JAM3/ATP6V0D2/TJP1/ATP6V0D1/ATP6V1A/ATP6AP1/ATP6V1B2/EGFR/ATP6V0B/CXCL8/CCL5/CXCL2/CXCL1/HBEGF/PTPRZ1	21	Human Diseases	Infectious disease: bacterial		hsa05150	Staphylococcus aureus infection	31/963	96/7914	1.54991e-07	1.82545e-06	1.23872e-06	ITGAM/PTAFR/ITGB2/HLA-DRB1/HLA-DPA1/FCGR3A/FCGR2A/SELPLG/HLA-DMB/ITGAL/HLA-DMA/FCGR2C/HLA-DRA/C1QA/C2/HLA-DRB4/C1QC/C1QB/HLA-DPB1/C3AR1/HLA-DQA1/HLA-DQA2/KRT31/HLA-DRB5/IL10/C5AR1/HLA-DQB1/FPR1/C3/KRT18/CAMP	31	Human Diseases	Infectious disease: bacterial		hsa05321	Inflammatory bowel disease (IBD)	3/55	65/7914	0.0102375	0.049671	0.035123	IL6/HLA-DMA/HLA-DRA	3	Human Diseases	Immune disease
hsa04666	Fc gamma R-mediated phagocytosis	25/847	93/7914	9.28011e-06	0.000103076	6.24489e-05	ASAP1/PRKCD/VAV3/PLCG2/VAV1/SYK/LYN/INPP5D/DOCK2/PRKCB/RAC2/HCK/CFL2/LIMK1/PLPP1/WAS/MARCKS/ARPC1B/AKT3/AMPH/PTPRC/FCGR2A/FCGR2B/PIP5K1B/FCGR3A	25	Organismal Systems	Immune system		hsa05166	Human T-cell leukemia virus 1 infection	53/963	219/7914	4.43221e-07	5.03373e-06	3.4158e-06	ADCY7/PIK3CD/ITGB2/HLA-DRB1/HLA-DPA1/SPI1/HLA-DMB/ITGAL/HLA-DMA/RB1/ATM/HLA-DRA/HLA-DRB4/TNF/VAC14/CD4/MMP7/MAP3K1/B2M/IL2RG/MAP3K14/HLA-DPB1/HLA-E/CDKN2A/AKT3/BAX/LCK/HLA-G/HLA-DQA1/HLA-F/SLC25A4/NFYB/HLA-DQA2/IL2RB/TGFB3/HLA-DRB5/CD3D/CCNB2/HLA-A/JAK3/CD3G/HLA-B/NFATC4/TGFB2/EGR2/HLA-DQB1/MSX1/PTTG1/HLA-C/MYC/FOSL1/IL2RA/IL6	53	Human Diseases	Infectious disease: viral		hsa05169	Epstein-Barr virus infection	5/55	201/7914	0.0125068	0.0585142	0.041376	IL6/TNFAIP3/OAS2/HLA-DMA/HLA-DRA	5	Human Diseases	Infectious disease: viral
hsa05134	Legionellosis	18/847	56/7914	1.16417e-05	0.000124847	7.56391e-05	ITGAM/ITGB2/HSPA6/HSPA2/CR1/PYCARD/NLRC4/MYD88/IL18/TLR5/CD14/CASP1/CXCL8/NAIP/IL1B/TLR2/CXCL2/CXCL1	18	Human Diseases	Infectious disease: bacterial		hsa05142	Chagas disease (American trypanosomiasis)	31/963	102/7914	7.04093e-07	7.72074e-06	5.23917e-06	PIK3CD/MYD88/FASLG/PLCB2/C1QA/IFNGR1/TLR2/C1QC/TNF/PLCB4/CCL3L3/C1QB/CCL5/MAPK13/CCL3/AKT3/PPP2R2B/TGFB3/GNAI1/CD3D/GNA15/CD247/CD3G/IRAK1/TGFB2/IL10/TLR4/IL1B/C3/BDKRB2/IL6	31	Human Diseases	Infectious disease: parasitic		hsa05322	Systemic lupus erythematosus	4/55	133/7914	0.0134222	0.0606311	0.0428729	HLA-DMA/HLA-DRA/C1QB/C1QC	4	Human Diseases	Immune disease
hsa05145	Toxoplasmosis	28/847	112/7914	1.2422e-05	0.000128774	7.80186e-05	PIK3R6/PIK3R5/MAPK13/IL10RA/ALOX5/HSPA6/PPIF/GNAI1/IL10RB/PIK3CG/HSPA2/MYD88/HLA-DMA/IL10/AKT3/IRAK1/HLA-DOA/JAK2/HLA-DMB/TGFB3/BIRC3/ITGA6/HLA-DPB1/TGFB2/LY96/TLR2/HLA-DQB1/HLA-DQA1	28	Human Diseases	Infectious disease: parasitic		hsa05120	Epithelial cell signaling in Helicobacter pylori infection	24/963	70/7914	1.15758e-06	1.22704e-05	8.32648e-06	CSK/ATP6V1A/ATP6V1B2/LYN/ATP6V0D1/ATP6V0B/EGFR/ATP6AP1/CCL5/MAPK13/ATP6V0C/MAP3K14/PLCG2/ATP6V1F/ATP6V1C1/ATP6V0D2/ATP6V0A1/TJP1/F11R/TCIRG1/JAM3/MET/CXCL1/JAM2	24	Human Diseases	Infectious disease: bacterial		hsa05162	Measles	4/55	138/7914	0.0151922	0.0639398	0.0452125	IL6/TNFAIP3/OAS2/FCGR2B	4	Human Diseases	Infectious disease: viral
hsa05142	Chagas disease (American trypanosomiasis)	26/847	102/7914	1.74417e-05	0.00017498	0.000106013	PLCB2/MAPK13/GNA15/C1QC/C1QA/PPP2R2B/GNAI1/C1QB/PLCB4/TLR6/MYD88/IL10/AKT3/IRAK1/CCL3/GNAL/TGFB3/CXCL8/CD3E/IL1B/TGFB2/CCL2/CD3G/TLR2/CCL5/FOS	26	Human Diseases	Infectious disease: parasitic		hsa04064	NF-kappa B signaling pathway	30/963	102/7914	2.27986e-06	2.33218e-05	1.58258e-05	BLNK/BTK/MYD88/SYK/CD14/ATM/LYN/TNF/TNFRSF11A/MAP3K14/CCL4/LY96/TRIM25/TNFSF13B/LCK/CD40LG/PLCG2/LTB/ZAP70/VCAM1/BCL2A1/IRAK1/PLAU/GADD45B/TLR4/IL1B/CCL13/CXCL1/TNFSF14/PTGS2	30	Environmental Information Processing	Signal transduction		hsa03320	PPAR signaling pathway	3/55	76/7914	0.0156189	0.0639398	0.0452125	CD36/FABP5/LPL	3	Organismal Systems	Endocrine system
hsa04060	Cytokine-cytokine receptor interaction	55/847	294/7914	2.08834e-05	0.00020296	0.000122965	IL6R/CSF2RB/IL10RA/CCR1/CSF1R/TNFRSF1B/BMPR1A/CD4/TNFSF15/TNFRSF14/IL17RA/IL10RB/TNFRSF21/IL1RN/IL2RG/GHR/TNFRSF9/CSF1/CXCL16/CSF3R/TNFRSF10A/TNFSF8/IL31RA/TNFRSF11A/IL13RA2/BMPR1B/IL10/IL18/IFNAR2/CCL3/LIFR/CSF2RA/TGFB3/CXCR4/CCL8/CXCL8/IL1B/INHBA/IL36B/TGFB2/TNFSF13B/CCL18/CCL2/IL2RA/CCL5/IL7R/CCL13/CXCL2/CXCL1/TNFSF10/IL12RB2/CXCL10/CCR2/CCL4/CCL19	55	Environmental Information Processing	Signaling molecules and interaction		hsa04658	Th1 and Th2 cell differentiation	28/963	92/7914	2.34685e-06	2.33218e-05	1.58258e-05	MAF/HLA-DRB1/HLA-DPA1/HLA-DMB/HLA-DMA/HLA-DRA/IFNGR1/HLA-DRB4/CD4/MAPK13/IL2RG/HLA-DPB1/NFKBIE/RUNX3/STAT1/LCK/HLA-DQA1/HLA-DQA2/IL2RB/TBX21/ZAP70/HLA-DRB5/CD3D/CD247/JAK3/CD3G/HLA-DQB1/IL2RA	28	Organismal Systems	Immune system		hsa05140	Leishmaniasis	3/55	76/7914	0.0156189	0.0639398	0.0452125	ITGB2/HLA-DMA/HLA-DRA	3	Human Diseases	Infectious disease: parasitic
hsa04620	Toll-like receptor signaling pathway	26/847	104/7914	2.52249e-05	0.000237725	0.000144027	TRAF3/MAPK13/IRF5/TLR6/CD80/CD86/MYD88/AKT3/IRAK1/IFNAR2/CCL3/TLR5/CD14/CXCL8/TLR1/SPP1/TLR8/IL1B/LY96/CTSK/TLR2/CCL5/CXCL10/TLR7/FOS/CCL4	26	Organismal Systems	Immune system		hsa04810	Regulation of actin cytoskeleton	50/963	213/7914	2.45405e-06	2.36481e-05	1.60472e-05	ITGAM/LPAR5/PIK3CD/VAV1/NCKAP1L/PPP1R12A/ITGB2/VAV3/CFL2/ITGAL/LIMK1/ARPC3/ITGB7/RAC2/FGD3/EGFR/ITGA4/ROCK2/GNG12/PPP1CA/TIAM1/RRAS2/ITGAX/ENAH/MYL2/NCKAP1/LPAR1/ROCK1/ACTN1/MYL9/ARPC1B/IQGAP3/SCIN/ARHGEF4/PPP1CB/RAC3/VCL/PDGFB/ITGA5/PIP5K1B/ITGAD/ITGA7/ITGA1/CXCR4/ITGB3/CHRM4/MYH10/BDKRB2/FGF7/ITGA8	50	Cellular Processes	Cell motility		hsa04612	Antigen processing and presentation	3/55	78/7914	0.0167389	0.0664485	0.0469865	IFI30/HLA-DMA/HLA-DRA	3	Organismal Systems	Immune system
hsa05144	Malaria	16/847	49/7914	2.84876e-05	0.000260578	0.000157872	ITGAL/ITGB2/ICAM1/CR1/MYD88/CD36/IL10/IL18/PECAM1/TGFB3/CXCL8/IL1B/TGFB2/CCL2/TLR2/SELE	16	Human Diseases	Infectious disease: parasitic		hsa05164	Influenza A	42/963	170/7914	3.9857e-06	3.7278e-05	2.52962e-05	TLR7/PYCARD/PIK3CD/MYD88/CASP1/HLA-DRB1/FASLG/HLA-DPA1/HLA-DMB/OAS1/HLA-DMA/IL18/HLA-DRA/IFNGR1/HLA-DRB4/TNF/OAS2/BID/CCL5/HLA-DPB1/CIITA/TRIM25/AKT3/STAT1/OAS3/BAX/NXF3/HLA-DQA1/IRF7/SLC25A4/HLA-DQA2/HLA-DRB5/CXCL10/IFIH1/NLRP3/HLA-DQB1/MX1/TLR4/IL1B/RSAD2/TPSAB1/IL6	42	Human Diseases	Infectious disease: viral		hsa04512	ECM-receptor interaction	3/55	88/7914	0.0230035	0.0886311	0.062672	LAMA4/CD36/SPP1	3	Environmental Information Processing	Signaling molecules and interaction
hsa04064	NF-kappa B signaling pathway	25/847	102/7914	5.13453e-05	0.00045624	0.000276415	TRAF3/PLCG2/SYK/LYN/ICAM1/PRKCB/PLAU/BTK/BLNK/TNFRSF11A/BCL2A1/MYD88/TNFAIP3/IRAK1/CD14/BIRC3/CXCL8/IL1B/LY96/TNFSF13B/CCL13/CXCL2/CXCL1/CCL4/CCL19	25	Environmental Information Processing	Signal transduction		hsa05134	Legionellosis	20/963	56/7914	4.39705e-06	3.99504e-05	2.71097e-05	ITGAM/PYCARD/MYD88/ITGB2/CASP1/CD14/NLRC4/IL18/TLR2/TNF/NAIP/TLR5/HSPA6/CR1/TLR4/IL1B/HSPA1B/CXCL1/C3/IL6	20	Human Diseases	Infectious disease: bacterial
hsa04713	Circadian entrainment	24/847	97/7914	6.13602e-05	0.000530084	0.000321154	ADCY7/PLCB2/GNG12/CALML4/PRKCB/ADCY3/GRIA3/GNAI1/PRKG1/KCNJ5/PLCB4/ITPR3/GRIA1/ADCY5/GUCY1A1/RYR2/GNG2/GRIA2/RYR3/CAMK2G/KCNJ3/ADCY9/CACNA1C/FOS	24	Organismal Systems	Environmental adaptation		hsa05132	Salmonella infection	25/963	80/7914	4.7885e-06	4.22984e-05	2.8703e-05	PYCARD/MYD88/CASP1/FLNC/CD14/NLRC4/ARPC3/IL18/IFNGR1/RHOG/CCL3L3/ROCK2/TLR5/MAPK13/RAB7B/CCL4/CCL3/ROCK1/ARPC1B/TJP1/TLR4/IL1B/FLNA/CXCL1/IL6	25	Human Diseases	Infectious disease: bacterial
hsa05200	Pathways in cancer	85/847	530/7914	6.34952e-05	0.000533703	0.000323347	GRB2/ADCY7/DAPK1/PLCB2/FGF2/TRAF3/PLCG2/HMOX1/IL6R/GNG12/CSF2RB/CALML4/SPI1/MITF/CSF1R/PRKCB/ADCY3/RAC2/PPARG/GADD45A/MMP9/PTK2/RASSF5/GNAI1/BID/FZD4/LRP6/PLCB4/IL2RG/FGF1/PTGER3/HEY2/RASGRP3/MECOM/FZD6/RALA/CSF3R/ROCK2/LPAR1/FZD7/JAG1/ADCY5/EGFR/COL4A5/AKT3/AGTR1/IFNAR2/MYC/GNG2/JAK2/CSF2RA/PTGER2/FGFR2/PTGER4/JAK3/AR/GSTM3/RASGRP1/ZBTB16/CAMK2G/ERBB2/TGFB3/BIRC3/CKS2/PMAIP1/CXCR4/ITGA6/CXCL8/IG…	85	Human Diseases	Cancer: overview		hsa04662	B cell receptor signaling pathway	25/963	82/7914	7.83083e-06	6.73028e-05	4.56706e-05	BLNK/BTK/PIK3CD/VAV1/SYK/PTPN6/DAPP1/VAV3/LILRB1/LILRA4/LILRB3/GRB2/LYN/RAC2/LILRA2/PIK3AP1/CD72/LILRB2/INPP5D/LILRA3/NFKBIE/AKT3/PLCG2/RASGRP3/RAC3	25	Organismal Systems	Immune system
hsa05132	Salmonella infection	21/847	80/7914	6.96634e-05	0.000568317	0.000344318	MAPK13/PFN2/TJP1/PYCARD/ROCK2/NLRC4/ARPC1B/MYD88/IL18/CCL3/DYNC1I1/TLR5/CD14/CASP1/CXCL8/IL1B/FLNC/CXCL2/CXCL1/FOS/CCL4	21	Human Diseases	Infectious disease: bacterial		hsa04666	Fc gamma R-mediated phagocytosis	27/963	93/7914	9.49279e-06	7.94396e-05	5.39064e-05	PIK3CD/VAV1/SYK/VAV3/FCGR3A/FCGR2A/CFL2/MARCKS/PRKCD/LIMK1/ARPC3/LYN/HCK/RAC2/DOCK2/INPP5D/NCF1/PTPRC/AKT3/AMPH/PLCG2/WAS/WASF3/ARPC1B/SCIN/PLD2/PIP5K1B	27	Organismal Systems	Immune system
hsa04621	NOD-like receptor signaling pathway	37/847	181/7914	7.12681e-05	0.000568317	0.000344318	NOD2/PRKCD/PLCB2/TRAF3/MAPK13/P2RX7/RIPK3/TRPV2/TRPM2/CTSB/NLRP3/PLCB4/ITPR3/CYBA/CASP12/PYCARD/NLRC4/MYD88/TNFAIP3/IL18/IFNAR2/CYBB/CASP1/BIRC3/OAS1/CXCL8/NAIP/AIM2/OAS3/IL1B/OAS2/CCL2/GBP5/CCL5/CXCL2/CXCL1/CARD16	37	Organismal Systems	Immune system		hsa05170	Human immunodeficiency virus 1 infection	48/963	212/7914	1.11467e-05	9.08888e-05	6.16756e-05	PIK3CD/MYD88/CCR5/FASLG/CFL2/APOBEC3G/AP1B1/LIMK1/ATM/AP1G2/RAC2/TLR2/TNF/CD4/APOBEC3C/GNG12/BID/B2M/MAPK13/HLA-E/PTK2B/AKT3/BAX/PLCG2/HLA-G/HLA-F/BST2/CALML4/GNGT2/GNAI1/CD3D/WEE1/CCNB2/GNG8/CCNB1/HLA-A/RAC3/CD247/CD3G/HLA-B/IRAK1/NFATC4/ITPR3/TNFRSF1B/CXCR4/TLR4/HLA-C/APOBEC3A	48	Human Diseases	Infectious disease: viral
hsa04940	Type I diabetes mellitus	14/847	43/7914	9.30255e-05	0.000723274	0.000438199	ICA1/HLA-F/CPE/CD80/CD86/CD28/HLA-DMA/HLA-DOA/GZMB/HLA-DMB/HLA-DPB1/IL1B/HLA-DQB1/HLA-DQA1	14	Human Diseases	Endocrine and metabolic disease		hsa05163	Human cytomegalovirus infection	50/963	225/7914	1.26834e-05	0.000100833	6.84237e-05	ADCY7/PIK3CD/CCR5/FASLG/RB1/GRB2/PLCB2/RAC2/IL10RA/EGFR/CCR1/TNF/PLCB4/CCL3L3/IL10RB/ROCK2/GNG12/BID/CCL5/B2M/MAPK13/CCL4/HLA-E/CCL3/CDKN2A/PTK2B/AKT3/BAX/HLA-G/ROCK1/HLA-F/PTGER4/CALML4/GNGT2/GNAI1/PTGER2/GNG8/HLA-A/RAC3/HLA-B/NFATC4/ITPR3/CXCR4/ITGB3/HLA-C/IL1B/IL6R/MYC/PTGS2/IL6	50	Human Diseases	Infectious disease: viral
hsa05412	Arrhythmogenic right ventricular cardiomyopathy (ARVC)	20/847	77/7914	0.000120877	0.000916895	0.000555506	SGCB/GJA1/ITGB7/DSC2/SGCD/DMD/ITGA10/SGCA/ITGA8/RYR2/CACNB2/ACTN2/ITGA4/ITGA9/CDH2/ITGA6/ITGA7/ITGA11/CACNA1C/LEF1	20	Human Diseases	Cardiovascular disease		hsa05340	Primary immunodeficiency	15/963	38/7914	1.73727e-05	0.000134745	9.14354e-05	BLNK/BTK/CD4/IL2RG/CIITA/PTPRC/LCK/CD40LG/ZAP70/CD3D/JAK3/CD8A/CD8B/IL7R/ADA	15	Human Diseases	Immune disease
hsa05410	Hypertrophic cardiomyopathy (HCM)	22/847	90/7914	0.000148931	0.0011028	0.000668136	SGCB/ITGB7/SGCD/DMD/ITGA10/SGCA/ITGA8/RYR2/PRKAA2/TPM2/ACTC1/CACNB2/ITGA4/ITGA9/TPM1/TGFB3/ITGA6/ITGA7/ITGA11/CACNA1C/TGFB2/IGF1	22	Human Diseases	Cardiovascular disease		hsa05202	Transcriptional misregulation in cancer	43/963	186/7914	1.85373e-05	0.000140129	9.50893e-05	ITGAM/MAF/CSF1R/CEBPA/CD14/SPI1/CEBPE/ATM/ITGB7/ZEB1/ETV5/SPINT1/PTCRA/BMP2K/LYL1/HHEX/FLI1/ID2/BAX/PPARG/MMP9/BCL11B/GADD45A/IL2RB/SLC45A3/MEIS1/BCL2A1/PLAU/DUSP6/GADD45B/GZMB/NGFR/MET/TSPAN7/IGF1/GADD45G/ZBTB16/MYC/CD86/HOXA9/RUNX2/HOXA10/IL6	43	Human Diseases	Cancer: overview
hsa04151	PI3K-Akt signaling pathway	60/847	354/7914	0.00017472	0.00126367	0.000765601	GRB2/PIK3R6/FGF2/PIK3R5/PIK3AP1/IL6R/GNG12/SYK/CSF1R/ITGB7/PPP2R2B/PDGFD/PTK2/IL2RG/PIK3CG/FGF1/GHR/CSF1/ANGPT1/CSF3R/SGK1/LPAR1/IBSP/EGFR/COL4A5/AKT3/ITGA10/ITGA8/IFNAR2/PRKAA2/MYC/ERBB4/GNG2/JAK2/COL1A1/FGFR2/MAGI2/JAK3/PPP2R3A/ITGA4/ITGA9/ERBB2/NTF3/ITGA6/ITGA7/IGF1R/ITGA11/SPP1/FLT1/TLR2/COL6A3/IL2RA/IGF1/VWF/IL7R/DDIT4/BDNF/VEGFA/KDR/TNC	60	Environmental Information Processing	Signal transduction		hsa05205	Proteoglycans in cancer	46/963	204/7914	1.89483e-05	0.000140129	9.50893e-05	PIK3CD/VAV1/PTPN6/PPP1R12A/VAV3/FASLG/FLNC/GRB2/TLR2/EGFR/HCLS1/TNF/ROCK2/PPP1CA/TIAM1/RRAS2/CAMK2G/MAPK13/HSPB2/AKT3/PLCG2/MMP9/ROCK1/HPSE2/ERBB2/HPSE/WNT11/PPP1CB/PLCE1/SDC4/TGFB2/ITGA5/PLAU/LUM/ITPR3/GPC3/ITGB3/TLR4/MET/FLNA/IGF1/COL1A1/DCN/MYC/ERBB4/IGF2	46	Human Diseases	Cancer: overview
hsa04924	Renin secretion	18/847	69/7914	0.000246224	0.00174036	0.00105441	PLCB2/CALML4/PDE1A/AQP1/CTSB/GNAI1/PLCB4/ITPR3/NPR1/ADCY5/AGTR1/GUCY1A1/PTGER2/PTGER4/PDE3A/EDNRA/KCNMA1/CACNA1C	18	Organismal Systems	Endocrine system		hsa04650	Natural killer cell mediated cytotoxicity	33/963	131/7914	2.78662e-05	0.00019747	0.000134	HCST/PIK3CD/VAV1/SYK/PTPN6/ITGB2/VAV3/FASLG/TYROBP/FCGR3A/ITGAL/FCER1G/GRB2/RAC2/IFNGR1/TNF/LCP2/MICB/BID/HLA-E/PTK2B/LCK/PLCG2/HLA-G/CD244/ZAP70/HLA-A/RAC3/CD247/HLA-B/GZMB/HLA-C/SHC2	33	Organismal Systems	Immune system
hsa04020	Calcium signaling pathway	37/847	193/7914	0.000281778	0.0019474	0.00117984	ADCY7/PLCB2/PLCG2/P2RX7/GNA15/SLC25A4/CALML4/PDE1A/PRKCB/PTAFR/ADCY3/P2RX4/PLN/PPIF/ATP2B1/PLCB4/ITPR3/ADRA1B/PTGER3/PTK2B/PLCE1/MYLK/CASQ2/EGFR/AGTR1/RYR2/ERBB4/GNAL/RYR3/CAMK2G/ERBB2/CD38/CXCR4/EDNRA/EDNRB/ADCY9/CACNA1C	37	Environmental Information Processing	Signal transduction		hsa05130	Pathogenic Escherichia coli infection	45/963	201/7914	2.81741e-05	0.00019747	0.000134	LPAR5/PYCARD/CYTH4/MYD88/PTPN6/NCKAP1L/CASP1/FASLG/FCGR2A/CLDN23/ARPC3/IL18/LYN/HCK/MYO1G/HCLS1/MYO1F/TNF/ROCK2/NAIP/TLR5/MAPK13/NCKAP1/LPAR1/BAX/CYTH1/ROCK1/MYO5A/TMBIM6/WASF3/ARPC1B/TJP1/IRAK1/NLRP3/MYH11/WIPF3/TUBA1C/TLR4/IL1B/ARHGEF25/TUBB3/CLDN14/MYH10/CLDN11/IL6	45	Human Diseases	Infectious disease: bacterial
hsa05321	Inflammatory bowel disease (IBD)	17/847	65/7914	0.000351745	0.0023781	0.00144079	NOD2/MAF/IL2RG/HLA-DMA/IL10/IL18/HLA-DOA/TLR5/HLA-DMB/TGFB3/HLA-DPB1/IL1B/TGFB2/TLR2/HLA-DQB1/IL12RB2/HLA-DQA1	17	Human Diseases	Immune disease		hsa05135	Yersinia infection	31/963	120/7914	2.85649e-05	0.00019747	0.000134	PYCARD/PIK3CD/VAV1/MYD88/VAV3/CASP1/RPS6KA1/LIMK1/IL18/RAC2/ITGA4/TNF/LCP2/ROCK2/MAPK13/PTK2B/AKT3/LCK/ROCK1/WAS/ZAP70/RAC3/IRAK1/NLRP3/IL10/ITGA5/PIP5K1B/WIPF3/TLR4/IL1B/IL6	31	Human Diseases	Infectious disease: bacterial
hsa05330	Allograft rejection	12/847	38/7914	0.000403996	0.00267325	0.0016196	HLA-F/CD80/CD86/CD28/HLA-DMA/IL10/HLA-DOA/GZMB/HLA-DMB/HLA-DPB1/HLA-DQB1/HLA-DQA1	12	Human Diseases	Immune disease		hsa04620	Toll-like receptor signaling pathway	28/963	104/7914	3.07087e-05	0.000207774	0.000140992	TLR7/PIK3CD/TLR1/MYD88/CD14/TLR2/TNF/CCL3L3/TLR5/CCL5/IRF5/MAPK13/CD80/CCL4/CCL3/LY96/AKT3/STAT1/IRF7/SPP1/CXCL10/IRAK1/CTSK/TLR4/IL1B/CXCL9/CD86/IL6	28	Organismal Systems	Immune system
hsa04672	Intestinal immune network for IgA production	14/847	49/7914	0.000434707	0.00281654	0.00170642	ITGB7/CD80/CD86/CD28/HLA-DMA/IL10/HLA-DOA/ITGA4/HLA-DMB/CXCR4/HLA-DPB1/TNFSF13B/HLA-DQB1/HLA-DQA1	14	Organismal Systems	Immune system		hsa04979	Cholesterol metabolism	17/963	50/7914	4.75388e-05	0.000309761	0.000210199	LIPA/NPC2/STARD3/CD36/PLTP/CYP27A1/NPC1/APOE/NCEH1/APOC1/SCARB1/ABCA1/LPL/APOC2/SOAT1/LDLR/ANGPTL4	17	Organismal Systems	Digestive system
hsa05110	Vibrio cholerae infection	14/847	50/7914	0.000545368	0.00346142	0.00209712	ATP6V0C/PLCG2/TCIRG1/ATP6V0D2/ADCY3/TJP1/ATP6V0D1/ATP6V1A/ATP6AP1/ERO1A/ATP6V1B2/TJP2/ATP6V0B/ADCY9	14	Human Diseases	Infectious disease: bacterial		hsa04621	NOD-like receptor signaling pathway	41/963	181/7914	4.77305e-05	0.000309761	0.000210199	CARD9/PYCARD/PYDC1/MYD88/CTSB/NLRP12/TRPM2/CASP1/OAS1/NLRC4/PRKCD/CYBB/CYBA/RIPK3/IL18/PLCB2/NOD2/TNF/PLCB4/NAIP/OAS2/CARD16/P2RX7/CCL5/MAPK13/TRPV2/STAT1/OAS3/CARD6/AIM2/IRF7/GBP5/PSTPIP1/NLRP3/ITPR3/TLR4/IL1B/CXCL1/NAMPT/CAMP/IL6	41	Organismal Systems	Immune system
hsa04728	Dopaminergic synapse	27/847	131/7914	0.0005734	0.00356655	0.00216081	PLCB2/MAPK13/GNG12/CALML4/ARRB2/PPP1CB/PRKCB/PPP2R2B/MAOA/MAOB/GRIA3/GNAI1/PPP1CA/KCNJ5/PLCB4/ITPR3/GRIA1/ADCY5/AKT3/GNG2/GRIA2/GNAL/PPP2R3A/CAMK2G/KCNJ3/CACNA1C/FOS	27	Organismal Systems	Nervous system		hsa04611	Platelet activation	31/963	124/7914	5.66018e-05	0.000359987	0.000244281	BTK/ADCY7/PIK3CD/SYK/FERMT3/VAMP8/PPP1R12A/FCGR2A/APBB1IP/FCER1G/PLCB2/LYN/PLCB4/LCP2/ROCK2/PIK3CG/PTGS1/PIK3R6/PPP1CA/MAPK13/PRKG1/AKT3/PLCG2/ROCK1/GNAI1/PPP1CB/RASGRP1/ITPR3/ITGB3/P2RX1/COL1A1	31	Organismal Systems	Immune system
hsa04010	MAPK signaling pathway	50/847	295/7914	0.000599609	0.00365644	0.00221528	GRB2/FGF2/MKNK1/MAPK13/MAPKAPK3/GNG12/ARRB2/ARRB1/CSF1R/PRKCB/RAC2/HSPA6/RPS6KA1/MAP3K20/GADD45A/PDGFD/DUSP10/MAP3K1/PTPN7/FGF1/HSPA2/RASGRP3/CSF1/MECOM/ANGPT1/RPS6KA6/MYD88/EGFR/AKT3/IRAK1/MYC/ERBB4/CACNB2/FGFR2/RASGRP1/ERBB2/TGFB3/NTF3/CD14/IGF1R/CACNA1C/FLT1/IL1B/FLNC/TGFB2/IGF1/BDNF/VEGFA/KDR/FOS	50	Environmental Information Processing	Signal transduction		hsa05143	African trypanosomiasis	14/963	37/7914	5.78145e-05	0.000360491	0.000244623	MYD88/FASLG/IL18/PLCB2/TNF/PLCB4/VCAM1/IL10/IL1B/HPR/SELE/IL6/HBA2/HBB	14	Human Diseases	Infectious disease: parasitic
hsa04750	Inflammatory mediator regulation of TRP channels	22/847	100/7914	0.000725055	0.00425457	0.00257765	PRKCD/ADCY7/PLCB2/TRPV4/MAPK13/PLCG2/CALML4/TRPV2/PPP1CB/PRKCB/ADCY3/PPP1CA/PLCB4/ITPR3/PRKCH/ADCY5/PTGER2/PTGER4/CAMK2G/ADCY9/IL1B/IGF1	22	Organismal Systems	Sensory system		hsa04625	C-type lectin receptor signaling pathway	27/963	104/7914	8.41913e-05	0.000514862	0.000349377	CARD9/PYCARD/PIK3CD/SYK/CASP1/CLEC7A/PRKCD/FCER1G/TNF/LSP1/RRAS2/MAPK13/MAP3K14/IL17D/AKT3/STAT1/PLCG2/CALML4/IL23A/NFATC4/NLRP3/IL10/EGR2/ITPR3/IL1B/PTGS2/IL6	27	Organismal Systems	Immune system
hsa04933	AGE-RAGE signaling pathway in diabetic complications	22/847	100/7914	0.000725055	0.00425457	0.00257765	PRKCD/PLCB2/MAPK13/PLCG2/NOX4/ICAM1/PRKCB/PLCB4/PLCE1/COL4A5/AKT3/AGTR1/JAK2/COL1A1/CYBB/TGFB3/CXCL8/IL1B/TGFB2/CCL2/SELE/VEGFA	22	Human Diseases	Endocrine and metabolic disease		hsa05200	Pathways in cancer	93/963	530/7914	0.000117341	0.000704045	0.000477753	LPAR5/ADCY7/PIK3CD/CSF1R/CEBPA/FASLG/SPI1/NCOA4/RB1/GRB2/PLCB2/RAC2/IFNGR1/EGFR/PLCB4/ROCK2/RASGRP4/LPAR6/GNG12/BID/DAPK3/RALA/CAMK2G/IL2RG/CDKN2A/AKT3/STAT1/LPAR1/BAX/PPARG/PLCG2/MMP9/ROCK1/GADD45A/IL2RB/BBC3/PTGER4/CSF2RA/CALML4/GNGT2/HMOX1/TGFB3/ERBB2/GNAI1/IL23A/PTGER2/GNG8/WNT11/TCF7/RASGRP3/ALK/RAC3/GSTM3/BCL2L11/BMP2/MMP1/PDGFB/JAK3/AXIN2/AR/TGFB2/RAD51/CSF3R/HEY2/RASGRP1/COL4A6/GADD45B/GS…	93	Human Diseases	Cancer: overview
hsa04512	ECM-receptor interaction	20/847	88/7914	0.00080809	0.004654	0.00281965	ITGB7/NPNT/FREM1/CD36/IBSP/SV2A/COL4A5/ITGA10/ITGA8/COL1A1/FRAS1/ITGA4/ITGA9/ITGA6/ITGA7/ITGA11/SPP1/COL6A3/VWF/TNC	20	Environmental Information Processing	Signaling molecules and interaction		hsa05410	Hypertrophic cardiomyopathy (HCM)	24/963	90/7914	0.000131153	0.000772346	0.000524101	ITGB7/ITGA4/TNF/CACNA2D4/MYL2/DES/MYBPC3/PRKAA2/SGCB/TPM2/RYR2/TNNC1/TGFB3/TPM1/SGCD/TGFB2/ITGA5/ITGA7/ITGA1/ITGB3/SGCA/IGF1/ITGA8/IL6	24	Human Diseases	Cardiovascular disease
hsa05332	Graft-versus-host disease	12/847	41/7914	0.000871271	0.00492664	0.00298483	HLA-F/CD80/CD86/CD28/HLA-DMA/HLA-DOA/GZMB/HLA-DMB/HLA-DPB1/IL1B/HLA-DQB1/HLA-DQA1	12	Human Diseases	Immune disease		hsa04010	MAPK signaling pathway	57/963	295/7914	0.000215747	0.00124741	0.000846473	CSF1R/MAPKAPK3/MYD88/FASLG/RPS6KA1/FLNC/CD14/PTPN7/MAP4K1/ARRB2/GRB2/RAC2/MKNK1/EGFR/TNF/CACNA2D4/ARRB1/RASGRP4/GNG12/MAP3K1/PPM1B/RRAS2/MAPK13/MAP3K14/AKT3/GADD45A/HSPA6/NTF3/TGFB3/HSPB1/ERBB2/BDNF/RASGRP3/RAC3/DUSP10/PDGFB/IRAK1/TGFB2/MAP3K11/DUSP6/RASGRP1/GADD45B/NGFR/IL1B/MET/HSPA1B/JUND/FLNA/IGF1/CACNA1H/GADD45G/MYC/DUSP1/ERBB4/FGF7/IGF2/AREG	57	Environmental Information Processing	Signal transduction
hsa05146	Amoebiasis	22/847	102/7914	0.000960586	0.00527399	0.00319528	PLCB2/ITGAM/GNA15/ITGB2/PRKCB/PTK2/PLCB4/VCL/ACTN4/COL4A5/IL10/GNAL/COL1A1/TGFB3/CD14/CXCL8/IL1B/TGFB2/TLR2/CD1C/CXCL2/CXCL1	22	Human Diseases	Infectious disease: parasitic		hsa04664	Fc epsilon RI signaling pathway	19/963	68/7914	0.000337491	0.00191647	0.00130048	BTK/PIK3CD/VAV1/SYK/VAV3/ALOX5/FCER1G/GRB2/LYN/RAC2/TNF/LCP2/MAPK13/INPP5D/AKT3/PLCG2/ALOX5AP/RAC3/MS4A2	19	Organismal Systems	Immune system
hsa04261	Adrenergic signaling in cardiomyocytes	29/847	149/7914	0.000968623	0.00527399	0.00319528	PIK3R6/ADCY7/PLCB2/PIK3R5/MAPK13/CALML4/PPP1CB/ADCY3/PLN/PPP2R2B/ATP2B1/GNAI1/PPP1CA/PLCB4/PIK3CG/ADRA1B/ATP1A2/ADCY5/AKT3/AGTR1/RYR2/TPM2/ACTC1/CACNB2/PPP2R3A/CAMK2G/TPM1/ADCY9/CACNA1C	29	Organismal Systems	Circulatory system		hsa05414	Dilated cardiomyopathy (DCM)	24/963	96/7914	0.000379388	0.00211659	0.00143628	ADCY7/ITGB7/ITGA4/TNF/CACNA2D4/MYL2/DES/MYBPC3/PLN/SGCB/TPM2/RYR2/TNNC1/TGFB3/TPM1/SGCD/TGFB2/ITGA5/ITGA7/ITGA1/ITGB3/SGCA/IGF1/ITGA8	24	Human Diseases	Cardiovascular disease
hsa05164	Influenza A	32/847	170/7914	0.000983574	0.00527399	0.00319528	TRAF3/SLC25A4/ICAM1/PRKCB/NLRP3/BID/PYCARD/TNFRSF10A/MYD88/HLA-DMA/AKT3/KPNA5/IL18/IFNAR2/HLA-DOA/JAK2/HLA-DMB/CASP1/OAS1/CXCL8/HLA-DPB1/SOCS3/OAS3/IL1B/OAS2/CCL2/HLA-DQB1/CCL5/TNFSF10/CXCL10/TLR7/HLA-DQA1	32	Human Diseases	Infectious disease: viral		hsa05146	Amoebiasis	25/963	102/7914	0.000400172	0.00219404	0.00148884	ITGAM/PIK3CD/ITGB2/CD14/PLCB2/TLR2/TNF/PLCB4/RAB7B/ACTN1/TGFB3/HSPB1/GNA15/VCL/TGFB2/IL10/COL4A6/LAMA5/COL4A5/TLR4/IL1B/LAMB3/CXCL1/COL1A1/IL6	25	Human Diseases	Infectious disease: parasitic
hsa05202	Transcriptional misregulation in cancer	34/847	186/7914	0.00118281	0.00623483	0.00377741	ITGAM/REL/SPI1/MITF/CSF1R/ITGB7/ZEB1/PLAU/PPARG/MEIS1/GADD45A/MMP9/MAF/PTK2/GRIA3/ERG/HHEX/FLI1/BMP2K/CD86/HPGD/BCL2A1/PBX1/ETV1/MYC/GZMB/ZBTB16/CD14/BIRC3/PROM1/CXCL8/IGF1R/FLT1/IGF1	34	Human Diseases	Cancer: overview		hsa04510	Focal adhesion	41/963	199/7914	0.000423711	0.00228373	0.0015497	PIK3CD/VAV1/PPP1R12A/VAV3/FLNC/PARVG/GRB2/ITGB7/RAC2/EGFR/ITGA4/ROCK2/PPP1CA/MYL2/AKT3/ROCK1/PARVB/ACTN1/MYL9/SPP1/ERBB2/IBSP/PPP1CB/RAC3/VCL/PDGFB/ITGA5/ITGA7/ITGA1/COL4A6/LAMA5/ITGB3/COL4A5/MET/COL6A3/FLNA/LAMB3/SHC2/IGF1/COL1A1/ITGA8	41	Cellular Processes	Cellular community - eukaryotes
hsa05130	Pathogenic Escherichia coli infection	36/847	201/7914	0.00125798	0.00642484	0.00389252	MYO5A/MAPK13/PTPN6/CYTH4/MYO1F/LYN/NCKAP1/CYTH1/HCK/NLRP3/TJP1/HCLS1/MYO1G/NCKAP1L/PYCARD/TNFRSF10A/ROCK2/PAK3/MYH10/ARPC1B/MYD88/LPAR1/MYH11/MYO1D/IRAK1/IL18/TLR5/FCGR2A/CASP1/CXCL8/NAIP/IL1B/CLDN1/TNFSF10/MYO5B/FOS	36	Human Diseases	Infectious disease: bacterial		hsa05210	Colorectal cancer	22/963	86/7914	0.000466008	0.00246984	0.00167599	PIK3CD/GRB2/RAC2/EGFR/RALA/AKT3/BAX/GADD45A/BBC3/TGFB3/TCF7/RAC3/BCL2L11/AXIN2/TGFB2/GADD45B/BIRC5/LEF1/PMAIP1/GADD45G/MYC/AREG	22	Human Diseases	Cancer: specific types
hsa05032	Morphine addiction	20/847	91/7914	0.00126018	0.00642484	0.00389252	GRK3/ADCY7/GNG12/ARRB2/PDE1A/ARRB1/PRKCB/ADCY3/GRK5/GNAI1/KCNJ5/PDE7A/ADCY5/GNG2/PDE3A/KCNJ3/PDE8B/ADCY9/GABRA4/GABRR1	20	Human Diseases	Substance dependence		hsa04151	PI3K-Akt signaling pathway	64/963	354/7914	0.000616335	0.00321302	0.0021803	LPAR5/PIK3CD/CSF1R/SYK/FASLG/GRB2/ITGB7/TLR2/EGFR/ITGA4/PIK3CG/PIK3AP1/LPAR6/GNG12/PIK3R6/IL2RG/OSMR/AKT3/LPAR1/PPP2R2B/PRKAA2/SGK3/IL2RB/GNGT2/SPP1/NTF3/ERBB2/IBSP/BDNF/GNG8/MAGI2/PCK2/BCL2L11/PDGFB/JAK3/SGK1/ITGA5/CSF3R/ITGA7/ITGA1/COL4A6/MYB/LAMA5/ITGB3/COL4A5/TLR4/IL7R/NGFR/MET/COL6A3/LAMB3/IL6R/IGF1/CSF3/COL1A1/OSM/MYC/ERBB4/FGF7/IL2RA/ITGA8/IGF2/IL6/AREG	64	Environmental Information Processing	Signal transduction
hsa04650	Natural killer cell mediated cytotoxicity	26/847	131/7914	0.0012936	0.00648886	0.00393131	GRB2/SH3BP2/VAV3/ITGAL/PTPN6/PLCG2/VAV1/SYK/ITGB2/LCP2/ICAM1/PRKCB/RAC2/TYROBP/HCST/BID/PTK2B/TNFRSF10A/SHC4/FCER1G/CD48/IFNAR2/NFATC2/GZMB/FCGR3A/TNFSF10	26	Organismal Systems	Immune system		hsa00511	Other glycan degradation	8/963	18/7914	0.000663646	0.00340386	0.0023098	GLB1/MAN2B1/FUCA1/HEXA/MANBA/HEXB/GBA/FUCA2	8	Metabolism	Glycan biosynthesis and metabolism
hsa04658	Th1 and Th2 cell differentiation	20/847	92/7914	0.00145243	0.00716022	0.00433806	MAPK13/NFKBIE/CD4/MAF/IL2RG/HLA-DMA/JAG1/HLA-DOA/JAK2/NFATC2/JAK3/HLA-DMB/CD3E/HLA-DPB1/CD3G/IL2RA/HLA-DQB1/IL12RB2/HLA-DQA1/FOS	20	Organismal Systems	Immune system		hsa04015	Rap1 signaling pathway	42/963	210/7914	0.000690844	0.00348712	0.0023663	ITGAM/LPAR5/ADCY7/PIK3CD/VAV1/CSF1R/ITGB2/VAV3/ITGAL/APBB1IP/PLCB2/RAC2/EGFR/PARD3/ADORA2B/PLCB4/LCP2/SIPA1/TIAM1/RALA/MAPK13/RGS14/ENAH/AKT3/LPAR1/CALML4/GNAI1/DOCK4/SKAP1/RASGRP3/MAGI2/RAC3/PDGFB/PLCE1/ID1/ITGB3/NGFR/MET/FPR1/IGF1/CNR1/FGF7	42	Environmental Information Processing	Signal transduction
hsa05418	Fluid shear stress and atherosclerosis	27/847	139/7914	0.00147349	0.00716022	0.00433806	TRPV4/MAPK13/CTSL/HMOX1/CALML4/ICAM1/CAV1/RAC2/BMPR1A/CAV2/MMP9/PTK2/NCF2/CYBA/BMPR1B/AKT3/PRKAA2/PECAM1/GSTM3/IL1B/CCL2/CDH5/MGST1/SELE/VEGFA/KDR/FOS	27	Human Diseases	Cardiovascular disease		hsa05235	PD-L1 expression and PD-1 checkpoint pathway in cancer	22/963	89/7914	0.000772757	0.00383964	0.00260551	PIK3CD/MYD88/PTPN6/BATF/IFNGR1/TLR2/EGFR/CD4/CD28/MAPK13/NFKBIE/AKT3/STAT1/LCK/ZAP70/BATF2/CD3D/ALK/CD247/CD3G/RASGRP1/TLR4	22	Human Diseases	Cancer: overview
hsa04668	TNF signaling pathway	23/847	112/7914	0.00150297	0.0071719	0.00434513	NOD2/TRAF3/MAPK13/RIPK3/ICAM1/TNFRSF1B/MMP9/CSF1/IRF1/CASP10/JAG1/TNFAIP3/AKT3/BIRC3/SOCS3/IL1B/CCL2/CCL5/CXCL2/CXCL1/CXCL10/SELE/FOS	23	Environmental Information Processing	Signal transduction		hsa05167	Kaposi sarcoma-associated herpesvirus infection	38/963	186/7914	0.000803538	0.00392306	0.00266212	PIK3CD/SYK/CCR5/RB1/LYN/HCK/IFNGR1/CCR1/PIK3CG/MICB/GNG12/PIK3R6/BID/MAPK13/HLA-E/PREX1/AKT3/STAT1/BAX/PLCG2/HLA-G/IRF7/HLA-F/CALML4/GNGT2/GNG8/HLA-A/PDGFB/HLA-B/NFATC4/ITPR3/HLA-C/CXCL1/C3/MYC/CD86/PTGS2/IL6	38	Human Diseases	Infectious disease: viral
hsa05163	Human cytomegalovirus infection	39/847	225/7914	0.00152201	0.0071719	0.00434513	GRB2/ADCY7/PLCB2/MAPK13/IL6R/GNG12/IL10RA/CALML4/CCR1/PRKCB/ADCY3/RAC2/PTK2/GNAI1/BID/IL10RB/PLCB4/ITPR3/PTGER3/PTK2B/HLA-F/ROCK2/ADCY5/EGFR/AKT3/MYC/CCL3/GNG2/NFATC2/PTGER2/PTGER4/CXCR4/CXCL8/ADCY9/IL1B/CCL2/CCL5/VEGFA/CCL4	39	Human Diseases	Infectious disease: viral		hsa04966	Collecting duct acid secretion	10/963	27/7914	0.000814219	0.00392306	0.00266212	ATP6V1A/ATP6V1B2/ATP6V0D1/ATP6V0C/ATP6V1F/ATP6V1C1/ATP6V0D2/ATP6V0A1/TCIRG1/CA2	10	Organismal Systems	Excretory system
hsa04979	Cholesterol metabolism	13/847	50/7914	0.00180607	0.00838339	0.00507912	SCARB1/NPC1/NCEH1/MYLIP/LPL/CYP27A1/ABCA1/APOE/PLTP/CD36/SOAT1/APOB/APOC1	13	Organismal Systems	Digestive system		hsa04020	Calcium signaling pathway	39/963	193/7914	0.000861191	0.00408744	0.00277367	PTAFR/ADCY7/P2RX4/PLCB2/EGFR/ADORA2B/PLCB4/P2RX7/CAMK2G/RYR3/ADRB2/PTK2B/HTR7/PLCG2/PLN/SLC25A4/RYR2/PDE1C/TNNC2/HRC/CALML4/TNNC1/ERBB2/CASQ2/GNA15/PLCE1/PPIF/ADRA1B/AVPR1A/ITPR3/CXCR4/CD38/PTGFR/CACNA1H/P2RX1/EDNRA/BDKRB2/ERBB4/TRDN	39	Environmental Information Processing	Signal transduction
hsa04024	cAMP signaling pathway	37/847	216/7914	0.00245825	0.0112429	0.00681155	ADCY7/VAV3/VAV1/TIAM1/CALML4/VIPR2/PPP1CB/ADCY3/RAC2/PLN/ATP2B1/FXYD1/GRIA3/GNAI1/PPP1CA/PTGER3/MYL9/PLCE1/NPR1/NPY1R/GRIA1/ATP1A2/ROCK2/PPP1R12A/ADCY5/AKT3/RYR2/GRIA2/PTGER2/PDE3A/CAMK2G/EDNRA/ADCY9/CACNA1C/HCAR3/BDNF/FOS	37	Environmental Information Processing	Signal transduction		hsa05162	Measles	30/963	138/7914	0.000985225	0.00460738	0.00312649	TLR7/PIK3CD/MYD88/FASLG/OAS1/TLR2/OAS2/CD28/BID/RAB9B/IL2RG/AKT3/STAT1/OAS3/BAX/IRF7/IL2RB/BBC3/HSPA6/CD3D/IFIH1/JAK3/CD3G/IRAK1/MX1/TLR4/IL1B/HSPA1B/IL2RA/IL6	30	Human Diseases	Infectious disease: viral
hsa04970	Salivary secretion	19/847	90/7914	0.00269731	0.0121574	0.00736566	ADCY7/PLCB2/CALML4/KCNN4/PRKCB/ADCY3/ATP2B1/PRKG1/PLCB4/ITPR3/ADRA1B/ATP1A2/ADCY5/GUCY1A1/RYR3/CD38/ADCY9/LYZ/KCNMA1	19	Organismal Systems	Digestive system		hsa00531	Glycosaminoglycan degradation	8/963	19/7914	0.0010251	0.00472437	0.00320588	GLB1/HEXA/GALNS/GUSB/HEXB/GNS/HPSE2/HPSE	8	Metabolism	Glycan biosynthesis and metabolism
hsa04612	Antigen processing and presentation	17/847	78/7914	0.0031181	0.0138533	0.00839309	CTSL/HSPA6/CD4/CTSB/LGMN/HSPA2/HLA-F/IFI30/CTSS/NFYB/CD74/HLA-DMA/HLA-DOA/HLA-DMB/HLA-DPB1/HLA-DQB1/HLA-DQA1	17	Organismal Systems	Immune system		hsa04660	T cell receptor signaling pathway	24/963	104/7914	0.00129658	0.00589017	0.00399697	PIK3CD/VAV1/PTPN6/VAV3/GRB2/TNF/LCP2/CD4/CD28/MAPK13/MAP3K14/NFKBIE/PTPRC/AKT3/LCK/CD40LG/ZAP70/CD3D/CD247/CD3G/IL10/RASGRP1/CD8A/CD8B	24	Organismal Systems	Immune system
hsa01521	EGFR tyrosine kinase inhibitor resistance	17/847	79/7914	0.00358767	0.015715	0.00952102	GRB2/FGF2/PLCG2/IL6R/PRKCB/PDGFD/GAB1/SHC4/EGFR/AKT3/JAK2/FGFR2/ERBB2/IGF1R/IGF1/VEGFA/KDR	17	Human Diseases	Drug resistance: antineoplastic		hsa04072	Phospholipase D signaling pathway	31/963	148/7914	0.00155276	0.00695461	0.00471928	LPAR5/ADCY7/PIK3CD/CYTH4/SYK/AGPAT3/FCER1G/GRB2/PLCB2/EGFR/PLCB4/PIK3CG/LPAR6/PIK3R6/RRAS2/RALA/PTK2B/AKT3/LPAR1/CYTH1/PLCG2/DGKZ/AGPAT2/PLD2/PDGFB/PIP5K1B/DGKD/AVPR1A/MS4A2/PTGFR/SHC2	31	Environmental Information Processing	Signal transduction
hsa04072	Phospholipase D signaling pathway	27/847	148/7914	0.00374505	0.0161765	0.00980063	GRB2/PIK3R6/ADCY7/PLCB2/PIK3R5/PLCG2/CYTH4/SYK/ADCY3/CYTH1/PDGFD/PLPP1/PLCB4/PIK3CG/PTK2B/RALA/GAB1/SHC4/FCER1G/LPAR1/ADCY5/EGFR/AKT3/AGTR1/CXCL8/ADCY9/PIP5K1B	27	Environmental Information Processing	Signal transduction		hsa04022	cGMP-PKG signaling pathway	34/963	167/7914	0.00157677	0.00696408	0.0047257	ADCY7/PPP1R12A/PLCB2/PLCB4/ROCK2/PIK3CG/PIK3R6/ADORA3/PPP1CA/ADRA2C/PRKG1/ADRB2/AKT3/ROCK1/PLN/NPR1/SLC25A4/ATP1A2/MYL9/KCNMB1/CALML4/GNAI1/PPP1CB/MRVI1/NFATC4/ATP1B1/PPIF/ADRA1B/FXYD2/KCNJ8/ITPR3/PDE5A/EDNRA/BDKRB2	34	Environmental Information Processing	Signal transduction
hsa04724	Glutamatergic synapse	22/847	114/7914	0.00422914	0.0180173	0.0109159	GRK3/ADCY7/PLCB2/GNG12/PRKCB/ADCY3/GLUL/GRIA3/GNAI1/PLCB4/ITPR3/TRPC1/GRIA1/ADCY5/HOMER1/GNG2/GRIA2/GLS/KCNJ3/SLC1A3/ADCY9/CACNA1C	22	Organismal Systems	Nervous system		hsa04068	FoxO signaling pathway	28/963	131/7914	0.00187328	0.0081603	0.00553744	PIK3CD/FASLG/ATM/GRB2/EGFR/MAPK13/HOMER3/AKT3/PRKAA2/SGK3/GADD45A/TGFB3/CCNB2/CCNB1/SLC2A4/PCK2/BCL2L11/FBXO25/S1PR4/SGK1/TGFB2/IL10/GADD45B/IL7R/FBXO32/IGF1/GADD45G/IL6	28	Environmental Information Processing	Signal transduction
hsa05169	Epstein-Barr virus infection	34/847	201/7914	0.00443152	0.0185228	0.0112221	ITGAL/TRAF3/MAPK13/PLCG2/SYK/LYN/NFKBIE/ICAM1/NEDD4/BTK/GADD45A/BID/BLNK/HLA-F/MYD88/HLA-DMA/TNFAIP3/AKT3/IRAK1/IFNAR2/MYC/HLA-DOA/JAK3/HLA-DMB/OAS1/CD3E/HLA-DPB1/OAS3/OAS2/CD3G/TLR2/HLA-DQB1/CXCL10/HLA-DQA1	34	Human Diseases	Infectious disease: viral		hsa05110	Vibrio cholerae infection	14/963	50/7914	0.00194533	0.00835965	0.00567272	KCNQ1/ATP6V1A/ATP6V1B2/ATP6V0D1/ATP6V0B/ATP6AP1/ATP6V0C/PLCG2/ATP6V1F/ATP6V1C1/ATP6V0D2/ATP6V0A1/TJP1/TCIRG1	14	Human Diseases	Infectious disease: bacterial
hsa04923	Regulation of lipolysis in adipocytes	13/847	55/7914	0.0044669	0.0185228	0.0112221	ADCY7/PTGS1/ADCY3/GNAI1/PRKG1/PTGER3/FABP4/MGLL/NPR1/NPY1R/ADCY5/AKT3/ADCY9	13	Organismal Systems	Endocrine system		hsa04216	Ferroptosis	12/963	40/7914	0.00212268	0.00900018	0.00610737	NCOA4/CYBB/FTL/ATG7/FTH1/SLC40A1/SLC39A8/HMOX1/STEAP3/ACSL1/SAT1/SLC39A14	12	Cellular Processes	Cell growth and death
hsa04926	Relaxin signaling pathway	24/847	129/7914	0.00470624	0.0191202	0.0115841	GRB2/ADCY7/PLCB2/MAPK13/GNG12/GNA15/ARRB2/ARRB1/ADCY3/MMP9/GNAI1/PLCB4/SHC4/ADCY5/EGFR/COL4A5/AKT3/GNG2/COL1A1/EDNRB/ADCY9/VEGFA/FOS/MMP1	24	Organismal Systems	Endocrine system		hsa05165	Human papillomavirus infection	58/963	330/7914	0.00217121	0.00908482	0.0061648	PIK3CD/FASLG/ATP6V1A/ATP6V1B2/RB1/ATM/GRB2/ITGB7/ATP6V0D1/ATP6V0B/EGFR/ITGA4/PARD3/MFNG/TNF/ATP6AP1/ATP6V0C/HLA-E/AKT3/STAT1/BAX/PPP2R2B/HLA-G/DLG3/ATP6V1F/ATP6V1C1/HLA-F/PTGER4/BCAP31/SPP1/ATP6V0D2/OASL/ATP6V0A1/IBSP/WNT11/TCF7/HLA-A/TCIRG1/HES4/AXIN2/HLA-B/ITGA5/HEY2/HES2/ITGA7/ITGA1/COL4A6/LAMA5/MX1/HEYL/ITGB3/COL4A5/HLA-C/COL6A3/LAMB3/COL1A1/PTGS2/ITGA8	58	Human Diseases	Infectious disease: viral
hsa04664	Fc epsilon RI signaling pathway	15/847	68/7914	0.00473394	0.0191202	0.0115841	GRB2/VAV3/MAPK13/PLCG2/VAV1/SYK/LYN/INPP5D/LCP2/ALOX5/RAC2/BTK/FCER1G/AKT3/ALOX5AP	15	Organismal Systems	Immune system		hsa04978	Mineral absorption	15/963	58/7914	0.00320235	0.0132253	0.00897447	SLC46A1/FTL/FTH1/SLC40A1/ATP1A2/HMOX1/MT1M/ATP1B1/FXYD2/MT1E/MT1F/MT1X/MT1H/MT1B/MT1A	15	Organismal Systems	Digestive system
hsa04966	Collecting duct acid secretion	8/847	27/7914	0.00578177	0.02291	0.0138802	ATP6V0C/TCIRG1/ATP6V0D2/ATP6V0D1/CA2/ATP6V1A/ATP6V1B2/SLC12A7	8	Organismal Systems	Excretory system		hsa04210	Apoptosis	28/963	136/7914	0.00332565	0.0135584	0.00920051	PIK3CD/CTSB/CTSS/FASLG/ATM/CTSD/TNF/CTSH/BID/MAP3K14/CTSZ/AKT3/CTSC/BAX/GADD45A/BBC3/HRK/BCL2L11/BCL2A1/GADD45B/ITPR3/GZMB/TUBA1C/BIRC5/CTSK/LMNB1/PMAIP1/GADD45G	28	Cellular Processes	Cell growth and death
hsa03320	PPAR signaling pathway	16/847	76/7914	0.00581959	0.02291	0.0138802	NR1H3/PPARG/PLIN2/LPL/CYP27A1/ACADL/ACSL1/FABP4/ACSL5/PLTP/CD36/SORBS1/SCD/DBI/OLR1/MMP1	16	Organismal Systems	Endocrine system		hsa04630	Jak-STAT signaling pathway	32/963	162/7914	0.00350887	0.0141243	0.00958451	PIK3CD/PTPN6/GRB2/IL10RA/IFNGR1/EGFR/IL10RB/IL21R/IL2RG/OSMR/IL17D/AKT3/STAT1/IL2RB/CSF2RA/AOX1/IL23A/IL27RA/LIFR/SOCS2/PDGFB/JAK3/IL10/CSF3R/IL11RA/IL7R/IL6R/CSF3/OSM/MYC/IL2RA/IL6	32	Environmental Information Processing	Signal transduction
hsa04660	T cell receptor signaling pathway	20/847	104/7914	0.00646964	0.0251507	0.0152377	GRB2/TEC/VAV3/MAPK13/PTPN6/VAV1/NFKBIE/LCP2/CD4/PAK3/CD28/IL10/AKT3/NFATC2/PTPRC/RASGRP1/CD3E/ITK/CD3G/FOS	20	Organismal Systems	Immune system		hsa04933	AGE-RAGE signaling pathway in diabetic complications	22/963	100/7914	0.00381058	0.0148782	0.0100961	PIK3CD/PRKCD/CYBB/PLCB2/TNF/PLCB4/MAPK13/AKT3/STAT1/BAX/PLCG2/TGFB3/PLCE1/VCAM1/TGFB2/NOX4/COL4A6/COL4A5/IL1B/COL1A1/SELE/IL6	22	Human Diseases	Endocrine and metabolic disease
hsa04929	GnRH secretion New!	14/847	64/7914	0.00675316	0.0259288	0.0157091	PLCB2/ARRB2/KCNN4/ARRB1/PRKCB/KCNJ5/PLCB4/ITPR3/TRPC1/AKT3/TRPC4/KCNJ3/SPP1/CACNA1C	14	Organismal Systems	Endocrine system		hsa04512	ECM-receptor interaction	20/963	88/7914	0.00383095	0.0148782	0.0100961	ITGB7/ITGA4/CD36/SPP1/IBSP/SDC4/HMMR/ITGA5/NPNT/ITGA7/ITGA1/COL4A6/LAMA5/ITGB3/FREM1/COL4A5/COL6A3/LAMB3/COL1A1/ITGA8	20	Environmental Information Processing	Signaling molecules and interaction
hsa04520	Adherens junction	15/847	71/7914	0.00720785	0.0273371	0.0165623	PTPRJ/PTPN6/RAC2/NECTIN3/TJP1/WAS/PARD3/VCL/ACTN4/EGFR/SORBS1/ERBB2/IGF1R/LMO7/LEF1	15	Cellular Processes	Cellular community - eukaryotes		hsa00520	Amino sugar and nucleotide sugar metabolism	13/963	48/7914	0.00383653	0.0148782	0.0100961	NPL/UAP1L1/HK3/AMDHD2/NAGK/HEXA/HEXB/RENBP/GNPDA1/CYB5R4/UAP1/CHIT1/HK2	13	Metabolism	Carbohydrate metabolism
hsa05167	Kaposi sarcoma-associated herpesvirus infection	31/847	186/7914	0.00795268	0.0297986	0.0180536	PIK3R6/FGF2/PIK3R5/TRAF3/MAPK13/PLCG2/GNG12/SYK/LYN/CALML4/ICAM1/CCR1/HCK/BID/ITPR3/PIK3CG/HLA-F/CD86/AKT3/IFNAR2/MYC/GNG2/JAK2/NFATC2/CXCL8/CLEC2B/CD200R1/CXCL2/CXCL1/VEGFA/FOS	31	Human Diseases	Infectious disease: viral		hsa00340	Histidine metabolism	8/963	23/7914	0.00426195	0.0162041	0.0109958	ALDH3B1/ALDH1B1/CNDP2/AMDHD1/MAOA/ASPA/MAOB/HDC	8	Metabolism	Amino acid metabolism
hsa05320	Autoimmune thyroid disease	12/847	53/7914	0.00886395	0.032221	0.0195212	HLA-F/CD80/CD86/CD28/HLA-DMA/IL10/HLA-DOA/GZMB/HLA-DMB/HLA-DPB1/HLA-DQB1/HLA-DQA1	12	Human Diseases	Immune disease		hsa04270	Vascular smooth muscle contraction	27/963	132/7914	0.00428033	0.0162041	0.0109958	ADCY7/PPP1R12A/PRKCD/PLCB2/ADORA2B/PLCB4/ROCK2/PPP1CA/PRKG1/ROCK1/NPR1/MYL9/KCNMB1/CALML4/PLA2G2A/CALD1/RAMP1/ACTG2/PPP1R14A/PPP1CB/MRVI1/MYH11/ADRA1B/AVPR1A/ITPR3/EDNRA/ADM	27	Organismal Systems	Circulatory system
hsa04912	GnRH signaling pathway	18/847	93/7914	0.00888444	0.032221	0.0195212	GRB2/PRKCD/ADCY7/PLCB2/MAPK13/CALML4/PRKCB/ADCY3/MAP3K1/PLCB4/ITPR3/PTK2B/ADCY5/EGFR/CAMK2G/ADCY9/CACNA1C/HBEGF	18	Organismal Systems	Endocrine system		hsa05221	Acute myeloid leukemia	16/963	67/7914	0.00556378	0.0208151	0.0141248	ITGAM/PIK3CD/CSF1R/CEBPA/CD14/SPI1/CEBPE/GRB2/AKT3/TCF7/BCL2A1/DUSP6/LEF1/PIM2/ZBTB16/MYC	16	Human Diseases	Cancer: specific types
hsa04659	Th17 cell differentiation	20/847	107/7914	0.00890997	0.032221	0.0195212	MAPK13/IL6R/NFKBIE/CD4/IL2RG/HLA-DMA/HLA-DOA/JAK2/NFATC2/JAK3/HLA-DMB/CD3E/HLA-DPB1/IL1B/CD3G/IL2RA/HLA-DQB1/IRF4/HLA-DQA1/FOS	20	Organismal Systems	Immune system		hsa04610	Complement and coagulation cascades	18/963	79/7914	0.00575129	0.0212664	0.014431	ITGAM/ITGB2/C1QA/C2/C1QC/VSIG4/C1QB/ITGAX/C3AR1/SERPINA1/CR1/PLAU/C5AR1/F13A1/C7/CLU/C3/BDKRB2	18	Organismal Systems	Immune system
hsa04730	Long-term depression	13/847	60/7914	0.00964119	0.0337541	0.0204501	PLCB2/LYN/PRKCB/GRIA3/GNAI1/PRKG1/PLCB4/ITPR3/GRIA1/GUCY1A1/GRIA2/IGF1R/IGF1	13	Organismal Systems	Nervous system		hsa00290	Valine, leucine and isoleucine biosynthesis	3/963	4/7914	0.0065331	0.0238796	0.0162043	BCAT1/SDSL/SDS	3	Metabolism	Amino acid metabolism
hsa04360	Axon guidance	30/847	181/7914	0.00965343	0.0337541	0.0204501	PLCG2/NRP1/EPHA4/SEMA6D/RAC2/CFL2/SEMA4A/PTK2/LIMK1/GNAI1/PLXNC1/NEO1/PARD3/TRPC1/EPHB2/MYL9/ROCK2/PAK3/BMPR1B/UNC5C/SSH2/ENAH/NFATC2/CAMK2G/TRPC4/SEMA3D/CXCR4/SEMA3A/SEMA3E/ROBO2	30	Organismal Systems	Development and regeneration		hsa04024	cAMP signaling pathway	39/963	216/7914	0.00692303	0.0250173	0.0169763	ADCY7/PIK3CD/VAV1/PPP1R12A/VAV3/RAC2/GHRL/ROCK2/PPP1CA/TIAM1/RRAS2/CAMK2G/ADRB2/AKT3/ROCK1/PLN/GRIN3B/NPR1/RYR2/ATP1A2/MYL9/CALML4/VIPR2/GNAI1/PDE4D/BDNF/PTGER2/PPP1CB/PLD2/RAC3/FXYD1/PLCE1/NPY1R/ATP1B1/SSTR1/FXYD2/HCAR3/EDNRA/LIPE	39	Environmental Information Processing	Signal transduction
hsa05166	Human T-cell leukemia virus 1 infection	35/847	219/7914	0.00965953	0.0337541	0.0204501	ADCY7/VAC14/ITGAL/NRP1/ITGB2/SLC25A4/SPI1/ICAM1/ADCY3/CD4/MAP3K1/IL2RG/HLA-F/NFYB/HLA-DMA/ADCY5/AKT3/MYC/MMP7/HLA-DOA/NFATC2/JAK3/TLN2/EGR2/HLA-DMB/TGFB3/CD3E/ADCY9/HLA-DPB1/TGFB2/CD3G/IL2RA/HLA-DQB1/HLA-DQA1/FOS	35	Human Diseases	Infectious disease: viral		hsa05212	Pancreatic cancer	17/963	75/7914	0.00756448	0.0270281	0.0183408	PIK3CD/RB1/RAC2/EGFR/RALA/CDKN2A/AKT3/STAT1/BAX/GADD45A/TGFB3/ERBB2/RAC3/TGFB2/RAD51/GADD45B/GADD45G	17	Human Diseases	Cancer: specific types
hsa04066	HIF-1 signaling pathway	20/847	109/7914	0.0109148	0.0372539	0.0225705	MKNK1/PLCG2/HMOX1/IL6R/HK3/PRKCB/PFKM/HK2/ANGPT1/EGFR/AKT3/CYBB/CAMK2G/ERBB2/IGF1R/TFRC/FLT1/EGLN3/IGF1/VEGFA	20	Environmental Information Processing	Signal transduction		hsa04071	Sphingolipid signaling pathway	24/963	119/7914	0.00817495	0.0288848	0.0196008	PIK3CD/FCER1G/PLCB2/RAC2/CTSD/TNF/PLCB4/ROCK2/ADORA3/BID/ASAH1/MAPK13/AKT3/S1PR3/BAX/PPP2R2B/ROCK1/GNAI1/PLD2/RAC3/S1PR4/MS4A2/CERS1/BDKRB2	24	Environmental Information Processing	Signal transduction
hsa05162	Measles	24/847	138/7914	0.0109887	0.0372539	0.0225705	TRAF3/HSPA6/RAB9B/BID/IL2RG/HSPA2/CD28/MYD88/TNFAIP3/AKT3/IRAK1/IFNAR2/JAK3/FCGR2B/OAS1/CD3E/OAS3/IL1B/OAS2/CD3G/TLR2/IL2RA/TLR7/FOS	24	Human Diseases	Infectious disease: viral		hsa03320	PPAR signaling pathway	17/963	76/7914	0.0086719	0.030304	0.0205638	CPT1B/FABP5/SORBS1/ACADL/CD36/PLTP/CYP27A1/PPARG/SCD/DBI/LPL/PCK2/MMP1/PLIN4/ACSL1/OLR1/ANGPTL4	17	Organismal Systems	Endocrine system
hsa04540	Gap junction	17/847	88/7914	0.0110205	0.0372539	0.0225705	GRB2/ADCY7/PLCB2/GJA1/PRKCB/ADCY3/PDGFD/TJP1/GNAI1/PRKG1/PLCB4/ITPR3/LPAR1/ADCY5/EGFR/GUCY1A1/ADCY9	17	Cellular Processes	Cellular community - eukaryotes		hsa05322	Systemic lupus erythematosus	26/963	133/7914	0.00918413	0.0317452	0.0215417	HLA-DRB1/HLA-DPA1/FCGR3A/FCGR2A/HLA-DMB/HLA-DMA/HLA-DRA/C1QA/C2/HLA-DRB4/C1QC/TNF/CD28/C1QB/CD80/HLA-DPB1/CD40LG/HLA-DQA1/HLA-DQA2/ACTN1/HLA-DRB5/IL10/HLA-DQB1/C7/C3/CD86	26	Human Diseases	Immune disease
hsa00531	Glycosaminoglycan degradation	6/847	19/7914	0.0117793	0.039391	0.0238652	GNS/GUSB/HEXA/HEXB/HPSE2/GALNS	6	Metabolism	Glycan biosynthesis and metabolism		hsa04974	Protein digestion and absorption	20/963	95/7914	0.00935739	0.0319962	0.0217121	KCNQ1/SLC7A7/SLC36A1/KCNE3/DPP4/KCNN4/SLC7A8/ATP1A2/MME/SLC16A10/ATP1B1/KCNK5/FXYD2/COL4A6/COL4A5/COL6A3/ELN/CPA3/COL1A1/COL10A1	20	Organismal Systems	Digestive system
hsa04550	Signaling pathways regulating pluripotency of stem cells	24/847	140/7914	0.0130462	0.0431634	0.0261508	GRB2/JARID2/FGF2/MAPK13/ID4/ID3/BMPR1A/MEIS1/FZD4/SMAD9/FZD6/PCGF5/FZD7/BMPR1B/AKT3/MYC/LIFR/JAK2/FGFR2/JAK3/IGF1R/INHBA/IGF1/DLX5	24	Cellular Processes	Cellular community - eukaryotes		hsa05412	Arrhythmogenic right ventricular cardiomyopathy (ARVC)	17/963	77/7914	0.00990534	0.0333293	0.0226167	ITGB7/ITGA4/CACNA2D4/DES/DSC2/SGCB/RYR2/TCF7/SGCD/ITGA5/ACTN2/ITGA7/ITGA1/LEF1/ITGB3/SGCA/ITGA8	17	Human Diseases	Cardiovascular disease
hsa05143	African trypanosomiasis	9/847	37/7914	0.0139214	0.045328	0.0274622	PLCB2/ICAM1/PRKCB/PLCB4/MYD88/IL10/IL18/IL1B/SELE	9	Human Diseases	Infectious disease: parasitic		hsa04520	Adherens junction	16/963	71/7914	0.00995687	0.0333293	0.0226167	PTPN6/PTPRJ/RAC2/EGFR/PARD3/SORBS1/WAS/ACTN1/WASF3/ERBB2/TJP1/TCF7/RAC3/VCL/LEF1/MET	16	Cellular Processes	Cellular community - eukaryotes
hsa05310	Asthma	8/847	31/7914	0.0139919	0.045328	0.0274622	FCER1G/HLA-DMA/IL10/HLA-DOA/HLA-DMB/HLA-DPB1/HLA-DQB1/HLA-DQA1	8	Human Diseases	Immune disease		hsa04115	p53 signaling pathway	16/963	72/7914	0.0113998	0.0377619	0.0256246	ATM/PERP/BID/CDKN2A/BAX/GADD45A/BBC3/TP53I3/CCNB2/STEAP3/CCNB1/GADD45B/SFN/PMAIP1/IGF1/GADD45G	16	Cellular Processes	Cell growth and death
hsa04725	Cholinergic synapse	20/847	112/7914	0.0145819	0.0467522	0.0283251	PIK3R6/ADCY7/PLCB2/PIK3R5/GNG12/PRKCB/ADCY3/GNAI1/PLCB4/ITPR3/PIK3CG/ADCY5/AKT3/GNG2/JAK2/CAMK2G/KCNJ3/ADCY9/CACNA1C/FOS	20	Organismal Systems	Nervous system		hsa05214	Glioma	16/963	75/7914	0.0167314	0.0548515	0.0372213	PIK3CD/RB1/GRB2/EGFR/CAMK2G/CDKN2A/AKT3/BAX/PLCG2/GADD45A/CALML4/PDGFB/GADD45B/SHC2/IGF1/GADD45G	16	Human Diseases	Cancer: specific types
hsa04925	Aldosterone synthesis and secretion	18/847	98/7914	0.0150974	0.0479112	0.0290273	ADCY7/PLCB2/SCARB1/CALML4/PRKCB/ADCY3/ATP2B1/KCNJ5/PLCB4/ITPR3/PRKD1/NPR1/ATP1A2/ADCY5/AGTR1/CAMK2G/ADCY9/CACNA1C	18	Organismal Systems	Endocrine system		hsa04921	Oxytocin signaling pathway	28/963	153/7914	0.0169297	0.054935	0.037278	ADCY7/TRPM2/PPP1R12A/KCNJ5/PLCB2/EGFR/CACNA2D4/PLCB4/ROCK2/PIK3CG/PIK3R6/PPP1CA/CAMK2G/RYR3/PRKAA2/ROCK1/NPR1/RYR2/MYL9/CALML4/GNAI1/PPP1CB/KCNJ3/KCNJ2/NFATC4/ITPR3/CD38/PTGS2	28	Organismal Systems	Endocrine system
hsa04210	Apoptosis	23/847	136/7914	0.0173331	0.0544505	0.0329891	CTSL/CTSD/CSF2RB/GADD45A/CTSZ/CTSB/BID/ITPR3/CTSH/CASP12/TNFRSF10A/CTSS/BCL2A1/CASP10/AKT3/CTSC/LMNB1/GZMB/BIRC3/PMAIP1/CTSK/TNFSF10/FOS	23	Cellular Processes	Cell growth and death		hsa04218	Cellular senescence	29/963	160/7914	0.0173027	0.0555784	0.0377146	PIK3CD/RB1/ATM/TRPV4/PPP1CA/RRAS2/MAPK13/HLA-E/CDKN2A/AKT3/HLA-G/HLA-F/SLC25A4/GADD45A/CALML4/TGFB3/CCNB2/CCNB1/PPP1CB/HLA-A/HLA-B/NFATC4/TGFB2/GADD45B/ITPR3/HLA-C/GADD45G/MYC/IL6	29	Cellular Processes	Cell growth and death
hsa04927	Cortisol synthesis and secretion	13/847	65/7914	0.0186217	0.0579134	0.0350872	ADCY7/PLCB2/SCARB1/NCEH1/ADCY3/PLCB4/ITPR3/PBX1/ADCY5/AGTR1/PDE8B/ADCY9/CACNA1C	13	Organismal Systems	Endocrine system		hsa05213	Endometrial cancer	13/963	58/7914	0.0199513	0.0634452	0.0430529	PIK3CD/GRB2/EGFR/AKT3/BAX/GADD45A/ERBB2/TCF7/AXIN2/GADD45B/LEF1/GADD45G/MYC	13	Human Diseases	Cancer: specific types
hsa04310	Wnt signaling pathway	26/847	160/7914	0.0193543	0.0595958	0.0361065	PLCB2/PRKCB/RAC2/ROR1/FZD4/LRP6/PLCB4/FZD6/PRICKLE2/LGR6/LGR4/BAMBI/ROCK2/FZD7/MYC/MMP7/NFATC2/SFRP1/CAMK2G/TBL1X/SERPINF1/DAAM2/SOST/LEF1/RSPO2/LGR5	26	Environmental Information Processing	Signal transduction		hsa04261	Adrenergic signaling in cardiomyocytes	27/963	149/7914	0.0211691	0.0666512	0.0452284	ADCY7/KCNQ1/PLCB2/CACNA2D4/PLCB4/PIK3CG/PIK3R6/PPP1CA/CAMK2G/MAPK13/MYL2/ADRB2/AKT3/PPP2R2B/PLN/TPM2/RYR2/ATP1A2/CALML4/TNNC1/GNAI1/TPM1/PPP1CB/ATP1B1/ADRA1B/FXYD2/SCN4B	27	Organismal Systems	Circulatory system
hsa04915	Estrogen signaling pathway	23/847	138/7914	0.0203621	0.0620846	0.0376143	GRB2/PRKCD/ADCY7/PLCB2/CTSD/CALML4/ADCY3/HSPA6/MMP9/GNAI1/KCNJ5/PLCB4/ITPR3/PGR/HSPA2/SHC4/ADCY5/EGFR/AKT3/KCNJ3/ADCY9/HBEGF/FOS	23	Organismal Systems	Endocrine system		hsa05223	Non-small cell lung cancer	14/963	66/7914	0.025411	0.0792225	0.0537591	PIK3CD/RB1/GRB2/EGFR/CDKN2A/AKT3/BAX/PLCG2/GADD45A/ERBB2/ALK/JAK3/GADD45B/GADD45G	14	Human Diseases	Cancer: specific types
hsa04014	Ras signaling pathway	35/847	232/7914	0.0222235	0.0671021	0.0406542	GRB2/FGF2/PLCG2/TIAM1/GNG12/REL/RGL1/CALML4/CSF1R/PRKCB/RAC2/PDGFD/RASSF5/FGF1/RASGRP3/CSF1/RALA/ANGPT1/PLCE1/GAB1/SHC4/PAK3/EGFR/AKT3/GNG2/FGFR2/RASGRP1/NTF3/IGF1R/FLT1/RAPGEF5/IGF1/BDNF/VEGFA/KDR	35	Environmental Information Processing	Signal transduction		hsa00603	Glycosphingolipid biosynthesis - globo and isoglobo series	5/963	15/7914	0.0278519	0.0857642	0.0581981	GBGT1/NAGA/HEXA/HEXB/GLA	5	Metabolism	Glycan biosynthesis and metabolism
hsa04216	Ferroptosis	9/847	40/7914	0.0229074	0.0685019	0.0415023	HMOX1/FTL/ATG7/ACSL1/ACSL5/SLC39A8/SAT1/CYBB/TFRC	9	Cellular Processes	Cell growth and death		hsa05418	Fluid shear stress and atherosclerosis	25/963	139/7914	0.0281086	0.0857642	0.0581981	PIK3CD/CYBA/RAC2/NCF2/TNF/BMPR1A/TRPV4/MAPK13/NCF1/AKT3/MMP9/PRKAA2/CALML4/HMOX1/RAC3/GSTM3/PDGFB/SDC4/VCAM1/GSTA2/ITGB3/GSTM5/IL1B/DUSP1/SELE	25	Human Diseases	Cardiovascular disease
hsa04720	Long-term potentiation	13/847	67/7914	0.0235928	0.0698797	0.042337	PLCB2/CALML4/PPP1CB/PRKCB/RPS6KA1/PPP1CA/PLCB4/ITPR3/RPS6KA6/GRIA1/GRIA2/CAMK2G/CACNA1C	13	Organismal Systems	Nervous system		hsa01523	Antifolate resistance	8/963	31/7914	0.0284769	0.0857642	0.0581981	SLC46A1/ABCC5/TNF/ABCC3/FOLR2/TYMS/IL1B/IL6	8	Human Diseases	Drug resistance: antineoplastic
hsa05165	Human papillomavirus infection	47/847	330/7914	0.0241469	0.070846	0.0429224	GRB2/ATP6V0C/TRAF3/TCIRG1/ATP6V0D2/ITGB7/PPP2R2B/PTK2/ATP6V0D1/FZD4/HEY2/ATP6V1A/LFNG/MFNG/DLG3/FZD6/ATP6AP1/PARD3/HLA-F/PATJ/BCAP31/IRF1/IBSP/FZD7/JAG1/ATP6V1B2/EGFR/COL4A5/AKT3/ITGA10/ITGA8/IFNAR2/COL1A1/ATP6V0B/PTGER4/PPP2R3A/ITGA4/ITGA9/ITGA6/ITGA7/ITGA11/SPP1/HEYL/COL6A3/VWF/VEGFA/TNC	47	Human Diseases	Infectious disease: viral		hsa04722	Neurotrophin signaling pathway	22/963	119/7914	0.0285881	0.0857642	0.0581981	PIK3CD/ARHGDIB/SH2B3/FASLG/RPS6KA1/PRKCD/GRB2/MATK/MAP3K1/CAMK2G/MAPK13/NFKBIE/AKT3/BAX/PLCG2/CALML4/NTF3/BDNF/IRAK1/NTRK3/NGFR/SHC2	22	Organismal Systems	Nervous system
hsa00514	Other types of O-glycan biosynthesis	6/847	22/7914	0.0245493	0.0713534	0.0432299	COLGALT1/EOGT/LFNG/MFNG/GXYLT2/ST6GAL2	6	Metabolism	Glycan biosynthesis and metabolism		hsa04657	IL-17 signaling pathway	18/963	93/7914	0.029782	0.0881483	0.059816	IL17RA/TNF/IL17B/MAPK13/IL17D/MMP9/CXCL10/CCL7/MMP1/MAPK4/IL1B/JUND/CXCL1/CSF3/FOSL1/CXCL5/PTGS2/IL6	18	Organismal Systems	Immune system
hsa04971	Gastric acid secretion	14/847	75/7914	0.0263198	0.0746932	0.0452533	ADCY7/PLCB2/CALML4/PRKCB/ADCY3/CA2/GNAI1/PLCB4/ITPR3/MYLK/ATP1A2/ADCY5/CAMK2G/ADCY9	14	Organismal Systems	Digestive system		hsa05216	Thyroid cancer	9/963	37/7914	0.0299372	0.0881483	0.059816	NCOA4/BAX/PPARG/GADD45A/TCF7/GADD45B/LEF1/GADD45G/MYC	9	Human Diseases	Cancer: specific types
hsa05031	Amphetamine addiction	13/847	68/7914	0.0264183	0.0746932	0.0452533	CALML4/PPP1CB/PRKCB/MAOA/MAOB/GRIA3/PPP1CA/GRIA1/ADCY5/GRIA2/CAMK2G/CACNA1C/FOS	13	Human Diseases	Substance dependence		hsa04750	Inflammatory mediator regulation of TRP channels	19/963	100/7914	0.031057	0.0906065	0.0614841	ADCY7/PIK3CD/PRKCD/PLCB2/PLCB4/TRPV4/PPP1CA/CAMK2G/MAPK13/TRPV2/PLCG2/PTGER4/CALML4/PTGER2/PPP1CB/ITPR3/IL1B/IGF1/BDKRB2	19	Organismal Systems	Sensory system
hsa04625	C-type lectin receptor signaling pathway	18/847	104/7914	0.0265405	0.0746932	0.0452533	PRKCD/MAPK13/PLCG2/SYK/CALML4/LSP1/NLRP3/ITPR3/PYCARD/IRF1/FCER1G/IL10/AKT3/NFATC2/EGR2/CASP1/CLEC7A/IL1B	18	Organismal Systems	Immune system		hsa05161	Hepatitis B	28/963	162/7914	0.0337586	0.0975931	0.066225	PIK3CD/MYD88/FASLG/RB1/GRB2/TLR2/TNF/ATP6AP1/BID/MAP3K1/MAPK13/PTK2B/AKT3/STAT1/BAX/MMP9/IRF7/TGFB3/IFIH1/JAK3/IRAK1/NFATC4/TGFB2/EGR2/BIRC5/TLR4/MYC/IL6	28	Human Diseases	Infectious disease: viral
hsa05219	Bladder cancer	9/847	41/7914	0.026659	0.0746932	0.0452533	DAPK1/MMP9/EGFR/MYC/ERBB2/CXCL8/HBEGF/VEGFA/MMP1	9	Human Diseases	Cancer: specific types
hsa00520	Amino sugar and nucleotide sugar metabolism	10/847	48/7914	0.0282208	0.0783631	0.0474767	RENBP/NPL/HK3/HEXA/HK2/HEXB/CYB5R4/GNPDA2/CHIT1/GFPT2	10	Metabolism	Carbohydrate metabolism
hsa00910	Nitrogen metabolism	5/847	17/7914	0.028722	0.079049	0.0478923	GLUL/CA2/CA5B/CPS1/CA12	5	Metabolism	Energy metabolism
hsa05230	Central carbon metabolism in cancer	13/847	69/7914	0.0294846	0.080436	0.0487326	HK3/SLC7A5/PFKM/HK2/IDH1/EGFR/AKT3/MYC/FGFR2/NTRK3/GLS/ERBB2/TIGAR	13	Human Diseases	Cancer: overview
hsa01522	Endocrine resistance	17/847	98/7914	0.0299288	0.0809378	0.0490366	GRB2/ADCY7/MAPK13/ADCY3/MMP9/PTK2/SHC4/JAG1/ADCY5/EGFR/AKT3/ERBB2/IGF1R/ADCY9/IGF1/HBEGF/FOS	17	Human Diseases	Drug resistance: antineoplastic
hsa04614	Renin-angiotensin system	6/847	23/7914	0.0302974	0.0812284	0.0492127	CTSA/NLN/ANPEP/MME/AGTR1/CPA3	6	Organismal Systems	Endocrine system
hsa00380	Tryptophan metabolism	9/847	42/7914	0.030824	0.0819338	0.04964	KMO/MAOA/MAOB/TPH1/TDO2/ALDH1B1/AADAT/KYNU/CYP1B1	9	Metabolism	Amino acid metabolism
hsa04928	Parathyroid hormone synthesis, secretion and action	18/847	106/7914	0.0315297	0.0830996	0.0503463	ADCY7/PLCB2/ARRB2/ARRB1/PRKCB/ADCY3/MAFB/GNAI1/LRP6/PLCB4/ITPR3/ADCY5/EGFR/MMP16/SOST/ADCY9/HBEGF/FOS	18	Organismal Systems	Endocrine system
hsa04371	Apelin signaling pathway	22/847	137/7914	0.0335267	0.0876201	0.0530851	PIK3R6/ADCY7/PLCB2/PIK3R5/GNG12/CALML4/ADCY3/GNAI1/PLCB4/ITPR3/PIK3CG/MYLK/JAG1/ADCY5/AKT3/AGTR1/RYR2/PRKAA2/GNG2/RYR3/ADCY9/SPP1	22	Environmental Information Processing	Signal transduction
hsa04012	ErbB signaling pathway	15/847	85/7914	0.0347845	0.0901499	0.0546178	GRB2/PLCG2/PRKCB/PTK2/BTC/GAB1/SHC4/PAK3/EGFR/AKT3/MYC/ERBB4/CAMK2G/ERBB2/HBEGF	15	Environmental Information Processing	Signal transduction
hsa00511	Other glycan degradation	5/847	18/7914	0.0363672	0.0934727	0.056631	MAN2B1/FUCA1/NEU1/HEXA/HEXB	5	Metabolism	Glycan biosynthesis and metabolism
hsa04911	Insulin secretion	15/847	86/7914	0.0381384	0.0972216	0.0589022	ADCY7/PLCB2/KCNN4/PRKCB/ADCY3/KCNMB1/PLCB4/ITPR3/ATP1A2/ADCY5/RYR2/CAMK2G/ADCY9/KCNMA1/CACNA1C	15	Organismal Systems	Endocrine system
