# Supplementary material for: TMEM106A mediates atherosclerosis progression through macrophage-centered immune responses and chemokine signaling
Source: Front Immunol. 2025 Dec 12;16:1681645. doi: 10.3389/fimmu.2025.1681645 (PMC12741138; doi:10.3389/fimmu.2025.1681645)
Supplement: Supplementary file 4 [file Table4.xls]

## Sheet: gsea_sortKEGG
GSEA analysis of three datasets
GSEA-GSE28829
ID "Description" "setSize" "enrichmentScore" "NES" "pvalue" "p.adjust" "qvalue" "rank" "leading_edge" "core_enrichment"
hsa04672 "hsa04672" "Intestinal immune network for IgA production" 43 0.802339180794072 2.31187795692694 4.5366620801535e-10 9.61205278232523e-09 6.02898513283558e-09 1193 "tags=44%, list=6%, signal=42%" "3569/10673/3108/3122/3126/7852/3109/940/3113/3115/3117/942/6387/941/608/3600/3119/3601/3676"
hsa05144 "hsa05144" "Malaria" 47 0.796827699633606 2.31136844683984 1.39200235233032e-10 3.62991382646137e-09 2.27679736980344e-09 770 "tags=38%, list=4%, signal=37%" "3569/6401/6347/7412/948/3689/5175/3383/2532/6403/3576/3683/3040/3082/3820/7097/4233/7099"
hsa05332 "hsa05332" "Graft-versus-host disease" 35 0.787119981499944 2.15990077046505 1.17517013855544e-07 1.53224106527036e-06 9.61070315741694e-07 2526 "tags=57%, list=12%, signal=50%" "3569/3108/3122/3126/3109/940/3113/3115/3117/355/942/941/3119/3002/3106/3105/3134/7124/3553/3107"
hsa05330 "hsa05330" "Allograft rejection" 33 0.77612230310125 2.08592004564222 1.58875041448384e-06 1.45563889327033e-05 9.13022997797256e-06 2800 "tags=58%, list=13%, signal=50%" "3108/3122/3126/3109/940/3113/3115/3117/355/942/941/3119/3002/3106/3105/3134/7124/3107/958"
hsa05150 "hsa05150" "Staphylococcus aureus infection" 76 0.759473864678813 2.36431166227565 1e-10 2.825e-09 1.7719298245614e-09 2043 "tags=41%, list=10%, signal=37%" "3426/3689/2213/713/714/3108/3122/712/3126/3875/3383/728/719/3109/6403/3113/718/3683/3115/3117/6404/9103/629/2359/2215/3119/3861/1675/716/3075/715"
hsa05310 "hsa05310" "Asthma" 26 0.756049180695176 1.9445892970407 0.000130670725605117 0.000750802982714149 0.000470927503518888 1045 "tags=35%, list=5%, signal=33%" "2207/3108/3122/3126/3109/3113/3115/3117/3119"
hsa05323 "hsa05323" "Rheumatoid arthritis" 85 0.75000054617442 2.36650372082704 1e-10 2.825e-09 1.7719298245614e-09 2533 "tags=52%, list=12%, signal=46%" "3569/10673/6347/54/3689/3108/3122/3126/3383/3109/940/3113/3576/7010/3683/3115/6352/3117/4312/2921/7097/7099/942/6387/941/10312/1514/3600/2353/3119/523/1513/3725/2919/7422/6364/3606/528/533/1435/51382/7124/3553/8792"
hsa04610 "hsa04610" "Complement and coagulation cascades" 83 0.746185346006666 2.35135985652377 1e-10 2.825e-09 1.7719298245614e-09 2135 "tags=39%, list=10%, signal=35%" "5265/3426/3689/2162/713/714/5327/712/728/719/5329/7056/11326/5270/7450/7035/718/730/2152/624/629/2157/1380/10544/5328/2153/5104/1675/716/3075/715/966"
hsa05140 "hsa05140" "Leishmaniasis" 71 0.726481191901374 2.24220050292425 3.55977685142995e-10 8.04509568423168e-09 5.04613981746561e-09 2495 "tags=48%, list=12%, signal=42%" "3689/3108/3122/4688/3126/65108/1535/5743/3109/3113/718/3115/3117/4792/1536/9103/4689/5777/7097/2215/7099/5603/2353/3119/3676/3725/4615/5594/3459/6772/3460/7124/653361/3553"
hsa04061 "hsa04061" "Viral protein interaction with cytokine and cytokine receptor" 92 0.725466279373897 2.31869235622802 1e-10 2.825e-09 1.7719298245614e-09 2567 "tags=43%, list=12%, signal=38%" "3569/6362/6363/6347/9547/1230/6355/6366/6357/7852/51554/1436/3576/10563/5473/6352/6351/57007/7133/3561/8743/3587/2921/3572/729230/3588/6387/6368/2919/3627/6364/3606/8764/1435/6373/1234/7124/1236/6376/87…
hsa04940 "hsa04940" "Type I diabetes mellitus" 39 0.697983534967375 1.96530685032376 4.08805282606434e-05 0.000271735276085453 0.000170441005338493 2526 "tags=49%, list=12%, signal=43%" "3108/3122/3126/3109/940/3113/3115/3117/355/942/941/3119/3002/3106/3105/3134/7124/3553/3107"
hsa05134 "hsa05134" "Legionellosis" 54 0.694800119874408 2.05949451032766 1.37936957820413e-06 1.29890635280889e-05 8.14715364904196e-06 2579 "tags=41%, list=12%, signal=36%" "3569/3689/929/3576/29108/718/7100/834/4792/2921/7097/7099/4671/840/4615/836/2919/3606/3310/7124/3553/4791"
hsa05320 "hsa05320" "Autoimmune thyroid disease" 48 0.692661083946257 2.02472774118282 7.3921454912361e-06 5.91576534467818e-05 3.7105561236609e-05 1985 "tags=33%, list=10%, signal=30%" "3108/3122/3126/3109/940/3113/3115/3117/355/942/941/3119/3002/3106/3105/3134"
hsa04612 "hsa04612" "Antigen processing and presentation" 67 0.692107924708558 2.11817900286363 6.77038330718229e-08 9.18063976453919e-07 5.75838917074031e-07 2616 "tags=42%, list=13%, signal=37%" "10437/3108/3122/1520/3126/5641/3109/3113/3115/3117/3308/1508/920/2923/1514/3119/6890/3106/3105/3309/6891/3134/3310/5720/7124/3107/4261/5721"
hsa04668 "hsa04668" "TNF signaling pathway" 113 0.681790036207682 2.22466739382989 1e-10 2.825e-09 1.7719298245614e-09 2999 "tags=43%, list=14%, signal=37%" "4318/3569/6401/6347/7412/7128/1326/3383/7424/5743/3659/6352/7133/4792/330/2921/355/9021/5603/8503/3600/2353/197259/3726/329/840/3725/836/2919/5594/3627/90993/5295/8772/5602/6364/9020/843/9586/5293/1435/7124/5608/3553/6376/64127/1906/1147/110…
hsa05143 "hsa05143" "African trypanosomiasis" 35 0.677085436005362 1.85795989083114 0.000219783837403952 0.00112888971030212 0.00070807552082294 2556 "tags=34%, list=12%, signal=30%" "3569/6401/7412/3910/3383/3040/355/4615/3606/7124/3553/5330"
hsa04620 "hsa04620" "Toll-like receptor signaling pathway" 102 0.668887052781617 2.16728755727934 7.17364715152528e-10 1.43050963786298e-08 8.97261129788302e-09 3322 "tags=40%, list=16%, signal=34%" "3569/1326/6696/929/23643/3576/7100/6352/6351/4792/51284/7096/7097/7098/7099/5603/942/8503/941/2353/1513/3725/4615/3665/5594/3627/5295/8772/5602/6772/5293/6373/7124/5608/3553/958/7297/1147/10379/3551/…
hsa05133 "hsa05133" "Pertussis" 71 0.667093607506286 2.05890756556738 3.26388395123123e-07 3.81536779126685e-06 2.39311999328025e-06 2043 "tags=34%, list=10%, signal=31%" "3569/3689/713/714/712/929/23643/3394/3576/29108/718/3659/834/7099/5603/2353/840/3725/4615/836/5594/5602/716/715"
hsa05340 "hsa05340" "Primary immunodeficiency" 36 0.662467354602713 1.82772476644332 0.000363059255984514 0.00180995717321691 0.00113526268899182 2800 "tags=42%, list=13%, signal=36%" "100/29760/3561/920/84876/973/3575/7374/6890/695/6891/915/4261/916/958"
hsa05219 "hsa05219" "Bladder cancer" 41 0.66162900806292 1.88113300266489 0.00024531457991626 0.00124121854614346 0.000778531738304548 1330 "tags=27%, list=6%, signal=25%" "4318/1839/1612/3576/4609/5925/4893/4312/1890/5594/7422"
hsa04142 "hsa04142" "Lysosome" 130 0.660435946710972 2.19577716115031 1e-10 2.825e-09 1.7719298245614e-09 4135 "tags=56%, list=20%, signal=45%" "54/7805/1075/1520/5641/3988/968/23312/3916/1522/1508/79158/2581/53/4125/10577/2717/1512/4891/10312/1514/2517/2990/1513/1509/3920/4758/4668/1511/57192/2720/2588/8692/164/8906/23062/533/26088/23659/5538/4864/3373/285362/1203/5476/1497/23163/27074/1657/2519…
hsa05120 "hsa05120" "Epithelial cell signaling in Helicobacter pylori infection" 70 0.651201125391323 2.0085204932792 1.27232675139243e-06 1.26858461388834e-05 7.95696606133966e-06 4165 "tags=56%, list=20%, signal=45%" "1839/3576/4067/6352/5803/50848/4792/58494/2921/4233/5603/10312/102/523/1445/3725/836/2919/5602/6868/9020/528/533/51382/1147/9550/8992/9114/1956/3551/5601/10392/537/534/527/526/516…
hsa04145 "hsa04145" "Phagosome" 143 0.650135592908775 2.19260091276361 1e-10 2.825e-09 1.7719298245614e-09 2268 "tags=33%, list=11%, signal=29%" "948/3689/2213/4360/3108/3122/1520/929/4688/3126/1535/81035/11151/4973/3109/3113/718/3115/3117/3916/8685/1536/9103/4689/7097/2215/7099/949/10312/1514/3119/523/7846/3920/6890/3106/7280/7059/3105/338382/528/6891/3134/715/533/51382/7037"
hsa04640 "hsa04640" "Hematopoietic cell lineage" 92 0.642316530056241 2.05293405202191 5.80650307111025e-08 8.20168558794323e-07 5.14435798405382e-07 2764 "tags=39%, list=13%, signal=34%" "3569/948/3108/290/3122/929/3126/951/3655/931/3109/1436/3113/3115/3117/947/3574/920/1380/3575/3119/4311/3676/914/952/3815/966/1435/7037/915/7124/3553/916/3673/3554/100133941"
hsa04662 "hsa04662" "B cell receptor signaling pathway" 80 0.641949947510359 2.01535770694931 7.97426019603938e-07 8.44773189517922e-06 5.29868605131564e-06 3415 "tags=49%, list=16%, signal=41%" "2213/4067/29760/4792/25780/6850/4794/4893/5880/5777/1380/10288/973/8519/8503/2353/10990/5530/971/7409/3725/5594/5295/695/2932/10859/55024/2885/8915/10892/5293/3635/10451/118788/1147/11027/3551/5579/7410"
hsa04380 "hsa04380" "Osteoclast differentiation" 131 0.639556286940266 2.13024097336945 1.5999770838035e-10 3.87423022435275e-09 2.4300403829196e-09 3322 "tags=47%, list=16%, signal=39%" "54/2213/4688/7305/1535/3709/1436/3937/4982/29760/54209/4792/6850/9103/4689/9021/10288/2215/5603/2534/8503/2353/10990/5530/1513/3726/3725/5594/5295/2354/488/695/5602/3459/10859/9020/5468/2885/5971/2274/6772/3460/…
hsa05321 "hsa05321" "Inflammatory bowel disease" 61 0.636185620490159 1.91418346591171 1.95465066926054e-05 0.000144049255843331 9.03522734989997e-05 2495 "tags=38%, list=12%, signal=33%" "3569/3108/3122/3126/3109/3113/3115/7100/3117/3561/7097/7099/3119/3725/3459/3606/6772/3460/3595/6095/3594/7124/3553"
hsa05164 "hsa05164" "Influenza A" 160 0.635538496983761 2.16408923239029 1e-10 2.825e-09 1.7719298245614e-09 3316 "tags=40%, list=16%, signal=34%" "3569/6347/4939/3108/3838/3122/4600/3126/4938/3383/3109/3113/3576/29108/3115/834/6352/3117/4792/91543/8743/23586/51284/90865/4599/355/9021/7098/7099/55916/8503/637/3119/4615/3665/7177/836/5594/3627/5295/8772/3459/3606/5611/6772/8766/3460/5293/29107/712…
hsa05171 "hsa05171" "Coronavirus disease - COVID-19" 221 0.629085442229872 2.19231103431522 1e-10 2.825e-09 1.7719298245614e-09 3996 "tags=42%, list=19%, signal=34%" "3569/6347/1839/2162/713/714/4939/712/4600/4938/728/719/6403/6160/7450/3576/718/834/730/4792/200916/6850/1536/629/23586/51284/9636/4312/3572/4599/7097/7098/7099/6231/5603/8503/6229/2353/3725/4615/5594/3627/5295/6167/5602/1675/6868/61…
hsa04064 "hsa04064" "NF-kappa B signaling pathway" 99 0.628697598569903 2.03315307356825 2.0830122171608e-07 2.52193264863397e-06 1.58183634536271e-06 2904 "tags=38%, list=14%, signal=33%" "10673/6363/7412/7128/929/23643/6366/3383/6357/5743/3576/4067/6351/29760/4792/6850/330/23586/2921/5328/7099/6387/597/329/4615/2919/695/9020/5971/8915/10892/7124/3553/8792/4791/3554/958/1147"
hsa05142 "hsa05142" "Chagas disease" 99 0.621713689403638 2.01056772185192 4.48038988354266e-07 5.0628405684032e-06 3.17557458412497e-06 2682 "tags=35%, list=13%, signal=31%" "3569/6347/713/714/712/3576/718/6352/4792/624/355/7097/7099/5603/5519/8503/919/2353/9630/3725/4615/5594/2769/5295/8772/5602/3459/107/3460/5293/915/7124/3553/5330/916"
hsa05416 "hsa05416" "Viral myocarditis" 62 0.619925580129547 1.87773972231916 8.36186804353451e-05 0.00050619165477825 0.000317499500901122 2056 "tags=37%, list=10%, signal=34%" "3689/3108/3122/3126/3383/3109/940/3113/3683/3115/3117/5880/2534/942/941/637/3119/836/3106/3105/6445/3134/27"
hsa04514 "hsa04514" "Cell adhesion molecules" 148 0.613100253739243 2.06922593631309 9.44371612532739e-10 1.77856653693666e-08 1.1155734838106e-08 1985 "tags=26%, list=10%, signal=24%" "6401/7412/3689/5175/6614/3108/3122/1003/3126/6402/3383/3655/3109/6403/940/3113/3683/3115/3117/50848/947/3384/6404/58494/7122/920/3897/942/1462/941/57689/3119/3676/3106/914/3385/3105/8506/3134"
hsa04933 "hsa04933" "AGE-RAGE signaling pathway in diabetic complications" 99 0.611508384454632 1.97756465778587 1.11759723732545e-06 1.14807716197978e-05 7.20110500605231e-06 2926 "tags=37%, list=14%, signal=32%" "3569/6401/6347/7412/3383/7424/7056/3576/2152/1277/1286/1281/1536/4893/1278/5603/8503/4846/3725/836/5594/7422/5295/5602/6772/5580/5293/1958/183/595/7124/3553/5330/1027/5292/1906/1282"
hsa05169 "hsa05169" "Epstein-Barr virus infection" 196 0.609656085957988 2.10521534791505 1e-10 2.825e-09 1.7719298245614e-09 3332 "tags=38%, list=16%, signal=32%" "3569/7128/4939/3108/3122/3126/4938/3383/3109/3113/4609/3683/4067/3115/3117/29760/4792/6850/5925/4794/23586/9636/355/1380/7097/953/2923/5603/8503/637/919/3119/6890/3725/4615/3665/836/3106/3627/5295/8772/695/5602/6502/9020/5971/3105/677…
hsa04650 "hsa04650" "Natural killer cell mediated cytotoxicity" 121 0.60929200500523 2.00292188722556 2.87583360063256e-08 4.43139813915653e-07 2.77951381496544e-07 2618 "tags=32%, list=13%, signal=28%" "3689/2207/962/3383/7305/4277/3683/3937/3384/8743/6850/10870/4893/5880/5777/355/2215/2534/8503/637/919/5530/7409/3002/836/3106/5594/5295/399694/3459/2885/3105/3460/2185/5293/7124/3107/8797/10451"
hsa04623 "hsa04623" "Cytosolic DNA-sensing pathway" 73 0.603035679280929 1.87298392770836 9.26345509156441e-05 0.000541432978627644 0.000339603979763341 3234 "tags=34%, list=16%, signal=29%" "3569/29108/834/6352/6351/4792/23586/90865/197259/840/3665/836/3627/8772/3606/9447/25939/340061/3553/1687/1147/11035/58511/11277/3551"
hsa05145 "hsa05145" "Toxoplasmosis" 106 0.595863477359631 1.93985985342447 2.12451316779305e-06 1.84669221508166e-05 1.15830407528798e-05 3577 "tags=42%, list=17%, signal=35%" "3108/3910/3122/3126/23643/3912/3655/3109/3113/3115/3117/4792/330/3587/7097/10105/7099/3588/5603/3119/329/4615/836/5594/5602/3459/3949/6772/3460/3310/1234/7124/5608/4261/958/7297/1147/2773/3551/54205/5601/240/331/2775"
hsa04658 "hsa04658" "Th1 and Th2 cell differentiation" 88 0.594872478234525 1.88199808937498 9.93422471566258e-06 7.48378261913247e-05 4.69406641535401e-05 3370 "tags=40%, list=16%, signal=33%" "3108/3122/3126/3109/3113/3115/28514/3117/4792/3561/4794/920/5603/919/2353/3119/5530/3725/5594/5602/3459/6772/3460/864/3595/915/3594/3516/916/7297/1147/6775/3551/5601/4851"
hsa04657 "hsa04657" "IL-17 signaling pathway" 92 0.593637378248444 1.89734863004776 8.01529463022867e-06 6.17542018101709e-05 3.87341989307701e-05 1698 "tags=26%, list=8%, signal=24%" "4318/3569/6347/7128/5743/3576/4792/6279/4312/2921/6280/5603/2353/3725/836/2919/5594/3627/8772/2354/2932/5602/6364/7184"
hsa01523 "hsa01523" "Antifolate resistance" 30 0.590538620551153 1.5683324615915 0.012995618939183 0.0407918038924355 0.0255859164299704 3401 "tags=43%, list=16%, signal=36%" "3569/9429/7298/2350/8836/7124/3553/1147/200895/6472/3551/6470/2618"
hsa05152 "hsa05152" "Tuberculosis" 173 0.586324603221313 2.01254164059481 3.82582413676791e-09 6.48477191182161e-08 4.06745513487957e-08 2096 "tags=28%, list=10%, signal=26%" "3569/3689/2207/2213/4360/3108/3122/1520/929/3126/11151/3109/3113/718/3115/3117/3916/6850/4046/3587/9103/7096/7097/2215/7099/3588/5603/10312/637/3119/5530/1509/3920/4615/836/5594/8772/1054/5602/3459/3606/843/8877/6772/817/34…
hsa05417 "hsa05417" "Lipid and atherosclerosis" 209 0.584758812745022 2.02589923763482 1e-10 2.825e-09 1.7719298245614e-09 2618 "tags=32%, list=13%, signal=28%" "4318/3569/6401/6347/7412/948/9619/929/4688/23643/3383/1535/4973/6403/3576/29108/4067/834/6352/4792/3308/8743/1536/4893/4689/4312/2921/355/7097/7099/5603/8503/637/9451/2353/5530/4846/7494/6648/7409/840/3725/4615/3665/836/2919/5594/5295/29…
hsa04621 "hsa04621" "NOD-like receptor signaling pathway" 176 0.581529155136756 1.99653414875784 3.48359795010863e-09 6.21547213203592e-08 3.89854175026007e-08 3886 "tags=38%, list=19%, signal=31%" "3569/6347/7128/4939/114769/4938/1535/3709/3576/29108/834/6352/4792/84674/330/1508/1536/22900/2921/7099/5603/2633/5027/3428/329/4671/63940/3725/4615/3665/90550/2635/2919/5594/8772/837/5602/3606/51393/9…
hsa04670 "hsa04670" "Leukocyte transendothelial migration" 110 0.577318238324505 1.88192501862831 4.90284226238604e-06 4.15515881737217e-05 2.60624772895258e-05 1379 "tags=22%, list=7%, signal=20%" "4318/7412/3689/5175/7070/4688/1003/3383/1535/7852/3683/50848/58494/1536/7122/4689/5880/11069/5603/6387/8503/3676/7409/5295"
hsa04664 "hsa04664" "Fc epsilon RI signaling pathway" 64 0.572751104685838 1.73580838116354 0.000397019134004713 0.00195057226706663 0.00122346094689477 2618 "tags=34%, list=13%, signal=30%" "2207/5321/241/4067/3937/6850/4893/5880/5603/2534/8503/7409/5594/5295/695/5602/2885/5293/7124/5608/3635/10451"
hsa05162 "hsa05162" "Measles" 136 0.571512589851534 1.90863933717582 6.08100560380483e-07 6.64987386996722e-06 4.1710123326607e-06 3332 "tags=35%, list=16%, signal=29%" "3569/7128/2213/4939/4600/4938/940/4792/3561/23586/51284/4599/355/7097/7099/8503/440275/637/9451/2353/3725/4615/3665/836/5295/8772/2932/5602/6772/3310/5293/915/595/3553/9134/7157/1027/916/7297/1147/317/5610/10379/3551/54205/5601/8…
hsa04979 "hsa04979" "Cholesterol metabolism" 51 0.57144244958585 1.68118417533941 0.00376824812893656 0.0148539083222034 0.00931684359908428 780 "tags=20%, list=4%, signal=19%" "948/4023/5360/348/3988/341/6646/57552/10577/949"
hsa03030 "hsa03030" "DNA replication" 36 0.570327997157938 1.5735154316045 0.0104827936849217 0.0351848223682025 0.0220690393366772 4242 "tags=56%, list=20%, signal=44%" "5983/5111/5985/4171/6119/79621/2237/5984/56655/5427/6118/54107/5422/10535/5557/29935/3978/4174/5424/6742"
hsa04062 "hsa04062" "Chemokine signaling pathway" 183 0.568735134031013 1.96025337642641 8.96542635133661e-09 1.44727596814434e-07 9.07777505248118e-08 2618 "tags=30%, list=13%, signal=27%" "6362/6363/6347/9547/1230/6355/3055/6366/58191/6357/7852/9844/3576/10563/5473/4067/6352/6351/4792/2268/4893/2791/5880/2921/729230/409/6387/8503/408/7409/59345/6368/2919/5594/3627/5295/399694/2932/6364/107/2885…
hsa04659 "hsa04659" "Th17 cell differentiation" 103 0.562860543551179 1.82803376956734 3.91143632271155e-05 0.000265195382679843 0.000166338976250049 2904 "tags=33%, list=14%, signal=29%" "3569/3108/3122/3126/3109/3113/3115/3117/4792/3561/196/4794/920/3572/3091/5603/919/2353/3119/5530/3725/5594/5602/3459/6772/3460/915/6095/3594/3553/916/3554/7297/1147"
hsa05167 "hsa05167" "Kaposi sarcoma-associated herpesvirus infection" 190 0.562511906999389 1.94246898565259 3.14465071527761e-08 4.63494170643091e-07 2.90718281229326e-07 3322 "tags=34%, list=16%, signal=29%" "3569/1230/3055/3383/4277/5743/3709/3576/4609/718/4067/4792/6850/5925/4893/2791/1827/2921/3572/355/3091/285/7098/5603/942/7538/8503/637/2353/5530/59345/3725/3665/836/3106/2919/5594/7422/529…
hsa05418 "hsa05418" "Fluid shear stress and atherosclerosis" 132 0.558469361763831 1.86143707941062 5.10726852572657e-06 4.22283909810075e-05 2.64869895300839e-05 3322 "tags=39%, list=16%, signal=33%" "4318/6401/6347/7412/5175/5327/4688/1003/3162/3383/1535/10365/7056/5880/5603/2952/8503/1514/2353/652/4846/3725/2949/7422/5295/4257/5602/92/3791/7184/4258/659/5293/387082/4205/5155/7124/5608/653361/3…
hsa05322 "hsa05322" "Systemic lupus erythematosus" 101 0.557989553009734 1.80790026118209 6.94393903504623e-05 0.000427999151432849 0.000268454676570208 1444 "tags=21%, list=7%, signal=19%" "713/714/3108/3122/712/3126/3109/940/3113/718/3115/3117/730/2215/942/941/8334/3119/6632/1511/3014"
hsa00480 "hsa00480" "Glutathione metabolism" 51 0.550851396941067 1.62060528085042 0.00748078472745633 0.0264165210688302 0.0165692819621291 2908 "tags=33%, list=14%, signal=29%" "6241/290/27306/493869/3417/51056/2876/2952/2949/2687/4257/2882/4258/2937/51060/50484/373156"
hsa04060 "hsa04060" "Cytokine-cytokine receptor interaction" 283 0.546974229008732 1.93225688959054 1e-10 2.825e-09 1.7719298245614e-09 2800 "tags=27%, list=13%, signal=24%" "3569/10673/6362/1439/6363/6347/9547/1230/6355/3557/6366/58191/6357/7852/51554/1436/3576/10563/5473/6352/4982/6351/57007/7133/4804/3561/9235/8743/650/939/3574/3587/3625/920/90865/654/2921/3572/355/729230/27242/3588/6387/3575/…
hsa04625 "hsa04625" "C-type lectin receptor signaling pathway" 102 0.54436560013059 1.76382064336222 0.000184547443633307 0.000995940080540128 0.000624685285729253 2579 "tags=30%, list=12%, signal=27%" "3569/2207/5743/3709/29108/3659/834/4792/6850/4046/1959/4893/5603/8503/5530/3725/5594/5295/5602/9020/5971/6772/5580/1960/8915/10892/5293/22808/7124/3553/4791"
hsa00520 "hsa00520" "Amino sugar and nucleotide sugar metabolism" 49 0.540637841570349 1.58321807804889 0.0121075443586172 0.038721297524257 0.024287229001397 3679 "tags=43%, list=18%, signal=35%" "80896/1118/3099/3101/80146/91373/55577/8790/54187/5973/10020/7358/2762/5238/51167/9945/10007/29925/2821/3074/55276"
hsa04210 "hsa04210" "Apoptosis" 135 0.539770414477904 1.80244292489924 2.37337374284461e-05 0.000167619520588401 0.000105136292994432 3344 "tags=37%, list=16%, signal=31%" "1439/1075/1520/3709/4792/1522/8743/330/1508/4893/355/1512/5366/8503/597/1514/637/9451/2353/7846/1513/329/1509/5783/840/3725/3002/836/5594/5295/8772/5602/9020/843/143/5293/4001/7124/8797/7157/332/1147/317/1521/1519/839/3551/542…
hsa05161 "hsa05161" "Hepatitis B" 161 0.525831717531075 1.79364342869815 7.50377315106672e-06 5.91576534467818e-05 3.7105561236609e-05 3450 "tags=32%, list=17%, signal=27%" "4318/3569/3576/4609/4792/5925/1959/23586/4893/355/7097/7098/7099/5603/5111/8503/637/2353/3725/4615/3665/836/5594/90993/5295/8772/5602/2885/843/9586/6772/1960/2185/5293/7124/5608/9134/7157/1387/332/7297/1147/317/6775/3551/5420…
hsa05160 "hsa05160" "Hepatitis C" 153 0.516163217505429 1.75667890523928 3.52647625336585e-05 0.000243974581610413 0.000153028615076241 3368 "tags=29%, list=16%, signal=25%" "4939/4600/4938/3434/4609/4792/91543/5925/7122/23586/4893/4599/355/9021/10062/7098/949/5519/8503/440275/637/9451/3665/836/5594/3627/5295/8772/2932/3949/2885/6772/5293/595/7124/7157/7297/1147/317/5610/10379/1956/3551/54205/753…
hsa04936 "hsa04936" "Alcoholic liver disease" 138 0.514741839616724 1.72499456829534 0.000134018971168347 0.00075720718710116 0.000474944424140457 1677 "tags=19%, list=8%, signal=17%" "3569/713/714/712/929/23643/728/719/3576/718/4792/6319/9370/2921/355/7099/5603/4615/34/836/2919/8772/2932/8310/5602/9020"
hsa05135 "hsa05135" "Yersinia infection" 135 0.513133677605598 1.71349548237532 0.0001599513078097 0.000888909727008004 0.000557552444824147 3856 "tags=37%, list=19%, signal=30%" "3569/6347/9844/3576/29108/3937/834/4792/920/5880/7099/5603/10095/8503/2353/3676/10094/7409/3725/4615/5594/5295/2932/5602/6197/3606/2533/5829/6195/2185/5293/8935/7124/5608/3553/10451/10092/81873/1147/8976/3551/391/5601/7…
hsa04926 "hsa04926" "Relaxin signaling pathway" 126 0.511291855065911 1.69054594419064 0.0001850862096579 0.000995940080540128 0.000624685285729253 1838 "tags=24%, list=9%, signal=22%" "4318/7424/1910/4792/1277/1286/1281/4893/2791/1278/4312/5603/409/8503/2353/408/4846/59345/3725/5594/7422/2769/90993/5295/399694/5602/107/2885/9586/196883"
hsa05166 "hsa05166" "Human T-cell leukemia virus 1 infection" 217 0.510220215968646 1.77425528469435 1.32658033888656e-06 1.28488781395013e-05 8.05922491594243e-06 2800 "tags=30%, list=13%, signal=26%" "3569/3689/3108/3122/3126/3383/3109/3113/4609/3683/3115/3117/4792/9232/4487/3561/4316/5925/1959/4893/920/2113/9133/7538/8503/3600/2353/3119/3601/5530/8379/3725/3106/5594/90993/9184/5295/5602/107/90…
hsa04666 "hsa04666" "Fc gamma R-mediated phagocytosis" 92 0.508738188021167 1.62599886641736 0.00200568564748022 0.00860667638602274 0.00539838108982019 2832 "tags=34%, list=14%, signal=29%" "2213/4082/3055/65108/5321/4067/6850/5880/2215/8936/10095/50807/85477/8503/55616/10094/7409/5594/5295/8613/3985/8877/5580/5293/653361/3635/10451/6198/10092/81873/2934"
hsa05235 "hsa05235" "PD-L1 expression and PD-1 checkpoint pathway in cancer" 87 0.504651072490101 1.58901804610014 0.00544981317587497 0.0205276296291291 0.0128755820061607 3234 "tags=36%, list=16%, signal=30%" "940/4792/4794/4893/920/5777/3091/7097/7099/5603/8503/919/2353/10125/5530/3725/4615/5594/5295/3459/6772/3460/5293/915/5608/6198/916/1147/55509/1956/3551"
hsa03320 "hsa03320" "PPAR signaling pathway" 73 0.503051949874142 1.5624419073182 0.0122732132006321 0.0388842922898532 0.0243894645010102 1695 "tags=21%, list=8%, signal=19%" "2171/948/4023/5360/4973/2167/6319/51703/9370/4312/10062/1622/34/8310/5468"
hsa03250 "hsa03250" "Viral life cycle - HIV-1" 60 0.502876552801148 1.51173903465332 0.0144989950123938 0.0445230296175593 0.0279262598439589 4299 "tags=38%, list=21%, signal=31%" "4600/7852/60489/256987/920/4599/9582/684/9972/25939/904/1234/9525/1387/25920/905/2033/5478/8850/7469/85363/27350/11168"
hsa05206 "hsa05206" "MicroRNAs in cancer" 159 0.497529039098496 1.69594336765474 8.90512098865908e-05 0.00052962035353604 0.000332194725708058 3834 "tags=33%, list=18%, signal=27%" "4318/4082/3162/3371/5743/1942/4609/9839/4893/994/5328/6624/1786/4233/10253/8503/5243/836/5594/7422/27086/5295/399694/324/2885/2146/2261/659/5293/5962/5155/23405/595/6768/9134/7157/1027/113130/1387/5292/4855/1956/3551/…
hsa03010 "hsa03010" "Ribosome" 126 0.497084151951424 1.64356930132321 0.000495143628012017 0.00236413647740949 0.00148286156943554 5611 "tags=53%, list=27%, signal=39%" "6160/200916/6231/29088/6229/6167/51318/6170/9801/6158/6169/28998/51373/6206/6235/6233/63875/3921/64960/51121/6189/6210/6136/6187/6156/55173/6223/51021/6224/54948/6159/7311/64983/6207/6155/6165/6168/25873/6161/64963/6175/6164/1122…
hsa05146 "hsa05146" "Amoebiasis" 101 0.486479654237484 1.57620638094703 0.00543300320102701 0.0205276296291291 0.0128755820061607 1774 "tags=22%, list=9%, signal=20%" "3569/3689/3910/929/3912/3576/1277/1286/1281/1278/2921/7097/7099/8503/9630/836/2919/2769/5295/1511/107/338382"
hsa05163 "hsa05163" "Human cytomegalovirus infection" 218 0.483413399560216 1.68243450202266 2.33667753260728e-05 0.000167619520588401 0.000105136292994432 3286 "tags=30%, list=16%, signal=26%" "3569/6347/1230/7852/5743/3709/3576/4609/6352/6351/4792/5925/3587/4893/2791/5880/355/2923/3588/5603/6387/8503/637/5530/59345/6890/836/3106/5594/7422/90993/5295/8772/2932/107/2885/3105/9586/196883/5829/6891…
hsa04660 "hsa04660" "T cell receptor signaling pathway" 119 0.479556338972253 1.57390363972126 0.00318106780496536 0.0127066318642087 0.00797000352917295 3415 "tags=33%, list=16%, signal=28%" "1326/940/3937/4792/4794/4893/920/5777/5603/2534/5519/8503/919/2353/10125/5530/7409/3725/5594/5063/5295/2932/5602/9020/2885/5062/8915/10892/5293/915/3702/7124/10451/916/1147/3551/4690/5601/7410"
hsa04613 "hsa04613" "Neutrophil extracellular trap formation" 161 0.476893007762042 1.6267105635634 0.000406927388235438 0.00197069120874019 0.00123608018682043 1462 "tags=19%, list=7%, signal=17%" "3689/4688/728/1535/6403/7450/718/3683/834/6404/6850/1536/51284/4689/5880/2359/366/7097/10105/2215/7099/5603/8503/8334/1182/5594/5295/1511/3014/837"
hsa05170 "hsa05170" "Human immunodeficiency virus 1 infection" 205 0.476665156746071 1.64989765057585 5.94007992157532e-05 0.000372905017298895 0.000233897883851504 3836 "tags=35%, list=18%, signal=29%" "7852/3709/7133/4792/60489/983/4893/920/2791/5880/355/7097/9133/2923/7099/891/5603/9582/684/8503/637/919/2353/5530/59345/6890/3725/4615/836/3106/5594/5063/5295/8772/5602/3985/3105/5829/6891/3134/5…
hsa05130 "hsa05130" "Pathogenic Escherichia coli infection" 191 0.471405407905693 1.62889057597926 0.000215070968347392 0.00112167781953486 0.000703551993622239 3322 "tags=30%, list=16%, signal=25%" "3569/55930/4644/3071/3576/29108/4542/7100/834/3059/4792/8743/7122/5777/355/7099/8936/5603/2534/10095/9871/57121/2353/7846/4671/10094/840/3725/4615/10802/836/5594/5063/8772/7280/837/5602/3606/5062/712…
hsa01522 "hsa01522" "Endocrine resistance" 96 0.465553922992773 1.49454760961893 0.0117835798339064 0.0380441291780406 0.0238624874831989 3370 "tags=27%, list=16%, signal=23%" "4318/1839/28514/5925/4893/5603/8503/2353/3725/5594/5295/399694/5602/107/2885/196883/5293/595/5469/7157/1027/6198/4855/1956/5601/4851"
hsa01232 "hsa01232" "Nucleotide metabolism" 81 0.465013860030818 1.46236284012982 0.0158647478470221 0.0480191921441116 0.0301191641456623 2693 "tags=32%, list=13%, signal=28%" "6241/129607/4860/100/272/7298/51816/953/1890/7378/1633/159/132/1716/4830/84284/204/3614/7083/1854/7371/10201/270/79077/51251/50484"
hsa04148 "hsa04148" "Efferocytosis" 154 0.464784681624634 1.58183666149222 0.00151248461123374 0.00688826967826268 0.00432054176372942 2272 "tags=21%, list=11%, signal=19%" "948/1847/5175/713/714/6446/712/9023/3988/5743/9844/834/1901/5777/3091/10062/5603/102/286410/840/836/5594/488/6868/5468/338382/8877/817/961/84868/23659/55423"
hsa04611 "hsa04611" "Platelet activation" 120 0.456842824347609 1.49937101332319 0.00563141927159237 0.020978583879888 0.0131584348509156 2066 "tags=22%, list=10%, signal=20%" "8673/2207/83706/3709/5321/7450/4067/3937/1277/6850/1281/1278/84876/5603/2534/8503/5499/10125/4846/5594/5295/695/107/196883/6916/5293"
hsa05168 "hsa05168" "Herpes simplex virus 1 infection" 468 0.452318986836931 1.62310476454119 1.26165355352356e-07 1.58407612831291e-06 9.93582915445455e-07 4028 "tags=28%, list=19%, signal=23%" "3569/6347/4939/3108/3122/3126/4938/3109/3113/10308/718/3115/6352/3117/4792/6850/330/23586/284309/355/9021/7097/7098/2923/684/8503/284406/5499/10224/440275/637/9451/3119/329/6890/4615/3665/836/3106/10189/…
hsa05205 "hsa05205" "Proteoglycans in cancer" 198 0.443626321734342 1.53314931049355 0.00185805972002788 0.00828792427749277 0.00519844963221096 2687 "tags=25%, list=13%, signal=22%" "4318/1839/4060/3709/5329/4609/3082/3059/10855/1277/4893/1278/8323/5777/355/3091/7097/288/5328/4233/7099/5603/287/8503/5499/1514/7409/2719/836/5594/7422/5295/8324/2317/3791/2885/1634/817/7472/5829/5293/22808/5962/595…
hsa05132 "hsa05132" "Salmonella infection" 246 0.436297280286901 1.52995768611067 0.000581274391287254 0.00273683359231082 0.00171662905029277 3364 "tags=27%, list=16%, signal=23%" "3569/5898/929/23643/9844/3071/3576/4609/29108/7100/834/4792/8743/330/5420/57381/6281/7097/7099/5603/10095/2353/197259/7846/329/4671/10094/840/3725/4615/64746/836/5594/5063/8772/7280/837/5287/5602/2317/3606/7184/338382…
hsa05202 "hsa05202" "Transcriptional misregulation in cancer" 180 0.432150434926153 1.48638916246116 0.00487660158659362 0.0187859992938095 0.0117831760824391 3546 "tags=28%, list=17%, signal=23%" "4318/3569/5327/929/2313/1436/7102/3576/4609/4804/3087/330/4005/4086/1848/64332/5328/4233/221037/942/597/329/1050/3002/2120/3728/5468/2130/466/3486/4221/3248/4066/904/2119/7157/1027/4208/958/3020/5966/5…
hsa04110 "hsa04110" "Cell cycle" 156 0.426904270331864 1.45040190715527 0.00815021499669227 0.0284837410709142 0.0178659080773938 5495 "tags=46%, list=26%, signal=34%" "4609/9232/983/5925/994/9133/891/5519/5111/546/10403/8555/8379/9184/5591/2932/4171/7272/8317/6502/701/991/10393/595/26271/9134/7157/10926/1027/5001/9319/113130/1387/11200/114799/996/890/894/7534/8318/9587/1028/545/2033/902/699/4174…
hsa04141 "hsa04141" "Protein processing in endoplasmic reticulum" 165 0.424069363715305 1.4482414099177 0.0145783371314132 0.0445230296175593 0.0279262598439589 4405 "tags=39%, list=21%, signal=31%" "26270/2923/58505/6745/10483/9601/9871/57134/746/9451/7494/10802/10970/51465/5887/5602/4121/4287/6748/7184/3309/56886/51726/5611/3703/10130/55741/10525/3310/6185/7993/6184/23193/85479/10113/23471/1013…
hsa04630 "hsa04630" "JAK-STAT signaling pathway" 163 0.420152809614242 1.43304478473471 0.0138258870081246 0.0429997770252682 0.0269708273842701 3344 "tags=23%, list=16%, signal=20%" "3569/1439/4609/3561/3574/3587/3572/5777/9021/3588/8835/3575/8503/3600/3601/3953/5295/3459/2690/2885/8027/6772/3460/5293/3595/5155/595/3594/1387/5292/7297/3570/10379/9306/1956/6775/894/4170"
hsa05208 "hsa05208" "Chemical carcinogenesis - reactive oxygen species" 210 0.419122965045312 1.45257356793416 0.0031860286385184 0.0127066318642087 0.00797000352917295 3356 "tags=24%, list=16%, signal=21%" "4688/3162/1535/3082/4792/196/4893/25865/3091/10105/4233/5603/2952/8503/2353/6648/514/3725/1836/2949/5594/7422/5295/4257/10327/4711/5602/9020/2885/56901/4707/9377/4258/4722/5580/27/5293/4708/2…
hsa04932 "hsa04932" "Non-alcoholic fatty liver disease" 152 0.417874694077112 1.41915000939751 0.0163632719652879 0.0490898158958639 0.0307906934046406 3439 "tags=26%, list=17%, signal=22%" "3569/3576/9370/355/9021/10062/5603/8503/637/9451/2353/3953/7494/840/1050/3725/836/5295/2932/4711/5602/5468/56901/4707/9377/4722/5293/4708/7124/3553/4694/6392/4696/3570/1327/3551/4702/54205/5601/83737"
hsa05203 "hsa05203" "Viral carcinogenesis" 188 0.410235189206058 1.4135167618756 0.00948772896351112 0.0324882840265684 0.020377684748849 3368 "tags=27%, list=16%, signal=23%" "718/4067/4792/983/6850/5925/1959/4893/3572/5366/85477/8503/5922/8379/3725/3665/836/3106/5594/90993/5295/6502/2885/3105/9586/991/5829/1960/3134/5293/5423/595/1234/9134/3107/1108/4791/7157/1027/1387/3516/2960/2934/2965/5610/…
hsa05020 "hsa05020" "Prion disease" 259 0.404684253702916 1.42122138660102 0.00394798798348442 0.0153835393839221 0.00964904504130495 3370 "tags=22%, list=16%, signal=19%" "3569/713/714/712/4688/1535/3709/6352/730/1536/4689/5880/10105/5603/2534/8503/9451/7846/5530/514/90550/836/5594/90993/5295/7280/2932/4711/5602/5685/6263/3309/56901/4707/9586/9377/4722/5580/3310/5293/4708/1958/7124/653361/3553/4…
hsa04151 "hsa04151" "PI3K-Akt signaling pathway" 351 0.37810146823934 1.35149721470259 0.00620300902837233 0.0228567397893285 0.0143364739557347 3368 "tags=22%, list=16%, signal=19%" "3569/3910/6696/6446/3912/3655/7424/3371/1436/1942/7450/4609/7010/1293/3082/4804/3561/1277/6850/1286/3574/4893/2791/1278/7097/285/4233/7099/5519/3575/8503/57121/4846/3676/59345/5594/7422/90993/5295/2932/7059/3691/269…
hsa05165 "hsa05165" "Human papillomavirus infection" 325 0.375711494483171 1.33619076030443 0.0107406755060931 0.0354320497907493 0.0222241082370171 3799 "tags=28%, list=18%, signal=23%" "3910/6696/4600/3912/3655/3371/5743/7450/3659/1293/1277/1286/5925/4893/9636/1278/8323/4599/355/7098/5519/8503/10312/523/3676/836/3106/5594/7422/90993/5295/8772/2932/8324/7059/3691/324/2885/3105/9586/23462/6772/52…
hsa04022 "hsa04022" "cGMP-PKG signaling pathway" 164 -0.297964638611141 -1.3717662914067 0.0107654900544165 0.0354320497907493 0.0222241082370171 2568 "tags=26%, list=12%, signal=23%" "4773/4882/10000/2626/108/478/5581/84699/5501/147/3643/810/5592/5500/387/85366/151/4638/4878/7417/207/4775/5532/51806/3630/9475/778/5331/114/468/775/8660/4209/5139/115/801/291/111/10398/4881/5350/152/477"
hsa04530 "hsa04530" "Tight junction" 164 -0.30401960740647 -1.39964208944658 0.00666943462579823 0.0240525355121872 0.0150865150549971 3086 "tags=29%, list=15%, signal=25%" "5568/6714/8777/5522/9414/23562/87/7074/2626/5518/91862/51807/1365/57530/5581/5906/4217/57180/1080/50855/387/9074/4301/9368/2017/5010/4627/1739/5590/9080/6794/9475/81/92359/84552/27134/4734/154810/11346/2064/79784/10207/3688/7…
hsa04261 "hsa04261" "Adrenergic signaling in cardiomyocytes" 151 -0.313147754553355 -1.45353722842043 0.00739174713257387 0.0263768660836057 0.0165444090945144 2616 "tags=23%, list=13%, signal=20%" "59283/10000/10368/108/5518/5600/478/4634/84699/5501/147/5578/10369/810/5500/207/51806/778/5331/114/468/783/775/6262/782/5525/115/801/5516/111/7169/5350/818/5502/477"
hsa04740 "hsa04740" "Olfactory transduction" 119 -0.344589373457449 -1.52515024824016 0.00298536378556693 0.0123419307720389 0.00774125140801694 5051 "tags=36%, list=24%, signal=28%" "26341/442194/5567/83988/26658/26245/157/4991/4995/120065/8387/158131/1258/6543/390892/26338/91860/26538/81285/26740/390063/26531/8390/26188/138804/51764/3000/5568/283297/390066/26497/126370/26219/81696/8392/26716/81…
hsa04270 "hsa04270" "Vascular smooth muscle contraction" 128 -0.345947505729757 -1.54024245758831 0.00198844338948804 0.00860667638602274 0.00539838108982019 2191 "tags=30%, list=11%, signal=27%" "5581/552/796/5501/147/5578/810/5592/5500/387/85366/673/133/800/4638/4878/4627/51806/5582/9475/778/5331/114/775/5739/54776/79784/1907/255189/115/801/111/10398/72/94274/4881/4629/10267"
hsa04727 "hsa04727" "GABAergic synapse" 88 -0.348734063709043 -1.46176537441559 0.0100454615308865 0.0340541145897054 0.0213598234656745 3259 "tags=27%, list=16%, signal=23%" "2783/51764/5568/6714/2550/10243/108/2744/23710/5578/5334/2570/81539/94235/5582/10991/778/114/2571/775/774/2752/115/111"
hsa04260 "hsa04260" "Cardiac muscle contraction" 85 -0.369984096041513 -1.55008622781915 0.00927161212101212 0.032072209275746 0.0201167094354935 2616 "tags=20%, list=13%, signal=18%" "59283/10368/1339/478/4634/7384/10369/1346/778/783/775/3270/6262/782/7169/477/845"
hsa04713 "hsa04713" "Circadian entrainment" 95 -0.376078879324676 -1.5920890779703 0.00312186301633108 0.0127066318642087 0.00797000352917295 3284 "tags=31%, list=16%, signal=26%" "4544/2783/51764/5568/3762/117/3765/108/2892/5578/2906/810/5592/94235/51806/5582/8911/5331/114/775/6262/2902/115/801/2891/8864/111/2890/818"
hsa04742 "hsa04742" "Taste transduction" 75 -0.404707655199947 -1.64447545411794 0.00248437798778864 0.0105275517232544 0.00660321517806981 5884 "tags=39%, list=28%, signal=28%" "3350/2784/2559/3354/50831/54429/50834/5567/6340/2558/5332/170572/259287/51764/6326/255022/5568/2550/22953/6338/9177/5024/5153/29850/2914/954/5331/114/775"
hsa04720 "hsa04720" "Long-term potentiation" 66 -0.407061121923264 -1.61993151936689 0.00658802354614165 0.0240144084101293 0.0150626005242854 2121 "tags=30%, list=10%, signal=27%" "5906/5501/5578/2906/810/5500/673/5532/51806/5582/5331/114/468/775/2902/801/2891/2890/818/5502"
hsa05410 "hsa05410" "Hypertrophic cardiomyopathy" 96 -0.418940778169658 -1.77822681342741 0.000211169073567048 0.00111853618655046 0.000701581461522099 2746 "tags=33%, list=13%, signal=29%" "284217/59283/1756/10368/6443/3678/4634/7273/10369/8516/1605/6645/778/7043/3674/783/775/6262/3690/782/2010/3693/22801/3688/3679/5565/6640/8515/3675/7169/6442/1674"
hsa05031 "hsa05031" "Amphetamine addiction" 68 -0.450248778110017 -1.81872921960309 0.000725511727952792 0.00336915720241091 0.00211324252410186 2239 "tags=32%, list=11%, signal=29%" "2892/23237/84699/5501/116444/5578/2906/810/5500/5532/51806/5582/116443/468/775/2902/801/2891/111/4128/2890/818"
hsa05412 "hsa05412" "Arrhythmogenic right ventricular cardiomyopathy" 83 -0.45695488350519 -1.90310297548815 5.27985453073695e-05 0.000337711450173552 0.000211823359525097 2746 "tags=37%, list=13%, signal=33%" "284217/59283/1756/10368/6443/3678/6932/1495/10369/8516/1605/89/6645/778/3674/783/775/6262/3690/782/2010/3693/22801/3688/3679/6640/8515/3675/88/6442/1674"
hsa05414 "hsa05414" "Dilated cardiomyopathy" 101 -0.484572689773084 -2.0543606069436 1.68656227438487e-06 1.50459108162229e-05 9.43727366830313e-06 2746 "tags=36%, list=13%, signal=31%" "284217/59283/1756/10368/6443/108/3678/4634/7273/10369/8516/1605/6645/778/7043/114/3674/783/775/6262/3690/782/2010/3693/22801/115/3688/3679/111/6640/8515/3675/7169/6442/5350/1674"
hsa00350 "hsa00350" "Tyrosine metabolism" 36 -0.485174796289732 -1.66300561176857 0.0115821579883762 0.0377533803659569 0.0236801205835221 873 "tags=42%, list=4%, signal=40%" "7054/5409/3242/1638/7173/1621/2954/218/3081/124/7306/128/8639/125/4128"
hsa00330 "hsa00330" "Arginine and proline metabolism" 47 -0.503641431371459 -1.84568965805463 0.00152395346864219 0.00688826967826268 0.00432054176372942 1461 "tags=38%, list=7%, signal=36%" "1158/1610/5832/54498/4942/4843/8659/8974/112817/217/383/57571/1152/219/4128/4953/224/1160"
hsa05033 "hsa05033" "Nicotine addiction" 39 -0.519145642367712 -1.81873387784798 0.00190247242856651 0.0083758201725201 0.00525358073233678 2252 "tags=54%, list=11%, signal=48%" "2567/2562/773/200959/2903/140679/2559/55879/2558/2564/2569/1137/2892/116444/2906/2570/116443/774/2902/2891/2890"
hsa00410 "hsa00410" "beta-Alanine metabolism" 31 -0.555393330536979 -1.82604818340956 0.00276621188526739 0.0115771090013043 0.00726153087490594 822 "tags=23%, list=4%, signal=22%" "2571/217/57571/23417/8639/219/224"
hsa00071 "hsa00071" "Fatty acid degradation" 42 -0.574558660946147 -2.02834047107804 4.85624902532141e-05 0.000316590080689222 0.000198575365003021 969 "tags=31%, list=5%, signal=30%" "2181/124/2182/2639/37/217/128/1374/3033/125/219/224/33"
GSEA-GSE43292
ID "Description" "setSize" "enrichmentScore" "NES" "pvalue" "p.adjust" "qvalue" "rank" "leading_edge" "core_enrichment"
hsa05310 "hsa05310" "Asthma" 24 0.831090712145412 2.09293547384638 1.35768326949558e-06 1.18014007271539e-05 7.25563528637312e-06 2320 "tags=62%, list=12%, signal=55%" "3119/2207/3117/3108/3109/3111/3586/3115/3112/3113/2205/2206/959/958/7124"
hsa05332 "hsa05332" "Graft-versus-host disease" 24 0.820207308782928 2.06552780264919 3.83600274723597e-06 2.96047954821779e-05 1.82013647119119e-05 1509 "tags=67%, list=8%, signal=61%" "3119/3117/942/941/940/3553/3108/3109/3002/3111/3115/3134/3569/3112/3113/5551"
hsa05330 "hsa05330" "Allograft rejection" 26 0.812664889497253 2.08402961520385 1.07516314316844e-06 9.85081906848926e-06 6.05639551486065e-06 2320 "tags=69%, list=12%, signal=61%" "3119/3117/942/941/940/3108/3109/3002/3111/3586/3115/3134/3112/3113/5551/959/958/7124"
hsa04672 "hsa04672" "Intestinal immune network for IgA production" 38 0.810986029476301 2.25139286449971 4.61847779548869e-09 6.80723466378551e-08 4.18516523344055e-08 1972 "tags=58%, list=10%, signal=52%" "3119/3117/942/3695/941/940/7852/3108/3676/3109/3111/10673/3586/3115/9020/3569/3112/3113/608/4055/959/958"
hsa05320 "hsa05320" "Autoimmune thyroid disease" 36 0.804341693319185 2.19920439042031 1.50880495645522e-08 2.04593952095328e-07 1.25786686896056e-07 2092 "tags=50%, list=11%, signal=45%" "3119/3117/942/941/940/3108/3109/3002/3111/3586/3115/3134/3112/3113/5551/959/958/1493"
hsa05150 "hsa05150" "Staphylococcus aureus infection" 75 0.793021044332045 2.49167847504326 1e-10 2.42142857142857e-09 1.48872180451128e-09 1240 "tags=40%, list=7%, signal=38%" "3684/717/3689/3119/728/3117/712/714/3383/3683/2213/2359/713/6404/2212/3108/2357/3109/719/2358/1675/3111/2214/3586/3115/3426/5724/3112/3113/2204"
hsa00603 "hsa00603" "Glycosphingolipid biosynthesis - globo and isoglobo series" 16 0.786802979428805 1.7988639170745 0.000653521512671975 0.00284030503584358 0.00174625181523686 1100 "tags=38%, list=6%, signal=35%" "2717/3074/4668/3073/26301/6482"
hsa04640 "hsa04640" "Hematopoietic cell lineage" 88 0.783129180024411 2.5026054365709 1e-10 2.42142857142857e-09 1.48872180451128e-09 2320 "tags=59%, list=12%, signal=52%" "948/4311/290/1378/3684/3119/920/3117/1436/3553/3570/3575/945/929/951/1441/3108/3676/7037/3109/933/3559/1438/952/3655/1435/917/3111/911/1379/3115/916/3678/914/3569/3112/3113/3563/915/3566/921/2322/3815/960/931/925/7850/913/3673…
hsa00511 "hsa00511" "Other glycan degradation" 18 0.775587467831836 1.81372732482877 0.000732469298823788 0.00314312775064891 0.00193243066178694 1682 "tags=56%, list=9%, signal=51%" "4125/2517/3074/4758/3073/2720/2629/2519/10825/4126"
hsa04966 "hsa04966" "Collecting duct acid secretion" 26 0.773944957956653 1.98473470893665 2.4972600028584e-05 0.000143486634062542 8.82172133034725e-05 2641 "tags=50%, list=14%, signal=43%" "245972/760/10312/523/9114/527/10723/526/9296/535/528/8992/9550"
hsa05323 "hsa05323" "Rheumatoid arthritis" 82 0.771820707937084 2.44293055836294 1e-10 2.42142857142857e-09 1.48872180451128e-09 1416 "tags=55%, list=8%, signal=51%" "245972/54/3576/3689/3119/1514/3117/942/3606/3383/3683/941/6348/940/3553/6347/4312/3108/2353/3109/2920/2321/10312/1513/6352/523/1435/9114/527/2919/3111/10673/7097/3115/8792/526/537/533/7422/3569/3112/3113/6364/9296/51606"
hsa04142 "hsa04142" "Lysosome" 126 0.757297185442919 2.55385331911262 1e-10 2.42142857142857e-09 1.48872180451128e-09 2345 "tags=60%, list=12%, signal=53%" "245972/54/968/6556/1514/23312/1520/2760/1512/7805/4125/53/2517/1075/1508/5641/1509/57192/2990/2717/23659/162/1200/10312/4864/1513/1522/79158/2548/9114/3074/3482/2581/527/4668/8906/23062/2799/5476/2588/4758/537/533/5660/3073/84572/2720/4074/27…
hsa04940 "hsa04940" "Type I diabetes mellitus" 30 0.754473478845644 1.98978782733192 1.57866572873662e-05 0.000100975034347493 6.20805986672992e-05 1509 "tags=53%, list=8%, signal=49%" "3119/3117/942/941/940/3553/3108/3109/3002/3111/3115/3382/3134/3112/3113/5551"
hsa04662 "hsa04662" "B cell receptor signaling pathway" 79 0.747066355865509 2.35732633995219 1e-10 2.42142857142857e-09 1.48872180451128e-09 2271 "tags=53%, list=12%, signal=47%" "10451/11006/118788/6850/25780/5777/695/5579/5880/4067/2213/7409/27071/10859/3635/5336/10288/2353/79168/10990/933/29760/2885/4794/11027/11024/971/4773/5293/353514/11026/973/5291/4792/84433/55024/10892/8519/3636/3551/235…
hsa05140 "hsa05140" "Leishmaniasis" 65 0.745978080978653 2.2711285286908 1e-10 2.42142857142857e-09 1.48872180451128e-09 1577 "tags=49%, list=8%, signal=45%" "1378/3684/3689/3119/4688/5777/5603/3117/5579/3553/4689/2212/3108/2353/1536/3676/3109/1535/3111/2214/3586/7097/1379/3115/4615/3654/3112/3113/3460/3459/4792/6772"
hsa05134 "hsa05134" "Legionellosis" 52 0.740210523491976 2.16641954492068 1.29291480727064e-08 1.82624216526979e-07 1.12279443789293e-07 2320 "tags=50%, list=12%, signal=44%" "1378/3576/3684/3689/58484/3606/3553/929/2920/3310/834/2919/7097/1379/4671/4615/7100/29108/3569/841/4791/4792/664/718/7099/7124"
hsa05340 "hsa05340" "Primary immunodeficiency" 34 0.739548640335083 1.99017761423099 9.27459085159346e-06 6.16487509547095e-05 3.79023527062024e-05 1972 "tags=50%, list=10%, signal=45%" "3561/920/695/5788/3575/29760/3718/916/4261/973/6891/915/100/959/3932/925/958"
hsa04061 "hsa04061" "Viral protein interaction with cytokine and cytokine receptor" 91 0.738308154388983 2.37581609920296 1e-10 2.42142857142857e-09 1.48872180451128e-09 2354 "tags=54%, list=12%, signal=47%" "1230/3576/3587/3561/6362/1436/3606/6355/6348/6357/7133/7852/3570/3627/6347/2920/6363/3559/6352/6351/1435/8743/8764/2919/729230/3586/3588/8797/8807/4283/3560/3569/6354/6364/6366/5473/1236/637…
hsa04145 "hsa04145" "Phagosome" 127 0.720046290155788 2.43062561249774 1e-10 2.42142857142857e-09 1.48872180451128e-09 2327 "tags=48%, list=12%, signal=42%" "948/245972/3684/3689/3119/4688/8685/1514/3117/1520/4360/2213/4689/949/4481/929/2212/10333/3108/64581/1536/7037/11151/3109/1535/10312/81035/4973/523/9114/527/3111/2214/7097/3115/526/537/533/3134/3678/4074/3112/3113/7057/2204/9296/6891/5878/39…
hsa05144 "hsa05144" "Malaria" 47 0.718082698096877 2.06401861461755 1.1941301243521e-06 1.0652897688299e-05 6.54952256569852e-06 2537 "tags=53%, list=13%, signal=46%" "948/1378/3576/3689/3606/3383/3683/3553/6401/6347/5175/3586/7097/1379/4615/3569/7057/2532/959/958/7099/7124/3820/6382/4035"
hsa04216 "hsa04216" "Ferroptosis" 38 0.717920218080209 1.99303119599928 2.31371019710136e-05 0.000135232371865062 8.31423990972901e-05 2458 "tags=55%, list=13%, signal=48%" "3162/64116/51703/6303/1536/7037/2512/2180/10533/6520/23657/2495/2729/10162/55240/2937/30061/4891/2730/8031/2879"
hsa04380 "hsa04380" "Osteoclast differentiation" 126 0.704617155675185 2.37619906202648 1e-10 2.42142857142857e-09 1.48872180451128e-09 1655 "tags=45%, list=9%, signal=42%" "54/11006/4688/6850/5603/695/1436/7305/3937/5468/2213/3553/4689/10859/5336/10288/6688/2212/2353/79168/140885/10990/54209/1535/1513/29760/9021/2885/1435/3710/4286/2214/10326/8792/11027/2354/11024/7006/4773/3455/5293/9020/353514…
hsa04612 "hsa04612" "Antigen processing and presentation" 47 0.701604450185924 2.01665441754856 3.94103623391825e-06 2.96891396288508e-05 1.82532204518319e-05 2466 "tags=55%, list=13%, signal=48%" "3119/10437/920/1514/3117/1520/1508/5641/3108/3109/3310/972/3111/3115/3134/6892/3112/3113/4261/6891/5721/567/925/3824/7124/811"
hsa05321 "hsa05321" "Inflammatory bowel disease" 59 0.700757097208697 2.09328785898766 3.81359158725711e-07 3.7372107425405e-06 2.29767963677385e-06 2320 "tags=51%, list=12%, signal=45%" "3119/3561/3117/3606/3553/3108/3109/64127/3111/3586/7097/4094/3595/3115/7100/8807/3569/3112/3113/3460/3459/6775/3566/3594/6772/50615/2625/8809/7099/7124"
hsa04664 "hsa04664" "Fc epsilon RI signaling pathway" 63 0.687107068538129 2.07947645022342 2.91585132792089e-07 3.08898000051619e-06 1.89914000963268e-06 1479 "tags=35%, list=8%, signal=32%" "10451/6850/5603/695/2207/240/5880/3937/4067/7409/3635/5336/2885/241/5293/2534/27040/2205/2206/5578/5606/5291"
hsa04064 "hsa04064" "NF-kappa B signaling pathway" 97 0.682457761398101 2.20852441067813 1.26465596630493e-10 2.85812248384913e-09 1.75720618476053e-09 2983 "tags=52%, list=16%, signal=44%" "3576/6850/597/695/3383/5579/4067/6357/3553/929/5328/5336/2920/6363/7128/23643/29760/6351/330/7187/2919/10673/8792/4615/3654/9020/27040/6366/4791/5588/5971/4792/84433/4055/10892/959/3932/142/958/3551/8740/7099…
hsa04650 "hsa04650" "Natural killer cell mediated cytotoxicity" 102 0.681286707677623 2.24062857517911 1e-10 2.42142857142857e-09 1.48872180451128e-09 2320 "tags=43%, list=12%, signal=38%" "10451/3689/6850/5777/2207/962/3383/5579/5880/3683/7305/3937/7409/10870/5336/3002/6452/2885/8743/2214/2185/4773/8797/637/3455/4068/5293/53358/7462/2534/5058/27040/3460/3459/5578/3384/5291/5551/3932/51744/3824/9…
hsa05152 "hsa05152" "Tuberculosis" 162 0.677652803803533 2.36973562717225 1e-10 2.42142857142857e-09 1.48872180451128e-09 1777 "tags=41%, list=9%, signal=37%" "245972/3687/1378/3684/3689/3119/3587/6850/5603/2207/3117/3606/1520/4360/2213/3553/4046/929/2212/10333/1509/3108/64581/11151/3109/7096/10312/64127/972/9114/91860/527/843/3111/2214/3586/7097/1379/3115/4615/3654/537/3588/533/637/26253/3569/31…
hsa04620 "hsa04620" "Toll-like receptor signaling pathway" 96 0.67521811080373 2.18124026103986 5.59490803265636e-10 9.48336911535252e-09 5.83048310771557e-09 3312 "tags=53%, list=18%, signal=44%" "3576/5603/942/941/6348/3553/6696/3627/929/10333/2353/7096/51311/23643/1513/3663/6352/6351/51284/7187/7097/4615/3654/7100/3455/5293/4283/3569/841/5606/7297/5291/4792/6772/9641/6373/958/3551/7099/5605/71…
hsa04658 "hsa04658" "Th1 and Th2 cell differentiation" 85 0.66309757676002 2.10192740674204 3.06414900503692e-08 3.99517889502891e-07 2.45628138865308e-07 2236 "tags=46%, list=12%, signal=41%" "3119/3561/920/5603/3117/3108/2353/3109/3559/917/3111/4094/3595/4794/3115/3718/4773/916/6776/3560/3112/3113/27040/3460/3459/6775/915/3566/7297/5588/4792/3594/6772/3932/864/2625/3551/919/4851"
hsa04659 "hsa04659" "Th17 cell differentiation" 101 0.661849072753136 2.17095327322612 1.14108351060428e-09 1.75830595497659e-08 1.08102648373037e-08 2196 "tags=43%, list=12%, signal=38%" "3119/3561/920/5603/3117/3553/3570/3108/2353/3109/3559/917/3111/4794/3115/3662/3718/4773/916/6776/3560/861/3569/3112/3113/27040/3460/3091/3459/915/3566/7297/5588/4792/3594/6772/50615/6256/3932/2625/3551/3556/919"
hsa00600 "hsa00600" "Sphingolipid metabolism" 52 0.658716324070787 1.92790547247701 1.8756476536167e-05 0.000113543670460011 6.98079389879901e-05 2222 "tags=38%, list=12%, signal=34%" "2760/2717/55331/8879/3074/2581/7357/4758/5660/3073/2720/427/2629/8877/410/10825/9334/9517/253782/6610"
hsa00051 "hsa00051" "Fructose and mannose metabolism" 31 0.653329061378559 1.732331033303 0.00230766926475018 0.00859670198626717 0.00528535008005247 2279 "tags=39%, list=12%, signal=34%" "2203/3099/3101/57103/231/5210/5211/7167/5208/55556/6652/5373"
hsa01523 "hsa01523" "Antifolate resistance" 30 0.65219482703844 1.7200463161084 0.00271386183756229 0.00989246411756575 0.00608199936431616 4280 "tags=67%, list=23%, signal=52%" "3553/2350/8714/10057/3569/7298/10257/113235/8836/3551/6470/7124/4524/6573/6472/4790/8517/2356/2352/1147"
hsa04979 "hsa04979" "Cholesterol metabolism" 47 0.650294263034224 1.86917115178921 0.000102383032405087 0.000518027581870515 0.000318489244559422 1197 "tags=28%, list=6%, signal=26%" "948/4023/341/5360/348/1593/19/57552/949/4864/6646/27141/10948"
hsa05133 "hsa05133" "Pertussis" 71 0.6482454173237 2.00817291227461 2.23767784227376e-06 1.80612568697811e-05 1.11042659842157e-05 1134 "tags=32%, list=6%, signal=31%" "3576/3684/717/3689/5603/712/3394/714/713/3553/929/114548/2353/23643/3659/834/91860/3586/4615/3654/29108/3678/3569"
hsa04614 "hsa04614" "Renin-angiotensin system" 23 0.646786268260816 1.5954643558498 0.0114999605582184 0.0341972511336494 0.021024858638294 2168 "tags=39%, list=11%, signal=35%" "4311/290/1359/57486/5476/5547/1636/1215/1511"
hsa04657 "hsa04657" "IL-17 signaling pathway" 90 0.64272826069528 2.06108922599297 2.68130848046555e-07 2.932140564122e-06 1.80271334170519e-06 1609 "tags=27%, list=9%, signal=25%" "4318/3576/5603/6279/6280/3553/3627/6347/4312/2353/2920/7128/7187/2919/23765/2354/3569/6354/841/4322/6364/4792/1051/9641"
hsa05143 "hsa05143" "African trypanosomiasis" 34 0.636307452878352 1.71234828842774 0.00194426502224995 0.00748983911980379 0.00460483821059199 3750 "tags=62%, list=20%, signal=50%" "3606/3383/5579/3553/6401/5330/3586/4615/3569/3620/5578/23236/8542/7124/5331/2150/169355/356/3910/3043/7064"
hsa04610 "hsa04610" "Complement and coagulation cascades" 83 0.632002242969973 2.00331438659493 5.62589171085385e-07 5.29771469438738e-06 3.25709520102065e-06 836 "tags=24%, list=4%, signal=23%" "3687/1378/3684/717/3689/728/5329/712/714/730/713/5328/11326/7450/2162/719/1675/1379/5265/3426"
hsa04623 "hsa04623" "Cytosolic DNA-sensing pathway" 67 0.631419722852626 1.93114537646331 8.17344394614501e-06 5.54159499548632e-05 3.4070355817615e-05 4774 "tags=58%, list=25%, signal=44%" "3606/3553/3627/114548/1687/834/25939/6352/6351/11035/9447/29108/3569/58511/841/4792/9641/197259/81030/3551/115004/4210/5441/8737/10622/4790/1777/3665/103/8517/79792/836/57506/1147/5970/5434/3661/51728/4793"
hsa00052 "hsa00052" "Galactose metabolism" 30 0.623428340482907 1.64417989218733 0.00775090919876953 0.0250243639845988 0.0153852633719937 2194 "tags=37%, list=12%, signal=32%" "3099/3101/2717/2548/2720/231/2582/130589/5211/2683/92579"
hsa05110 "hsa05110" "Vibrio cholerae infection" 49 0.613864724398374 1.77503336794032 0.000391515326345345 0.00179349041709929 0.00110265829090408 1602 "tags=35%, list=8%, signal=32%" "245972/5336/10312/109/523/9114/30001/527/526/537/533/3784/9296/9601/5578/51606/535"
hsa03320 "hsa03320" "PPAR signaling pathway" 68 0.613299329087147 1.88298551560282 1.6105193260981e-05 0.000101104824360603 6.21603950423827e-05 2567 "tags=34%, list=14%, signal=29%" "2167/948/123/4023/6319/5360/10062/1593/5468/51703/4312/4973/2180/1622/5106/1376/376497/6256/4199/2170/5467/51129/30"
hsa05164 "hsa05164" "Influenza A" 150 0.606902596296756 2.09450388175663 2.48204126898887e-10 5.25882493867016e-09 3.2331853372355e-09 3925 "tags=52%, list=21%, signal=42%" "3576/3119/3117/3606/3383/5579/3553/3627/6347/114548/3108/4600/4938/3109/834/9021/6352/4940/4939/8743/51284/7187/3111/3115/4615/29108/8797/637/3455/3838/5293/3569/3112/3113/4261/841/3460/3459/5578/7297/578/5291/4792/6772/9641/…
hsa05322 "hsa05322" "Systemic lupus erythematosus" 106 0.606685938325422 1.99805400505194 1.8668217995155e-07 2.26018782155626e-06 1.38958915903785e-06 2431 "tags=34%, list=13%, signal=30%" "717/3119/3117/942/712/714/941/730/713/940/8354/2212/8342/3108/3109/8358/9555/3111/2214/3586/3115/8968/3112/3113/8345/8368/8343/8329/959/8331/958/8335/718/1511/7124/8355"
hsa04668 "hsa04668" "TNF signaling pathway" 111 0.597096630990251 1.9819827444092 2.67089813867617e-07 2.932140564122e-06 1.80271334170519e-06 3264 "tags=47%, list=17%, signal=39%" "4318/5603/3383/3553/7133/3627/6401/6347/2353/2920/7128/64127/3659/9021/6352/1435/11035/330/843/7187/2919/7424/5293/9020/3726/3569/841/6364/5606/5291/4792/1051/90993/4323/197259/602/6374/8809/3551/7132/7124/7186/5608/2…
hsa05169 "hsa05169" "Epstein-Barr virus infection" 181 0.595483152163157 2.1130015419982 1e-10 2.42142857142857e-09 1.48872180451128e-09 3152 "tags=45%, list=17%, signal=38%" "3119/6850/5603/695/3117/3383/3683/4067/3627/5336/3108/4938/3109/7128/4609/29760/4940/4939/917/7187/3111/7097/4794/3115/4615/3654/3718/916/637/3134/3455/5293/9020/10018/6892/890/3569/3112/3113/841/6891/915/5606/7297/898/578/…
hsa04613 "hsa04613" "Neutrophil extracellular trap formation" 166 0.594560149068336 2.07869274560903 2.98688192595909e-10 5.95619395823607e-09 3.66193573585077e-09 2431 "tags=34%, list=13%, signal=30%" "366/1378/3684/3689/728/4688/6850/5603/27180/5579/5880/3683/2359/4689/6404/8354/5330/5336/2212/8342/7450/64581/2357/1536/8358/10105/1535/9555/51311/834/2358/51284/2214/7097/1379/10533/5293/8968/557…
hsa04062 "hsa04062" "Chemokine signaling pathway" 179 0.592763102181042 2.09938221241412 1e-10 2.42142857142857e-09 1.48872180451128e-09 2083 "tags=39%, list=11%, signal=35%" "1230/3576/10451/1794/6362/2268/409/157/5579/5880/6355/3055/6348/4067/408/7409/7074/6357/7852/58191/3627/5330/5294/5336/6347/23533/113/2920/6363/9844/54331/5580/109/6352/6351/3702/2885/7454/2919/729230/146850/2185/3718/5293/…
hsa05120 "hsa05120" "Epithelial cell signaling in Helicobacter pylori infection" 68 0.592607020390114 1.81945484515698 6.20326632826185e-05 0.000333794807187423 0.000205220840934978 2641 "tags=49%, list=14%, signal=42%" "245972/3576/5603/4067/5336/2920/10312/1445/6352/523/9114/527/2919/526/1839/537/533/9020/5058/9296/51606/102/4792/535/6868/3579/3551/3577/528/8992/28964/10392/9550"
hsa04060 "hsa04060" "Cytokine-cytokine receptor interaction" 272 0.589577243819372 2.17892376095818 1e-10 2.42142857142857e-09 1.48872180451128e-09 2354 "tags=34%, list=12%, signal=30%" "3557/1230/3576/3587/3561/920/6362/1436/3606/6355/6348/3604/6357/3553/7133/27242/7852/3570/3575/58191/3627/6347/1441/944/1439/2920/6363/3559/1438/6352/6351/9966/1435/8743/8764/2919/729230/27177/10673/3586/3595/237…
hsa05219 "hsa05219" "Bladder cancer" 38 0.586724409666308 1.62881615877347 0.00855198145884248 0.0263556519504327 0.01620375434307 4268 "tags=61%, list=23%, signal=47%" "4318/3576/1612/4312/4609/1839/7422/7057/999/11186/5605/4193/1029/1026/5925/7157/5604/6714/4313/1019/1870/595/1869"
hsa04670 "hsa04670" "Leukocyte transendothelial migration" 108 0.585648502089443 1.93921379866218 1.65013114537626e-06 1.39848614570638e-05 8.59805175748685e-06 1564 "tags=30%, list=8%, signal=27%" "4318/3684/10451/3689/4688/5603/3383/5579/5880/3683/7409/4689/7852/5336/5175/1536/3676/1535/9076/7294/3702/1003/83593/399/2185/5293/7430/5829/5578/7070/5291/2771"
hsa05162 "hsa05162" "Measles" 128 0.583957478260986 1.97039971218668 5.99729690505697e-08 7.52993944746042e-07 4.62949234776328e-07 3925 "tags=53%, list=21%, signal=42%" "3561/2213/940/3553/4600/2353/4938/3559/7128/3310/4940/4939/51284/917/7187/7097/4615/3654/3718/916/637/3455/5293/6776/3560/3569/841/6504/915/7297/898/578/9134/5291/4792/6772/9641/3551/7099/64135/868/581/6773/896/598/7157/3454/529…
hsa04625 "hsa04625" "C-type lectin receptor signaling pathway" 100 0.583306529510082 1.90238415159466 5.81141259093457e-06 4.10431014234754e-05 2.52337651974791e-05 2562 "tags=39%, list=14%, signal=34%" "6850/5603/2207/3553/4046/1959/5336/114548/64581/5580/3659/834/3710/91860/3586/29108/4773/26253/5293/9020/3569/5058/841/3709/4791/5291/5971/4792/6772/9641/10892/602/1263/3551/7124/9261/868/6773/41…
hsa04621 "hsa04621" "NOD-like receptor signaling pathway" 167 0.582860624443832 2.04115486760762 6.06729241676181e-10 9.79434347277264e-09 6.02167367678616e-09 2486 "tags=38%, list=13%, signal=33%" "3576/5603/58484/3606/5027/3553/5330/6347/115362/1508/114548/1536/4938/2920/1535/7128/51393/64127/5580/834/6352/4940/4939/11035/3710/330/7187/2919/4671/4615/9447/29108/114769/7226/3455/91662/838/3569/8…
hsa05145 "hsa05145" "Toxoplasmosis" 101 0.577625908250367 1.89469005524176 6.2058925472147e-06 4.29346443572609e-05 2.63967072899787e-05 2320 "tags=41%, list=12%, signal=36%" "3119/3587/5603/3117/240/5294/23533/3108/3109/10105/23643/3310/3655/330/3111/3586/146850/7097/3115/4615/3654/3588/3112/3113/4261/841/3460/3459/5606/7297/4792/2771/6772/1234/959/958/3551/3918/7099/7132/7124"
hsa04666 "hsa04666" "Fc gamma R-mediated phagocytosis" 88 0.576529131041081 1.84238434026929 3.96769673146968e-05 0.000224174865328037 0.000137825254882631 3315 "tags=49%, list=18%, signal=40%" "10451/6850/5579/5880/3055/4067/2213/7409/5788/3635/5336/2212/3984/5580/50807/7454/2214/10095/4082/5293/85477/5058/27040/10094/8877/5578/5291/5338/5581/274/3636/653857/1072/6199/7408/10163/5296/5604/7410/8…
hsa05135 "hsa05135" "Yersinia infection" 132 0.572412071434933 1.93744841145933 3.85847716781468e-07 3.7372107425405e-06 2.29767963677385e-06 2320 "tags=39%, list=12%, signal=35%" "3576/10451/920/5603/58484/2533/3606/5880/3937/8935/7409/3553/6347/2212/114548/6195/2353/3676/3984/9844/834/7454/3586/10095/2185/4615/3654/29108/4773/3678/7456/5293/3569/27040/5829/10094/6196/5606/391/5291/9138/4792/104…
hsa05417 "hsa05417" "Lipid and atherosclerosis" 198 0.568822453717523 2.03691842821797 4.19439427237382e-10 7.48368241228803e-09 4.6010529968422e-09 1837 "tags=29%, list=10%, signal=27%" "4318/948/3576/10451/4688/5603/3606/3383/19/5468/6348/4067/7409/3553/4689/6401/5330/929/6347/10333/114548/4312/2353/1536/2920/1535/23643/3310/9619/4973/834/6352/8743/30001/91860/7187/2919/7097/4615/3654/29108/477…
hsa02010 "hsa02010" "ABC transporters" 43 0.566322013027649 1.60593786545672 0.00704686825728562 0.0231930906720371 0.0142593757275682 2093 "tags=28%, list=11%, signal=25%" "19/340273/9619/8714/10057/23460/5243/6891/10257/5826/215/10347"
hsa05235 "hsa05235" "PD-L1 expression and PD-1 checkpoint pathway in cancer" 85 0.559666474989874 1.77406515065831 0.00020540103623419 0.000980717623709725 0.000602956340613338 3312 "tags=46%, list=18%, signal=38%" "920/5777/5603/940/2353/917/10125/7097/4794/4615/4773/916/5293/27040/3460/3091/3459/915/5606/29126/10538/5291/5588/4792/6772/3932/3551/27436/919/7099/5605/6199/5608/7535/5296/5604/3725…
hsa05221 "hsa05221" "Acute myeloid leukemia" 63 0.558567877361695 1.69046252034078 0.000831263554659445 0.0035224793128694 0.00216566031345487 2532 "tags=38%, list=13%, signal=33%" "3684/597/1436/929/6688/11040/4609/2885/51176/5293/5292/6776/1978/861/890/1848/5291/1050/2322/3815/3551/5605/5467/6199"
hsa05416 "hsa05416" "Viral myocarditis" 55 0.55744113935091 1.64657174947411 0.00486768377517845 0.0168382122427091 0.0103523242479628 1972 "tags=45%, list=10%, signal=41%" "3689/3119/3117/942/3383/5880/3683/941/940/3108/3109/1525/3111/3115/637/3134/2534/3112/6641/3113/841/5551/27/959/958"
hsa00520 "hsa00520" "Amino sugar and nucleotide sugar metabolism" 48 0.555972660025443 1.60527524682981 0.00850507845266967 0.0263556519504327 0.01620375434307 1414 "tags=29%, list=7%, signal=27%" "80896/1118/3099/3101/5973/3074/51167/9945/3073/2821/55577/54187/91373/2582"
hsa05171 "hsa05171" "Coronavirus disease - COVID-19" 206 0.555600598780966 2.00162558256873 3.77214218235839e-10 7.10420111010829e-09 4.36774357957287e-09 2448 "tags=29%, list=13%, signal=25%" "3576/717/728/6850/5603/712/714/5579/730/713/3553/3570/3627/5336/6347/2212/114548/4312/7450/4600/2353/1536/4938/2162/719/51311/834/8829/4940/4939/1675/51284/7187/7097/4615/1839/3654/3455/5293/3569/5578/6192…
hsa04622 "hsa04622" "RIG-I-like receptor signaling pathway" 65 0.543674591505576 1.65521602655234 0.00160114998629187 0.00638576288650524 0.00392603959487048 4774 "tags=48%, list=25%, signal=36%" "3576/5603/3627/54941/843/7187/4214/841/4792/9641/3551/10010/64135/7124/7186/79132/8737/4790/3665/8717/103/8517/9636/56832/57506/5600/1147/3592/5970/3661/4793"
hsa04660 "hsa04660" "T cell receptor signaling pathway" 115 0.54188361888586 1.80689238201045 4.53223701938907e-05 0.000251873499929983 0.000154854690222439 2375 "tags=35%, list=13%, signal=31%" "10451/920/5777/5603/3937/7409/940/5788/2353/3702/2885/917/10125/3586/4794/7006/4773/916/5293/9020/2534/5058/27040/9402/915/5291/5588/4792/84433/10892/959/5062/3932/925/3551/1493/919/5605/7124/868"
hsa04210 "hsa04210" "Apoptosis" 133 0.540473875803709 1.83365352082929 3.84251032807029e-06 2.96047954821779e-05 1.82013647119119e-05 3459 "tags=44%, list=18%, signal=36%" "1514/597/1520/1512/1075/1508/1509/1439/2353/3002/1513/1522/8743/3710/330/843/4001/5366/8797/637/5293/9020/143/10018/3563/841/3709/1521/578/5291/4792/5551/823/142/9131/84790/3551/5605/7132/7124/581/7186/1515/472/8795/598/7157/2…
hsa05167 "hsa05167" "Kaposi sarcoma-associated herpesvirus infection" 178 0.531456426009417 1.88275628948622 2.09163761377438e-07 2.44505224506729e-06 1.50324590754021e-06 3152 "tags=38%, list=17%, signal=32%" "1230/3576/6850/5603/942/3383/3055/4067/5294/5336/23533/9976/2353/2920/131450/54331/4609/3710/91860/7187/2919/146850/51176/7422/4773/637/3134/3455/5293/57580/5155/3569/841/3091/3459/3709/72…
hsa04148 "hsa04148" "Efferocytosis" 152 0.530079495382981 1.83574128330925 2.22445360854744e-06 1.80612568697811e-05 1.11042659842157e-05 3279 "tags=40%, list=17%, signal=33%" "948/23166/5777/84868/5603/10062/6446/712/714/19/240/5468/713/91937/5732/5175/23250/140885/23659/9844/834/5734/3586/10326/29933/10461/4773/6513/7057/3091/8877/5878/1847/102/1051/1901/89790/26762/8754/6256/55423/6868/338382/…
hsa04514 "hsa04514" "Cell adhesion molecules" 141 0.527396605856738 1.80270209017499 5.66664430575115e-06 4.08721791414817e-05 2.51286802360297e-05 2415 "tags=40%, list=13%, signal=35%" "3684/3689/3119/920/3117/942/3695/3383/3683/941/940/6404/5788/6401/6614/5175/3108/3676/3109/933/80380/9076/3655/6693/1003/9672/3111/10666/3115/23705/3134/914/3112/3696/3113/3385/6402/29126/57863/1001/3384/3897/999…
hsa04370 "hsa04370" "VEGF signaling pathway" 55 0.52493714281928 1.5505613213663 0.0134778369017267 0.0397303192146553 0.0244266517761271 4180 "tags=47%, list=22%, signal=37%" "5603/5579/5880/5336/7867/7422/4773/3791/5293/5829/8877/5578/5291/5605/9261/5296/5604/8605/207/4846/6714/5530/9047/56848/5600/5321"
hsa04721 "hsa04721" "Synaptic vesicle cycle" 76 0.522268987519351 1.64346458812351 0.00198365596469351 0.00755572328124832 0.00464534454180148 2994 "tags=33%, list=16%, signal=28%" "245972/6507/10312/523/9114/527/526/533/161/1175/9296/6571/6809/51606/4905/535/1211/6539/528/160/8992/6857/9550/1173/8775"
hsa05161 "hsa05161" "Hepatitis B" 152 0.521063645220599 1.80451810170842 4.65335854793396e-06 3.42932292989046e-05 2.10838671050555e-05 3473 "tags=39%, list=18%, signal=32%" "4318/3576/5603/5579/1959/2353/4609/2885/843/7187/4214/7097/2185/4615/3654/537/3718/4773/637/5293/6776/890/3569/841/6775/5578/5606/7297/898/9134/5291/4792/6772/90993/9641/3551/7099/5605/64135/7124/581/6773/5608/1026/5925/7040…
hsa05142 "hsa05142" "Chagas disease" 98 0.517194862026305 1.6804564712886 0.00035059546197033 0.00162810769325948 0.00100097911276316 2320 "tags=37%, list=12%, signal=32%" "3576/5603/712/714/6348/713/3553/5330/2769/6347/10333/2353/6352/917/3586/7097/4615/3654/916/5293/3569/841/3460/3459/915/1636/5291/4792/2771/23236/718/3551/919/7099/7132/7124"
hsa05166 "hsa05166" "Human T-cell leukemia virus 1 infection" 206 0.507149119299578 1.82707263742066 3.21927966713961e-07 3.30707820351614e-06 2.03322926345659e-06 3459 "tags=42%, list=18%, signal=34%" "4316/3689/3119/3561/920/3117/3383/3683/55697/1959/6688/3108/113/2353/3109/3559/4609/109/8829/917/3111/4214/3115/3718/4773/916/3134/5293/9133/9020/6776/3560/6513/890/3569/3112/3113/915/7538/898/913…
hsa04066 "hsa04066" "HIF-1 signaling pathway" 105 0.502226938073944 1.65037638323864 0.00110324584068267 0.00450602819266776 0.00277035734248786 3303 "tags=39%, list=18%, signal=32%" "3162/3099/3101/5579/3570/5336/1536/7037/2321/112399/3479/8569/7422/5293/1978/6513/3569/3460/3091/3459/5578/5291/5230/5211/7076/4055/5163/7099/5605/2023/7428/6199/1026/2033/5054/5296/2872/1906/5604/207/4846"
hsa04115 "hsa04115" "p53 signaling pathway" 74 0.492210706617405 1.54063217335429 0.00502906223123121 0.0172207282463372 0.010587499434171 3152 "tags=41%, list=17%, signal=34%" "25946/6241/3732/3479/5366/8797/637/9133/983/891/7057/841/898/9540/9134/55240/11200/581/896/4193/51512/1029/472/64326/1026/8795/598/7157/5054/1021"
hsa05160 "hsa05160" "Hepatitis C" 147 0.490430552588977 1.68701597037862 0.000145606539674215 0.000705151670707984 0.000433535260984881 4699 "tags=48%, list=25%, signal=36%" "10062/949/3627/4600/4938/4609/9076/9021/4940/4939/2885/7187/637/3455/5293/841/7297/578/5291/4792/6772/9641/1366/6256/3551/5605/7132/7124/581/6773/7186/91543/1026/5925/7157/3454/5296/8737/5604/1021/7122/207/975/3716/356/4790/…
hsa04974 "hsa04974" "Protein digestion and absorption" 94 0.487839873527456 1.56820672172553 0.00219118630866861 0.00825346842931844 0.00507432618849574 1813 "tags=20%, list=10%, signal=18%" "1803/4311/23428/117247/1359/9056/206358/3783/1301/1277/1293/1306/6520/3784/5547/10008/481/6546/6510"
hsa05170 "hsa05170" "Human immunodeficiency virus 1 infection" 190 0.486826759816086 1.7319547160204 9.4749304413394e-06 6.17692580695011e-05 3.79764418499029e-05 2676 "tags=35%, list=14%, signal=30%" "920/5603/5579/5880/7133/7852/5336/2353/162/3984/54331/25939/3710/91860/917/8906/7097/2185/4615/3654/4773/916/637/3134/5293/9133/6892/60489/983/684/5058/891/841/5829/3709/6891/915/5578/5606/578/5291…
hsa05203 "hsa05203" "Viral carcinogenesis" 185 0.483127451521639 1.71563119919606 2.12379633138244e-05 0.000126309992340114 7.76568187652305e-05 4195 "tags=44%, list=22%, signal=35%" "245972/6850/4067/55697/1959/8342/2885/9114/5966/7187/5366/3718/3134/5293/6776/890/85477/983/841/5829/8345/898/578/9134/4791/5291/4792/8368/8343/90993/1234/4055/5315/83933/2648/718/5933/1233/9261/581/896/7186/4193/10…
hsa04750 "hsa04750" "Inflammatory mediator regulation of TRP channels" 94 0.482225795995709 1.55015974647951 0.00291581748555695 0.0105155545489767 0.00646508244278026 2085 "tags=29%, list=11%, signal=26%" "5603/5579/3553/5330/5732/5336/113/5583/51393/5580/109/3710/91860/5734/59341/3479/5499/5293/3709/5578/5606/5291/5588/23236/5581/196883/3556"
hsa05163 "hsa05163" "Human cytomegalovirus infection" 206 0.472470185754221 1.70213713390809 1.76246201934673e-05 0.000108631749919735 6.67880344173497e-05 3473 "tags=39%, list=18%, signal=32%" "1230/3576/3587/5603/5579/5880/6348/3553/7852/3570/5330/5732/6347/113/54331/4609/109/6352/6351/2885/3710/91860/5734/2185/3588/7422/4773/637/3134/5293/1978/6892/3569/841/5829/3709/6891/5578/578/5291/9138/47…
hsa04611 "hsa04611" "Platelet activation" 120 0.465867166314586 1.5532846712767 0.00237157651373187 0.00873874389299026 0.00537267905856877 2133 "tags=29%, list=11%, signal=26%" "6850/83706/54518/5603/695/2207/8673/3937/4067/6916/5330/5294/5336/23533/2212/7450/113/5742/109/3710/1277/10125/146850/5499/5293/2534/3709/5291/9138/2771/5028/23236/196883/10672/3673"
hsa05130 "hsa05130" "Pathogenic Escherichia coli infection" 189 0.46079671377102 1.63750425589822 0.000139175175278484 0.000683773687237769 0.000420391833793132 2496 "tags=30%, list=13%, signal=26%" "3576/3071/5777/5603/27128/3606/4542/64005/3553/4644/3059/2212/114548/2353/9267/9076/834/8743/4671/10095/4615/3654/7100/29108/8797/7456/7430/2534/3569/5058/841/10094/578/9138/4792/10458/1366/55930/837…
hsa04217 "hsa04217" "Necroptosis" 140 0.459648106538264 1.57280895033296 0.00120115997370769 0.00484753846532033 0.00298032173927473 3843 "tags=41%, list=20%, signal=33%" "3553/114548/1536/7128/2512/9555/2752/834/11035/8743/5836/330/29108/3718/8797/637/3455/6776/2495/841/3460/3459/6775/7297/6772/8329/823/197259/142/8331/81030/9131/8335/7099/7132/7124/292/581/6773/7186/8332/8878/8795/3454/8737/896…
hsa05202 "hsa05202" "Transcriptional misregulation in cancer" 177 0.458094636605019 1.62347715891826 0.000237780465085437 0.00111954968977727 0.00068831187261574 2664 "tags=31%, list=14%, signal=27%" "4318/3576/3684/3248/597/942/3695/1436/5468/8354/929/5328/6688/8358/2313/2321/3002/55589/4609/5966/330/4286/3087/4094/3479/2119/3560/8968/861/890/3569/5327/860/1848/578/1051/84444/1050/26471/2322/669…
hsa05146 "hsa05146" "Amoebiasis" 98 0.455285317308136 1.47930154363024 0.0079607654398237 0.0254594290952852 0.0156527463464259 2320 "tags=31%, list=12%, signal=27%" "3576/3684/3689/5579/3553/5330/929/2769/2920/1277/2919/911/3586/7097/5293/3569/5878/5578/5291/5272/23236/338382/7850/913/3918/912/1511/7099/5269/7124"
hsa05132 "hsa05132" "Salmonella infection" 241 0.445483941387177 1.62188789073707 5.34372001173157e-05 0.000292180819996291 0.000179636088679601 2504 "tags=30%, list=13%, signal=27%" "3576/3071/5603/58484/27128/3606/3553/5788/929/5294/10333/114548/2353/9267/5898/23643/9844/4609/834/11035/8743/330/399/9842/7097/4671/10095/4615/3654/7100/51176/29108/8797/5293/4074/23207/838/3569/2317/8767/5058/841/…
hsa04630 "hsa04630" "JAK-STAT signaling pathway" 156 0.445210161025032 1.54789350357072 0.000965487495619051 0.0040407439631464 0.00248429531036481 1643 "tags=23%, list=9%, signal=21%" "3587/3561/5777/3570/3575/1441/1439/3559/1438/4609/9021/2885/3586/3595/3588/3718/3455/5293/5008/5292/5155/6776/5618/3560/3569/5771/3563/3460/3459/6775/3566/7297/5291/3594/6772/50615"
hsa04936 "hsa04936" "Alcoholic liver disease" 132 0.443190280240711 1.50007022436491 0.00363681564251699 0.0128425052376381 0.007895718171254 2320 "tags=25%, list=12%, signal=22%" "3576/717/6319/728/5603/712/714/713/3553/929/2920/719/23643/7187/2919/23765/4615/3654/51176/37/9020/3569/841/5606/6720/4792/9641/51094/718/3551/7099/7132/7124"
hsa05418 "hsa05418" "Fluid shear stress and atherosclerosis" 131 0.427211998175186 1.44630104762058 0.0110847995272358 0.0332543985817073 0.0204451821741284 1479 "tags=19%, list=8%, signal=18%" "4318/3162/4688/1514/5603/3383/5880/3553/6401/6347/5175/2353/1535/91860/1003/59341/7422/4257/3791/5293/5155/9446/5327/6612/5291"
hsa05131 "hsa05131" "Shigellosis" 234 0.415773399978092 1.50737775019166 0.000643081866242964 0.00283123055397876 0.00174067272065765 2675 "tags=29%, list=14%, signal=25%" "3576/3099/5603/58484/27128/3101/3606/3553/8354/5330/929/3059/5336/114548/9267/8358/9844/5580/834/6352/3710/58528/4671/23157/10095/4615/7100/29108/3678/5293/10801/8968/8767/5829/10094/3709/5291/5588/4792/823/10892/23236/837/558…
hsa04144 "hsa04144" "Endocytosis" 227 0.397916162783232 1.44295117967039 0.00185216860572262 0.00728796266692904 0.00448072227310029 2628 "tags=27%, list=14%, signal=24%" "3561/27128/409/157/408/7852/116984/2350/1601/23327/9267/64744/7037/3559/23550/116985/3310/50807/3482/10095/3134/7456/156/3560/30011/2870/161/9765/1175/10094/5878/80223/9815/11059/1234/30844/51324/5338/274/11021/116988/1211/3579…
hsa04151 "hsa04151" "PI3K-Akt signaling pathway" 339 0.351317230399748 1.32213183702682 0.0104161777039314 0.0318115697444392 0.0195581146076664 2271 "tags=21%, list=12%, signal=19%" "3381/118788/3561/6850/6446/3695/1436/3570/6696/3575/5294/23533/7450/1441/3676/3559/2321/54331/4609/3371/3655/2885/1435/1277/146850/7097/3479/1293/3718/7422/54541/3791/3455/7424/3678/5106/5293/5008/5155/5618/10018/19…
hsa04814 "hsa04814" "Motor proteins" 188 -0.361515269152921 -1.33456425642967 0.0164551789481709 0.0472737768087282 0.0290644552340574 2317 "tags=21%, list=12%, signal=19%" "9493/7802/3800/51143/55860/10749/79659/4637/4646/4641/10671/22920/1783/4627/3798/6990/83544/27175/51626/11127/79819/57519/51174/51175/59/84700/53904/63971/4430/4649/7168/4645/72/4642/10398/7169/1780/4629/4628/70"
hsa04024 "hsa04024" "cAMP signaling pathway" 218 -0.373605154176825 -1.39775256035232 0.00397048763625491 0.0138762402957775 0.00853127023308163 1200 "tags=14%, list=6%, signal=13%" "6237/2903/5144/5602/3360/627/115/9475/5500/10000/4659/10398/1909/818/5139/775/2892/11149/5348/5733/2770/477/7434/51196/111/4881/2890/6262/5350/2891/4886"
hsa04261 "hsa04261" "Adrenergic signaling in cardiomyocytes" 149 -0.373729882222235 -1.33844398356244 0.0154861168653788 0.045256841528995 0.0278244205022233 818 "tags=18%, list=4%, signal=17%" "817/112/781/183/108/148/5516/115/185/7168/5500/10000/783/818/147/775/5523/11149/7169/5521/2770/477/111/70/6262/5350/5332"
hsa04530 "hsa04530" "Tight junction" 161 -0.40296393218686 -1.4599910307544 0.00510983612278273 0.0173223444562335 0.0106499742348524 1954 "tags=24%, list=10%, signal=22%" "6093/5562/58494/9693/3688/1739/4637/5565/4627/64398/4217/9223/87/1740/11346/154810/2017/5516/84952/5602/9069/154796/9475/9414/81/2064/10398/56288/7082/1741/83700/11149/8777/4734/10207/5521/4629/5563/4628"
hsa04022 "hsa04022" "cGMP-PKG signaling pathway" 161 -0.418116931461603 -1.51489232901722 0.00187036210036232 0.00728796266692904 0.00448072227310029 2055 "tags=24%, list=11%, signal=22%" "4205/112/2767/108/6722/4208/7225/3667/148/152/3764/2983/3708/115/185/9475/4882/2982/5500/3778/10000/4659/10398/1909/147/5139/775/3779/4638/10335/2770/477/291/8654/111/5592/4881/5350/5332"
hsa03010 "hsa03010" "Ribosome" 115 -0.420132195964687 -1.46118538302828 0.00818887176021833 0.0257039585806853 0.0158030858530529 6460 "tags=61%, list=34%, signal=40%" "6157/6210/6202/6217/6137/28998/6142/6218/6232/55173/64981/6188/6169/6154/6122/6176/11222/6205/140032/6201/9801/6193/6141/6165/124995/6229/9045/64983/6181/79590/6208/6134/65005/6156/6189/29074/6227/6125/54460/51023/6164/6233/55052/…
hsa04550 "hsa04550" "Signaling pathways regulating pluripotency of stem cells" 134 -0.429088477225664 -1.51833764704202 0.00306415527405246 0.0109341961884609 0.00672246808046967 3103 "tags=30%, list=16%, signal=25%" "5894/8321/55183/5295/3397/4089/4088/4086/8325/324/7976/5290/6498/3572/8313/4087/7044/659/652/3398/4090/2260/3624/1749/3480/8324/3977/10000/3399/3717/84333/2263/8322/8323/2247/658/40…
hsa04350 "hsa04350" "TGF-beta signaling pathway" 102 -0.430262071064535 -1.46434973313569 0.00730097929371581 0.0237983844285544 0.0146315172080539 2388 "tags=26%, list=13%, signal=23%" "4092/6093/57154/6498/4087/7044/6500/659/652/4091/3398/5516/4090/3624/7043/3399/7042/4052/9372/79875/2331/658/4093/25805/657/4756/3400"
hsa04713 "hsa04713" "Circadian entrainment" 96 -0.45033968655307 -1.53207459933988 0.00523933541079944 0.0175854921213961 0.0108117604099874 2107 "tags=27%, list=11%, signal=24%" "10681/817/112/108/8863/5187/2775/8864/2983/2903/3708/115/2982/6263/818/55970/775/2892/3760/2770/111/5592/2890/6262/5332/2891"
hsa04260 "hsa04260" "Cardiac muscle contraction" 80 -0.466032566616139 -1.53387442515961 0.00554297446191118 0.0184222386528224 0.0113262016868773 1012 "tags=14%, list=5%, signal=13%" "781/1350/1346/7168/783/775/7169/477/70/6262/845"
hsa04390 "hsa04390" "Hippo signaling pathway" 152 -0.470055118280045 -1.69019814837999 7.02282469431695e-05 0.000371990245527101 0.000228703830505717 3467 "tags=36%, list=18%, signal=30%" "8321/5501/6788/84612/23291/3397/4089/5584/4088/4086/8325/26524/324/4092/7976/6934/8313/83439/4087/8463/1739/9231/1490/64398/894/659/85407/7003/7159/652/3398/1740/7005/84962/5516/60485/126374/154796/29119/5500/7…
hsa04270 "hsa04270" "Vascular smooth muscle contraction" 127 -0.474043952954196 -1.66815518296772 0.000396789915287454 0.00179349041709929 0.00110265829090408 1973 "tags=30%, list=10%, signal=27%" "112/2767/4637/183/108/4627/10267/148/5739/2983/23365/59/3708/115/185/9475/4882/2982/5500/72/3778/4659/10398/1909/4660/147/775/3779/800/4638/10335/94274/4629/4628/111/5592/4881/5332"
hsa00280 "hsa00280" "Valine, leucine and isoleucine degradation" 46 -0.513067408898371 -1.51214353854252 0.0157523522406879 0.0456414308512238 0.0280608703882699 3937 "tags=50%, list=21%, signal=40%" "4329/316/56922/217/84693/11112/549/39/3712/224/34/5095/3033/501/1629/3157/4594/36/38/594/26275/219/5019"
hsa05412 "hsa05412" "Arrhythmogenic right ventricular cardiomyopathy" 82 -0.515232615926371 -1.69656590088696 0.000505186526081479 0.0022533977939687 0.00138541457291043 2257 "tags=34%, list=12%, signal=30%" "2010/3675/6934/83439/3688/781/1837/3908/1605/1674/6445/29119/22801/6442/3680/783/1000/775/3679/6443/8516/88/8082/8515/6444/2697/1756/6262"
hsa00982 "hsa00982" "Drug metabolism - cytochrome P450" 51 -0.521494504117627 -1.57612395832459 0.0105990926065854 0.0320811820860039 0.0197238753393224 1940 "tags=24%, list=10%, signal=21%" "2949/127/2327/2941/2329/4128/126/128/124/2947/125/4129"
hsa05410 "hsa05410" "Hypertrophic cardiomyopathy" 95 -0.525322923621645 -1.78416004967163 0.000117096519919052 0.000583760591949392 0.000358902646191522 2314 "tags=33%, list=12%, signal=29%" "5562/2010/3675/3688/781/183/5565/1837/3908/1605/1674/6445/22801/7168/7043/6442/3680/783/7042/775/7169/3679/6443/8516/8082/8515/6444/5563/1756/70/6262"
hsa05414 "hsa05414" "Dilated cardiomyopathy" 100 -0.529437405957658 -1.80024811319309 7.36312115676952e-05 0.000384015088022287 0.000236096840330423 2257 "tags=33%, list=12%, signal=29%" "2010/3675/112/3688/781/183/108/1837/3908/1605/1674/6445/115/22801/7168/7043/6442/3680/783/7042/775/7169/3679/6443/8516/8082/8515/6444/1756/111/70/6262/5350"
hsa00640 "hsa00640" "Propanoate metabolism" 32 -0.591899837679754 -1.66029394515584 0.0081046434079564 0.0256773281803478 0.0157867131802791 4136 "tags=44%, list=22%, signal=34%" "31/4329/8801/84693/32/8803/5095/8310/3945/1629/4594/594/26275/79611"
hsa00350 "hsa00350" "Tyrosine metabolism" 34 -0.644039117072935 -1.8408326455582 0.000991927939173456 0.00410077526072929 0.00252120323435615 1707 "tags=29%, list=9%, signal=27%" "127/7306/3242/4128/126/128/124/125/8639/4129"
hsa05033 "hsa05033" "Nicotine addiction" 40 -0.6637344810241 -1.90767099376608 7.7343624347472e-05 0.000397264979602924 0.000244243024255175 1292 "tags=18%, list=7%, signal=16%" "2560/2903/2557/2569/2892/2890/2891"
GSEA-GSE100927
ID "Description" "setSize" "enrichmentScore" "NES" "pvalue" "p.adjust" "qvalue" "rank" "leading_edge" "core_enrichment"
hsa05310 "hsa05310" "Asthma" 28 0.862413023876803 2.14026772865172 3.74910482797093e-09 6.03427348501988e-08 4.02159615631969e-08 1693 "tags=68%, list=10%, signal=61%" "3117/3118/3109/3126/2207/3123/3122/3113/3108/3115/7124/3119/3127/959/3586/2206/3112/958/2205"
hsa05330 "hsa05330" "Allograft rejection" 36 0.842943247859828 2.21388675641261 2.71279382226323e-09 4.58462155962485e-08 3.05546251560174e-08 1063 "tags=67%, list=6%, signal=63%" "3117/3118/3109/3126/3123/3122/3113/3108/3115/7124/3119/3127/3002/959/940/356/3135/3134/3586/3133/3106/3105/3107/941"
hsa00511 "hsa00511" "Other glycan degradation" 15 0.82372580863747 1.83684105867936 0.000741612745925888 0.00379795618368106 0.00253118225882201 1790 "tags=60%, list=10%, signal=54%" "2517/4125/3074/3073/2720/4126/2519/175/64772"
hsa05332 "hsa05332" "Graft-versus-host disease" 39 0.813716886817454 2.16537312392782 1.40446809610757e-08 1.82580852493984e-07 1.21682660958308e-07 1063 "tags=59%, list=6%, signal=56%" "3117/3118/3109/3126/3123/3122/3113/3108/3115/7124/3119/3127/3553/3002/940/356/3135/3134/3133/3106/3105/3107/941"
hsa04940 "hsa04940" "Type I diabetes mellitus" 41 0.809802217475133 2.17520231540782 1.10056343344271e-08 1.54996016876514e-07 1.03298497700324e-07 1063 "tags=56%, list=6%, signal=53%" "3117/3118/3109/3126/3123/3122/3113/3108/3115/7124/3119/3127/3553/3002/940/356/3135/3134/3133/3106/3105/3107/941"
hsa05320 "hsa05320" "Autoimmune thyroid disease" 47 0.807489202032355 2.22365885059456 5.63572204521195e-10 1.12203533163661e-08 7.47790597851869e-09 1063 "tags=49%, list=6%, signal=46%" "3117/3118/3109/3126/3123/3122/3113/3108/3115/3119/3127/3002/959/940/356/3135/3134/3586/3133/3106/3105/3107/941"
hsa05340 "hsa05340" "Primary immunodeficiency" 35 0.803810363376957 2.10686761995515 1.50535135800784e-07 1.54184472426257e-06 1.02757636559387e-06 2743 "tags=69%, list=16%, signal=58%" "695/5788/915/3575/4261/3718/925/29760/959/3561/3932/926/920/7535/100/6890/958/29851/3543/930/8625/916/5993/8517"
hsa05150 "hsa05150" "Staphylococcus aureus infection" 84 0.80096168460906 2.38116160300223 1e-10 3.07272727272727e-09 2.04784688995215e-09 949 "tags=36%, list=5%, signal=34%" "3689/3117/3118/717/2214/3684/5724/3109/713/3126/712/3123/3122/3113/3108/714/3115/9103/3683/2212/3119/3127/6404/728/3881/719/3586/2357/820/3875"
hsa04142 "hsa04142" "Lysosome" 121 0.795392549782808 2.47004981350882 1e-10 3.07272727272727e-09 2.04784688995215e-09 1996 "tags=61%, list=11%, signal=55%" "54/7805/1508/3988/968/1509/2517/5641/1520/23659/1512/5660/1200/2760/1522/4125/2717/6556/27074/245972/10577/2548/427/51172/3074/57192/3073/2720/1513/5476/58511/10312/2990/162/2581/1075/4864/537/533/53/527/26088/9114/9476/2799/4668/8906/4126/34…
hsa00603 "hsa00603" "Glycosphingolipid biosynthesis - globo and isoglobo series" 14 0.79092596606506 1.74517275861559 0.00276852412681473 0.0116970144357922 0.00779558109392568 1673 "tags=50%, list=10%, signal=45%" "2717/3074/3073/4668/26301/6489/6483"
hsa05140 "hsa05140" "Leishmaniasis" 71 0.783057891747243 2.29221985871623 1e-10 3.07272727272727e-09 2.04784688995215e-09 1372 "tags=51%, list=8%, signal=47%" "3689/3117/3118/2214/3684/3109/3126/3123/3122/4688/3113/3108/3115/9103/653361/7124/2212/3119/3127/1535/7097/3553/4689/5777/1536/3676/5603/4615/3586/1378/6772/3459/3654/7099/1379/3112"
hsa04672 "hsa04672" "Intestinal immune network for IgA production" 45 0.778442890173004 2.13013840600107 6.35101519094784e-08 6.92465527271087e-07 4.6149991540334e-07 1796 "tags=60%, list=10%, signal=54%" "3117/3118/3109/3695/3126/3123/3122/3113/3108/3115/3119/3127/7852/3676/8741/959/10673/940/23308/3586/9020/941/3112/608/958/29851/6387"
hsa04966 "hsa04966" "Collecting duct acid secretion" 26 0.77626867431252 1.90599918426609 6.63324283163035e-05 0.000393339662647554 0.000262144776725558 1146 "tags=38%, list=7%, signal=36%" "760/245972/526/523/10312/527/9114/9296/535/528"
hsa04612 "hsa04612" "Antigen processing and presentation" 69 0.77374006143357 2.2543194471275 1e-10 3.07272727272727e-09 2.04784688995215e-09 1506 "tags=48%, list=9%, signal=44%" "10437/1508/3117/3118/3109/3126/3123/3122/3113/3108/3115/972/5641/1520/7124/3119/3127/3310/4261/925/926/3135/920/3134/3133/3106/567/3105/3107/821/3112/6890/8302"
hsa05323 "hsa05323" "Rheumatoid arthritis" 85 0.771415742940232 2.29147218892614 1e-10 3.07272727272727e-09 2.04784688995215e-09 1158 "tags=52%, list=7%, signal=49%" "54/6348/414062/4312/3689/3117/3118/3109/3126/3123/6352/3122/3113/3108/3115/3683/7124/3119/3127/7097/3553/3606/4050/2919/245972/8741/10673/526/523/1513/940/10312/537/533/6374/527/9114/8792/9296/941/535/51561/528/7099"
hsa05321 "hsa05321" "Inflammatory bowel disease" 63 0.74901703615445 2.15151976383799 4.08832122402799e-09 6.28114806237028e-08 4.18612795187555e-08 1373 "tags=46%, list=8%, signal=43%" "3117/3118/3109/3126/3123/3122/3113/3108/3115/7124/3119/3127/7097/3553/3606/4094/64127/50615/3561/7100/3586/30009/6772/3459/51561/7099/6097/3112/8807"
hsa04979 "hsa04979" "Cholesterol metabolism" 50 0.748748717382593 2.07774215092537 1.07195876202427e-07 1.13225644238813e-06 7.54602549582871e-07 1533 "tags=38%, list=9%, signal=35%" "341/348/3988/948/344/4023/5360/1593/949/19/57552/10577/4864/27141/6646/10948/706/3990/4035"
hsa05322 "hsa05322" "Systemic lupus erythematosus" 49 0.746069489606092 2.06282465511979 2.85670209948441e-07 2.68661208505793e-06 1.79051692993584e-06 735 "tags=43%, list=4%, signal=41%" "3117/3118/717/2214/3109/713/3126/712/3123/3122/3113/3108/714/3115/7124/2212/3119/3127/959/940/3586"
hsa04145 "hsa04145" "Phagosome" 141 0.728064581034714 2.30030963165779 1e-10 3.07272727272727e-09 2.04784688995215e-09 1411 "tags=42%, list=8%, signal=39%" "8685/3689/3117/3118/2214/3684/3109/3126/3123/948/3122/4688/3113/929/3108/3115/1520/9103/653361/2212/3119/3127/1535/7097/4689/1536/4360/949/11151/64581/245972/338382/526/4973/523/10312/81035/10381/3135/537/533/3134/527/9114/3133/3106/4074/3105…
hsa04658 "hsa04658" "Th1 and Th2 cell differentiation" 88 0.723491341462367 2.1526427465948 1.29420508852868e-10 3.6453443326891e-09 2.42947271004506e-09 1897 "tags=40%, list=11%, signal=36%" "3117/3118/3109/3126/3123/3122/3113/3108/3115/3119/3127/915/4094/3718/5603/3560/864/4794/3561/3932/917/920/30009/919/6772/3459/7535/3559/6776/3112/2625/3551/5594/7297/3594"
hsa04662 "hsa04662" "B cell receptor signaling pathway" 78 0.718618166939318 2.12747807084109 8.54879312486373e-10 1.52078530326523e-08 1.01354112394506e-08 2261 "tags=46%, list=13%, signal=40%" "6850/10859/7409/23547/11025/5880/10288/10451/5777/695/4067/3635/27071/971/11027/4794/29760/11026/5293/118788/25780/2885/5336/5881/84433/11006/5296/353514/79168/3551/5594/930/5579/640/4893/3636"
hsa04640 "hsa04640" "Hematopoietic cell lineage" 89 0.709239332878788 2.11753760437418 5.64337296976994e-10 1.12203533163661e-08 7.47790597851869e-09 1372 "tags=43%, list=8%, signal=40%" "3117/3118/3684/3109/914/1436/3126/3123/948/3122/951/3113/929/3108/3115/7124/3119/3127/3553/1441/290/915/3575/3676/925/917/926/1438/920/921/1378/3559/952/4311/3570/945/1379/3112"
hsa05152 "hsa05152" "Tuberculosis" 167 0.705337890514925 2.27627159087234 1e-10 3.07272727272727e-09 2.04784688995215e-09 1405 "tags=37%, list=8%, signal=34%" "3687/3689/3117/3118/2214/3684/3109/6850/1509/3126/2207/3123/3122/3587/3113/929/3108/3115/64170/972/1520/4046/9103/7124/2212/3119/3127/7096/7097/3553/3606/4360/11151/4261/64581/64127/637/245972/5603/4615/1594/10312/537/533/3586/527/9114/358…
hsa05134 "hsa05134" "Legionellosis" 53 0.697063187216801 1.95169876412736 6.37210164697835e-06 5.00876827134577e-05 3.33813892889441e-05 1488 "tags=36%, list=8%, signal=33%" "3689/3684/929/29108/58484/7124/7097/3553/3606/3310/834/2919/4615/7100/1378/7099/4671/1379/664"
hsa04664 "hsa04664" "Fc epsilon RI signaling pathway" 65 0.695483557841248 2.00716287724816 5.03053344250871e-07 4.47452711465248e-06 2.98208907672261e-06 2424 "tags=40%, list=14%, signal=35%" "240/6850/7409/2207/5880/7124/3937/10451/695/4067/3635/241/5603/5293/2885/5336/2206/5881/5296/8605/2205/5594/8681/4893/5578/27040"
hsa04659 "hsa04659" "Th17 cell differentiation" 105 0.692412650210191 2.10836279166365 4.58562399391408e-10 1.03329393996197e-08 6.88648094524641e-09 2014 "tags=41%, list=11%, signal=36%" "3117/3118/3109/3126/3123/3122/3113/3108/3115/3119/3127/3553/915/3718/5603/3560/50615/4794/3561/3932/917/10148/920/30009/919/6772/3459/7535/3559/9466/3570/51561/6097/6776/3112/3662/6256/2625/3551/5594/7297/3594/…
hsa04061 "hsa04061" "Viral protein interaction with cytokine and cytokine receptor" 84 0.690497439664913 2.05276484742707 1.26737790916031e-08 1.71349493318474e-07 1.14197420025392e-07 1823 "tags=45%, list=10%, signal=41%" "6362/6348/414062/6351/1234/1230/1436/6352/3587/2833/7124/1524/3606/729230/7852/2919/6354/3560/3627/6357/3561/1236/4283/6374/3586/3588/3559/8794/3570/7133/8740/3579/8807/5196/8…
hsa04620 "hsa04620" "Toll-like receptor signaling pathway" 97 0.689447928048054 2.08855306101847 6.54840833764611e-10 1.22964556562466e-08 8.1950841184577e-09 1964 "tags=38%, list=11%, signal=34%" "6696/6348/414062/6351/3663/6352/51284/929/7124/7096/7097/3553/23643/5603/3627/3665/4615/5293/4283/1513/7100/6772/3654/941/7099/10379/3455/3454/6773/5296/958/7187/6373/3551/5594/7297/8772"
hsa04216 "hsa04216" "Ferroptosis" 39 0.688687725659997 1.83265938815115 0.000211568006995197 0.0011722948584324 0.000781286514184162 1944 "tags=46%, list=11%, signal=41%" "3162/1536/2512/30061/55240/64116/6303/10533/2495/2180/8031/1356/23657/4891/51703/7037/2937/2729"
hsa04650 "hsa04650" "Natural killer cell mediated cytotoxicity" 112 0.688482820660853 2.11098194478582 1e-10 3.07272727272727e-09 2.04784688995215e-09 1931 "tags=38%, list=11%, signal=34%" "3689/2214/7305/6850/7409/2207/5880/10870/7462/3683/7124/3937/10451/5777/637/3002/4277/5293/3932/356/2185/3135/2885/5336/919/3133/3106/3459/7535/3105/3107/51744/5881/3455/3454/259197/5296/6452/4068/8797/5594/55…
hsa04380 "hsa04380" "Osteoclast differentiation" 129 0.675821020997221 2.11887904773938 1e-10 3.07272727272727e-09 2.04784688995215e-09 2014 "tags=41%, list=11%, signal=37%" "54/54209/2214/7305/6850/10859/1436/6688/23547/4688/11025/10288/9103/653361/7124/2212/126014/3937/1535/3553/4689/695/140885/55423/11027/5603/29760/11026/5468/5293/3932/1513/2885/5336/6772/3459/9020/8792/3710/10379/3455/3454/1…
hsa05416 "hsa05416" "Viral myocarditis" 65 0.6729308284054 1.94207578669959 4.03422723099536e-06 3.40892201019108e-05 2.27190691429739e-05 1706 "tags=45%, list=10%, signal=40%" "3689/3117/3118/3109/3126/3123/3122/3113/3108/5880/3115/3683/3119/3127/637/959/940/3135/3134/3133/3106/3105/3107/941/5881/1525/3112/958/6641"
hsa04613 "hsa04613" "Neutrophil extracellular trap formation" 100 0.665869978713316 2.01416335157014 1.82010461707006e-08 2.27850133544326e-07 1.51852782866664e-07 1258 "tags=32%, list=7%, signal=30%" "3689/366/2214/3684/6850/5330/51284/4688/5880/653361/3683/2212/1535/7097/4689/6404/1536/834/64581/728/5603/27180/5293/10105/2357/5336/820/1378/83933/10533/7099/1379"
hsa05164 "hsa05164" "Influenza A" 158 0.659502406170107 2.12050810552889 1e-10 3.07272727272727e-09 2.04784688995215e-09 2998 "tags=46%, list=17%, signal=39%" "3117/3118/3109/3126/3123/6352/51284/3122/3113/3108/3115/29108/7124/3119/3127/3553/3606/4938/834/4261/637/3627/3665/4615/5293/56000/4600/114548/356/4939/4940/7706/4599/581/6772/7177/3459/64135/91543/7099/10379/3838/3455/3454/3112/6773/5296/…
hsa04623 "hsa04623" "Cytosolic DNA-sensing pathway" 62 0.656588287989168 1.88742571095065 3.60093466117116e-05 0.000233564252811314 0.000155661009347933 2949 "tags=40%, list=17%, signal=34%" "6351/6352/29108/3553/3606/834/3627/3665/9447/114548/11035/58511/81030/1777/197259/25939/3551/8772/103/3661/8517/51728/841/9641/836"
hsa04064 "hsa04064" "NF-kappa B signaling pathway" 94 0.649634836732344 1.95904732075479 1.57730683407199e-07 1.56802855857745e-06 1.04502681885884e-06 2806 "tags=47%, list=16%, signal=40%" "6351/6850/929/597/7124/3553/4050/695/4067/2919/23643/6357/5328/29760/959/4615/3932/10673/7412/7706/5336/7535/9020/8792/3654/472/7099/8740/84433/79092/958/7187/6387/3551/5579/8717/27040/7329/5971/3383/142/1281…
hsa00600 "hsa00600" "Sphingolipid metabolism" 44 0.647500848541296 1.7625659152112 0.000738229331943754 0.00379795618368106 0.00253118225882201 2478 "tags=36%, list=14%, signal=31%" "5660/2760/2717/427/3074/3073/2720/55512/2581/410/8879/56848/55331/9517/6610/253782"
hsa05145 "hsa05145" "Toxoplasmosis" 108 0.630517210192691 1.92952557079656 2.86148032728064e-07 2.68661208505793e-06 1.79051692993584e-06 1863 "tags=35%, list=11%, signal=32%" "3117/240/3118/1234/3109/3126/3123/3122/3587/3113/3108/3115/7124/3119/3127/7097/3310/4261/23643/5603/5294/959/4615/10105/3586/3588/6772/3459/3654/146850/7099/3914/3112/2771/958/3551/5594/7297"
hsa05133 "hsa05133" "Pertussis" 73 0.626287223471279 1.83691807743957 1.991075887478e-05 0.000140204927076576 9.34408420877834e-05 1193 "tags=30%, list=7%, signal=28%" "3689/717/3684/713/3394/712/929/714/29108/7124/3553/834/23643/5603/4615/114548/6374/3586/3654/51561/7099/91860"
hsa04621 "hsa04621" "NOD-like receptor signaling pathway" 170 0.623723989290947 2.01766490041935 2.27038376114228e-10 5.90299777896993e-09 3.934106274368e-09 2227 "tags=33%, list=13%, signal=29%" "1508/5330/6352/7226/64170/29108/58484/7124/1535/3553/3606/1536/91662/115362/4938/834/2919/64127/5603/3665/260434/4615/9051/63940/114769/9447/114548/51393/11035/4939/4940/5580/5027/84674/820/6772/7099/46…
hsa01523 "hsa01523" "Antifolate resistance" 28 0.621873546980978 1.54331607600548 0.0116452493880018 0.039758528213582 0.0264974308243742 2743 "tags=43%, list=16%, signal=36%" "2350/7124/3553/10057/8714/113235/7298/8836/3551/6470/4524/8517"
hsa04514 "hsa04514" "Cell adhesion molecules" 145 0.617407936200542 1.96371441527372 6.4168166457107e-09 9.42993054891398e-08 6.28466252714915e-08 1698 "tags=34%, list=10%, signal=31%" "3689/3117/3118/3684/3109/3695/914/3126/3123/3122/3113/6614/3108/3115/3683/3119/3127/6404/5788/923/137075/3676/925/959/940/926/23308/50848/7412/3135/920/23705/3134/3133/3106/1001/23562/6693/3105/3107/941/6402/3112/…
hsa00512 "hsa00512" "Mucin type O-glycan biosynthesis" 28 0.616674945259962 1.53041460166597 0.0128202296469107 0.0433323762065581 0.0288792541519883 1892 "tags=29%, list=11%, signal=26%" "11226/2650/11227/79623/6483/2589/10610/2591"
hsa05169 "hsa05169" "Epstein-Barr virus infection" 192 0.615784269701991 2.02332478554214 1e-10 3.07272727272727e-09 2.04784688995215e-09 2016 "tags=35%, list=11%, signal=31%" "3117/3118/3109/6850/3126/3123/3122/3113/3108/3115/3683/7124/3119/3127/7097/695/4067/4938/915/637/3718/5603/3627/864/4794/29760/3665/4615/5293/917/4939/4940/3135/3134/5336/581/919/6772/3133/3106/567/9020/3105/3654/3107/1001…
hsa05144 "hsa05144" "Malaria" 44 0.597292195604939 1.62589264209711 0.00491340547490837 0.0193108261688259 0.0128698748057575 2680 "tags=57%, list=15%, signal=48%" "3689/948/3683/7124/7097/3553/3606/3820/959/4615/3040/7412/3586/1378/3043/7099/1379/4035/958/5175/7040/6347/7058/3383/22914"
hsa04666 "hsa04666" "Fc gamma R-mediated phagocytosis" 86 0.596275990082846 1.77587644557972 3.66239804704131e-05 0.000233564252811314 0.000155661009347933 2424 "tags=38%, list=14%, signal=33%" "2214/6850/7409/5880/653361/2212/10451/3055/4067/3635/5788/3984/4082/5293/85477/5580/7454/5336/10095/10094/5338/5296/10092/8605/50807/5594/5579/56848/8681/10109/3636/5578/27040"
hsa04622 "hsa04622" "RIG-I-like receptor signaling pathway" 63 0.594350482381932 1.70724662826986 0.00110417792422141 0.00511249504639503 0.00340726857654481 2998 "tags=35%, list=17%, signal=29%" "7124/5603/3627/3665/7706/54941/64135/4214/79132/7187/3551/8772/9636/843/8717/10010/103/3661/8517/841/9641/79671"
hsa04062 "hsa04062" "Chemokine signaling pathway" 176 0.587576169587463 1.90710876238496 2.46362951947608e-08 2.77568925860972e-07 1.84988321813292e-07 1931 "tags=35%, list=11%, signal=31%" "6362/6348/414062/6351/1234/1230/5330/2268/7409/6352/5880/2833/653361/1524/10451/729230/7852/3055/4067/409/113/2919/7074/58191/3718/6354/5294/3627/6357/5293/1236/57580/4283/2185/10663/5580/6374/408/7454/2885/5…
hsa05120 "hsa05120" "Epithelial cell signaling in Helicobacter pylori infection" 66 0.580527639146432 1.67361769351934 0.00133560251820692 0.00593991646255183 0.00395871106504544 1507 "tags=32%, list=9%, signal=29%" "6352/4067/2919/245972/5603/1445/526/523/10312/50848/537/533/527/5336/9114/9020/9296/535/528/3579/102"
hsa05110 "hsa05110" "Vibrio cholerae infection" 48 0.579561129982341 1.60025745222487 0.00940304711129034 0.0338386276947431 0.022552059566101 1738 "tags=31%, list=10%, signal=28%" "3784/245972/526/523/10312/537/533/527/5336/9114/9296/535/528/9601/11015"
hsa05162 "hsa05162" "Measles" 128 0.578858775429481 1.81506332275935 4.79808342106556e-06 3.95549316175649e-05 2.63617420310149e-05 2949 "tags=41%, list=17%, signal=34%" "51284/7097/3553/3310/4938/915/637/3718/3560/3665/4615/3561/5293/917/4600/940/356/4939/4940/4599/581/6772/64135/3559/3654/27113/7099/10379/6776/3455/3454/6504/6773/5296/898/7187/3551/7297/1021/8772/9367/8717/440275/103/916/896/36…
hsa05135 "hsa05135" "Yersinia infection" 129 0.571222688146007 1.79093539250966 5.42814679049883e-06 4.36836575044906e-05 2.91133687510463e-05 2252 "tags=34%, list=13%, signal=30%" "7409/5880/29108/58484/7124/2212/3937/3553/3606/10451/6195/834/3984/3676/925/5603/4615/5293/3932/114548/926/2185/920/3586/7454/391/10095/7535/3654/10094/7099/5881/5296/9844/10092/6196/8935/9138/3551/5594/6347/9815/1010…
hsa05417 "hsa05417" "Lipid and atherosclerosis" 202 0.568841949538199 1.87794219443175 1.99297206391819e-08 2.4058019914441e-07 1.60336850255072e-07 1890 "tags=26%, list=11%, signal=23%" "4318/6348/414062/4312/5330/7409/6352/948/4688/929/29108/653361/7124/1535/7097/3553/3606/4689/10451/1536/4067/3310/19/834/2919/637/23643/5603/3665/9619/959/5468/4615/5293/4973/114548/356/7412/581/3654/7099/91860/…
hsa04610 "hsa04610" "Complement and coagulation cascades" 82 0.563744152605754 1.6785979147866 0.000955270828161352 0.00454762732279629 0.00303080737177953 1342 "tags=20%, list=8%, signal=18%" "3687/3689/717/3684/713/712/714/5265/11326/728/5328/2162/719/1378/1379/2161"
hsa04660 "hsa04660" "T cell receptor signaling pathway" 115 0.562414828238253 1.73144649214662 3.04161970080314e-05 0.000201581854680679 0.000134346050768188 1858 "tags=27%, list=11%, signal=24%" "7409/7124/3937/10451/5777/5788/915/925/5603/4794/959/5293/3932/917/940/926/920/3586/2885/919/7535/9020/10125/84433/5296/8440/5133/3702/29851/3551/5594"
hsa04060 "hsa04060" "Cytokine-cytokine receptor interaction" 263 0.560492371277135 1.89731943224841 3.52850055432097e-10 8.51880848114635e-09 5.67743698214051e-09 1823 "tags=30%, list=10%, signal=27%" "6362/6348/414062/6351/1234/1230/1436/6352/3587/2833/27242/7124/3553/1524/3606/729230/7852/4050/1441/3575/2919/58191/6354/3560/23765/50615/3627/6357/8741/5008/959/3561/10673/1236/4283/84957/3603/356…
hsa05221 "hsa05221" "Acute myeloid leukemia" 64 0.557621396445093 1.60542909759084 0.00535609344781722 0.0208087308662324 0.0138681669429266 2248 "tags=33%, list=13%, signal=29%" "1050/3684/1436/6688/929/597/1053/5293/2885/1848/11040/51176/6932/6776/1978/5296/890/3551/5594/4353/4893"
hsa04670 "hsa04670" "Leukocyte transendothelial migration" 109 0.549953994397832 1.68394235638983 0.000280624709770254 0.00150557383971978 0.00100340330644669 1931 "tags=29%, list=11%, signal=26%" "4318/3689/3684/7409/4688/5880/653361/3683/1535/4689/10451/1536/7852/137075/3676/5603/5293/2185/50848/7412/5336/399/6494/23562/7070/5296/2771/3702/7294/6387/5175/5579"
hsa04148 "hsa04148" "Efferocytosis" 147 0.547385347667877 1.74308853018918 1.81178744823127e-05 0.000133126990761341 8.87236873962225e-05 2243 "tags=31%, list=13%, signal=28%" "240/3988/713/712/948/84868/714/23659/1524/23166/5777/140885/19/6446/834/55423/5603/338382/91937/5468/29933/5734/3586/1375/5732/5031/23250/6513/9844/102/4035/84466/6256/10326/177/2057/5175/5594/5878/811/23355/7040/56848/857…
hsa05235 "hsa05235" "PD-L1 expression and PD-1 checkpoint pathway in cancer" 85 0.545709565511973 1.62101733604176 0.001432606528928 0.00628858450360601 0.00419108403541478 2871 "tags=36%, list=16%, signal=31%" "10538/7097/5777/915/5603/4794/4615/5293/3932/917/940/238/920/919/6772/3459/7535/10125/116071/7099/5296/5133/3551/5594/4893/27436/27040/916/8517/5588/4215"
hsa05166 "hsa05166" "Human T-cell leukemia virus 1 infection" 209 0.542705363981556 1.8003606708002 4.5769215679516e-07 4.18107970261524e-06 2.78651839414407e-06 1858 "tags=28%, list=11%, signal=25%" "4316/3689/3117/3118/3109/3126/6688/3123/3122/3113/3108/3115/3683/7124/3119/3127/1959/113/915/3718/3560/55697/3561/5293/3932/1029/917/9133/3135/920/3134/581/3133/3106/567/3559/4214/9020/9232/3105/310…
hsa05142 "hsa05142" "Chagas disease" 98 0.542082406501665 1.63649103746974 0.000777705047653292 0.00392334785234049 0.00261475067082175 2014 "tags=30%, list=11%, signal=26%" "6348/414062/5330/713/712/6352/714/7124/7097/3553/915/5603/4615/5293/917/356/3586/919/2769/3459/3654/7099/5296/2771/3551/5594/811/8772/7040"
hsa04210 "hsa04210" "Apoptosis" 126 0.523769841166266 1.63639230631975 0.000268798714385532 0.00146538653971468 0.000976620116782749 2949 "tags=39%, list=17%, signal=33%" "1508/1509/1520/597/7124/8739/1512/1522/637/3002/5293/332/1513/356/1075/581/5366/9020/472/10018/27113/4001/3710/84790/5296/8797/3551/5594/823/8772/835/1521/843/8795/4893/8717/7846/84823/143/1677/142/9131/1439/8517/5551/841/5170/…
hsa05170 "hsa05170" "Human immunodeficiency virus 1 infection" 197 0.51310333930275 1.69035974334165 1.32809202812909e-05 9.97544678905851e-05 6.64822676069299e-05 3008 "tags=36%, list=17%, signal=30%" "1234/5880/7124/7097/7852/915/3984/637/5603/4615/5293/917/9133/684/60489/356/2185/162/3135/920/3134/5336/581/8906/2793/919/3133/3106/567/3105/891/3654/3107/472/27350/200315/7133/7099/5881/3710/9186…
hsa04217 "hsa04217" "Necroptosis" 121 0.510885134622386 1.5865269694103 0.000902459636073541 0.00435759081418367 0.00290415582134944 2314 "tags=28%, list=13%, signal=25%" "29108/7124/3553/1536/2512/834/637/3718/114548/11035/356/2752/5836/81030/581/6772/3459/2495/7099/10379/6776/197259/3455/3454/6773/8605/5481/8797/7297/823/8772/8681/8795/8717"
hsa05171 "hsa05171" "Coronavirus disease - COVID-19" 210 0.504701042422259 1.67518150180806 2.55152917844908e-05 0.000176003441288936 0.000117299085754694 1971 "tags=21%, list=11%, signal=19%" "4312/717/6850/713/712/51284/714/7124/2212/7097/3553/1536/4938/834/728/5603/3627/4615/5293/2162/4600/114548/719/4939/4940/5336/4599/6772/64135/3570/3654/7099/10379/3455/3454/6773/5296/8829/7187/3551/5594/72…
hsa04625 "hsa04625" "C-type lectin receptor signaling pathway" 101 0.503410226775769 1.52429911418551 0.00571401743145804 0.0219470214981002 0.0146267910326797 1890 "tags=27%, list=11%, signal=24%" "6850/2207/64170/29108/4046/7124/3553/1959/834/64581/5603/5293/114548/5580/3586/5336/6772/9020/51561/3710/91860/10379/6773/5296/3551/5594/810"
hsa05161 "hsa05161" "Hepatitis B" 151 0.486914245021454 1.55466774475562 0.0011516737346195 0.00519020963068523 0.00345906216433086 2275 "tags=26%, list=13%, signal=23%" "4318/7124/7097/1959/637/3718/5603/3665/4615/5293/332/356/2185/537/2885/581/6772/64135/4214/3654/5925/7099/6776/5111/3454/6773/5296/898/7187/1643/890/3551/5594/7297/5579/8772/7040/843/4893/1869"
hsa05163 "hsa05163" "Human cytomegalovirus infection" 210 0.485178825873602 1.61038421928286 0.000151743200519459 0.000854820029592955 0.000569702542301128 2314 "tags=28%, list=13%, signal=25%" "6348/414062/6351/1234/1230/5330/6352/3587/5880/7124/3553/7852/113/637/5603/5293/1029/356/2185/5734/3135/3134/2885/3588/581/2793/3133/3106/567/5732/3105/3570/3107/5925/5881/3710/91860/3579/1978/54331/6890/…
hsa04611 "hsa04611" "Platelet activation" 115 0.481124203651389 1.4811857242607 0.00437598111029029 0.0176081144675966 0.0117350871879965 1935 "tags=26%, list=11%, signal=23%" "6850/5330/8673/2207/54518/83706/2212/3937/695/4067/5742/113/5603/5294/5293/1277/5336/10125/5499/146850/3710/5296/2771/5590/8605/1278/5028/9138/5594/1281"
hsa05168 "hsa05168" "Herpes simplex virus 1 infection" 465 0.476742461376043 1.65998591933851 2.31817578427628e-08 2.701873845122e-07 1.80068826800408e-07 4302 "tags=35%, list=24%, signal=27%" "3117/3118/3109/6850/3126/3123/6352/3122/3113/3108/3115/64170/972/7124/3119/3127/7097/3553/4938/79891/637/3665/4615/5293/56000/684/29992/356/4939/4940/3135/3134/581/5199/6772/3133/3106/3459/64135/567/3105/5…
hsa05160 "hsa05160" "Hepatitis C" 148 0.471649825908344 1.50249012532768 0.00313586661454317 0.0129258892160438 0.00861457580888626 2949 "tags=30%, list=17%, signal=26%" "7124/949/4938/137075/637/3627/3665/5293/4600/356/4939/4940/3434/2885/4599/581/6772/23562/91543/5925/10379/3455/3454/6773/5296/6256/7187/3551/5594/7297/1021/8772/6041/4893/1869/8717/440275/3661/8517/841/1366/8837/27102/9641/836"
hsa05130 "hsa05130" "Pathogenic Escherichia coli infection" 189 0.467242712773493 1.53069733982469 0.000868722470659249 0.00427364673689044 0.00284821053159313 2405 "tags=27%, list=14%, signal=24%" "4542/27128/64005/29108/7124/2212/3553/3606/5777/3059/137075/834/3071/57121/5603/4615/114548/4644/356/9267/10381/7100/581/10095/23562/3654/10094/7099/4671/7009/84790/23191/9368/4643/8440/10092/8797/913…
hsa04936 "hsa04936" "Alcoholic liver disease" 133 0.462632277280737 1.45470297429706 0.00819175548401603 0.0300957973217111 0.0200576164025106 1158 "tags=17%, list=7%, signal=16%" "717/713/712/929/714/7124/3553/6319/2919/728/23643/5603/23765/4615/719/356/1375/51176/9020/6932/3654/7099"
hsa05167 "hsa05167" "Kaposi sarcoma-associated herpesvirus infection" 180 0.447358700695429 1.45290682954218 0.00433198538977894 0.0176081144675966 0.0117350871879965 1964 "tags=25%, list=11%, signal=22%" "1234/1230/6850/3055/4067/2919/637/5603/5294/3665/4277/5293/57580/3135/5155/3134/5336/581/2793/6772/3133/3106/3459/51176/6932/3105/3107/146850/5925/3710/91860/10379/3455/3454/54331/6773/5296/997…
hsa05203 "hsa05203" "Viral carcinogenesis" 158 0.445332241441001 1.43188352126409 0.00707828601223691 0.0265828963570675 0.0177164117733181 1905 "tags=22%, list=11%, signal=20%" "1234/6850/1959/4067/3718/245972/3665/55697/5293/1029/85477/3135/3134/2885/9114/581/3133/3106/5366/83933/3105/3107/5925/10379/6776/5296/898/2960/7187/8379/890/2648/5594/1021/5966"
hsa04144 "hsa04144" "Endocytosis" 221 0.419704995421298 1.40212930405031 0.00630306758874979 0.0239374926404205 0.0159533585333229 2259 "tags=24%, list=13%, signal=22%" "1234/2350/27128/7852/409/3310/23550/3560/30011/3561/1601/9267/3135/3134/64744/23362/408/116988/80223/10095/3482/3133/3106/3559/9744/3105/3107/10094/116984/5338/3579/1175/23096/23327/4218/80230/10092/5590/11021/50807/829/27131/299…
hsa05132 "hsa05132" "Salmonella infection" 240 0.409014619976592 1.37700149593414 0.0105757450677489 0.03685156528762 0.024560059082998 2420 "tags=25%, list=14%, signal=22%" "27128/929/29108/58484/7124/7097/3553/3606/5788/834/3071/23643/5603/338382/5294/4615/5293/114548/11035/9267/10381/7100/5898/6281/391/581/10095/399/51176/6932/4074/9842/3654/29109/10094/7099/4671/302/84790/23191/197259/83547/9…
hsa04024 "hsa04024" "cAMP signaling pathway" 220 -0.338051063309798 -1.29764429820859 0.00941074261333093 0.0338386276947431 0.022552059566101 2055 "tags=20%, list=12%, signal=17%" "673/107/2905/493/3776/2892/5142/5906/115/482/488/8503/817/775/6237/801/3725/5139/5733/2735/7434/3991/1909/9475/6093/6751/22800/477/5500/5144/11149/4659/818/10000/51196/2770/5348/4886/4881/627/10398/6262/5350"
hsa05225 "hsa05225" "Hepatocellular carcinoma" 160 -0.362861002715404 -1.35508178633537 0.00726049074176087 0.0269675370408261 0.0179727590368632 2582 "tags=28%, list=15%, signal=24%" "8324/60/5728/1499/11211/4089/6599/2941/6198/2946/673/7480/1452/8323/4041/6604/4088/8503/6595/7482/2944/4257/83439/2549/3480/399694/4040/1026/2947/4233/8313/7042/25759/2939/10912/4609/3481/6597/10000/1956/1647/4616/…
hsa04530 "hsa04530" "Tight junction" 157 -0.370295170328757 -1.38264156550306 0.00989574155414139 0.0348412567218728 0.0232202707520423 1712 "tags=22%, list=10%, signal=20%" "1739/5516/5906/11346/4637/154810/51807/7277/4734/2017/51422/9414/3688/3725/154796/81/56288/7082/83700/58494/9475/6093/2064/87/8777/5010/5563/1741/11149/4628/4633/10398/5521/4629"
hsa04510 "hsa04510" "Focal adhesion" 195 -0.370363769474905 -1.39871565265283 0.00210861486227221 0.00902166865124058 0.00601257269188877 2693 "tags=36%, list=15%, signal=31%" "85366/5649/3909/58498/60/2012/5728/5599/1499/8515/1311/7094/1292/673/5159/2321/3915/4638/1285/859/3680/5906/80310/2013/5154/3675/894/1286/7148/7422/8503/55742/83660/5747/3908/3688/3725/3611/5063/10319/857/3480/858/399694/8…
hsa04261 "hsa04261" "Adrenergic signaling in cardiomyocytes" 148 -0.39273081607173 -1.45030330251842 0.00306393663526378 0.012785315836039 0.00852088940801103 2289 "tags=28%, list=13%, signal=24%" "70/7171/146/10488/107/4624/493/3776/468/6543/9254/5516/6332/115/482/183/488/23236/817/775/801/781/1390/782/185/6330/477/5500/7134/11149/818/10000/5332/7168/2770/147/7169/4633/5521/6262/5350"
hsa04310 "hsa04310" "Wnt signaling pathway" 162 -0.404017163210358 -1.51317589114903 0.00087243084273799 0.00427364673689044 0.00284821053159313 2391 "tags=29%, list=14%, signal=25%" "5599/1499/11211/4089/6500/5533/2487/84870/7480/1454/1452/8323/4041/23002/80319/6259/894/4088/23236/817/7482/166336/3725/7088/6907/90665/85407/83439/84133/4040/8061/8313/9475/147495/85409/4609/50964/818/4776/25805/14…
hsa05226 "hsa05226" "Gastric cancer" 144 -0.404074525040736 -1.48247012766731 0.00193980724114322 0.00840583137828729 0.00560214236983332 2379 "tags=26%, list=14%, signal=23%" "1499/2255/11211/4089/6198/673/7480/1452/8323/1027/4041/2248/4088/2254/8503/7482/8817/2247/83439/2549/399694/2246/4040/1026/4233/8313/2252/7042/25759/2064/10912/4609/10000/1956/1647/4616/7043/7481"
hsa04020 "hsa04020" "Calcium signaling pathway" 241 -0.408081439801344 -1.59666641657762 1.89735230741907e-05 0.000136447889342053 9.09369302995928e-05 2170 "tags=28%, list=12%, signal=25%" "146/5533/773/107/2905/493/6915/5159/2321/6543/401152/2248/4638/5731/22953/5333/115/80310/4803/3269/5154/488/6588/5136/2254/7422/23236/817/775/801/623/8817/3708/2247/80271/2260/185/844/2246/5733/4233/1909/624/…
hsa04713 "hsa04713" "Circadian entrainment" 93 -0.411877287856433 -1.41980518022807 0.0114104757335225 0.0393544979380673 0.0262281611919851 1494 "tags=27%, list=9%, signal=25%" "107/2905/2892/115/23236/817/775/2791/801/8864/3708/2977/51764/5187/94235/55970/818/5592/5332/3760/2770/8912/6263/6262/51655"
hsa03010 "hsa03010" "Ribosome" 126 -0.42409751476592 -1.51996322072989 0.00114554006405267 0.00519020963068523 0.00345906216433086 5624 "tags=56%, list=32%, signal=39%" "11224/6157/6202/6132/55168/3921/6205/6217/6128/6154/9349/6203/6168/200916/6218/25873/6207/124995/6122/29093/6141/6193/23521/6142/6204/6171/4736/51263/6201/64960/6135/6166/6230/65003/6165/6189/9801/6232/6147/6176/219927/6228/6156/…
hsa04550 "hsa04550" "Signaling pathways regulating pluripotency of stem cells" 138 -0.437454649627444 -1.60018295078955 0.000466405102157925 0.00246320194577154 0.00164162322141112 2381 "tags=29%, list=14%, signal=25%" "6774/1499/3625/11211/4089/3976/6498/658/3624/7480/130399/8323/79923/84333/3717/463/4088/8503/6926/7482/659/2247/3399/2260/3480/3572/8313/9314/4609/3400/3977/4211/10000/3398/3397/6…
hsa04520 "hsa04520" "Adherens junction" 85 -0.442100255678778 -1.51162990860991 0.00449952369146574 0.0178922236201814 0.0119244343030795 2597 "tags=39%, list=15%, signal=33%" "58498/60/57154/1499/4089/2241/6615/5787/117178/9411/5906/3643/55698/4088/7525/83439/2260/8976/3480/81/56288/4233/7082/9475/6093/2064/87/7414/10810/1956/4633/10398/10580"
hsa04022 "hsa04022" "cGMP-PKG signaling pathway" 156 -0.457190378607172 -1.71153012059661 4.06258376193249e-05 0.000254287650283922 0.000169472305078665 2170 "tags=30%, list=12%, signal=27%" "146/5533/10488/107/4624/493/468/27094/6543/4638/4882/115/482/3778/3643/488/23236/775/801/8660/3708/3667/6722/2977/5139/185/1909/624/9475/6093/477/3779/8654/5500/4659/10000/4776/5592/5332/291/2770/147/3764/48…
hsa00982 "hsa00982" "Drug metabolism - cytochrome P450" 57 -0.459518784094649 -1.48065560704227 0.00976076839855537 0.0347277865127549 0.0231446475046077 1150 "tags=26%, list=7%, signal=25%" "127/2941/2946/2944/4257/125/124/126/2947/2939/4129/128/4128/2949/316"
hsa04390 "hsa04390" "Hippo signaling pathway" 150 -0.465918938965612 -1.719954160683 5.62937000491095e-05 0.000345950374847255 0.000230561757138937 2584 "tags=33%, list=15%, signal=28%" "1740/8324/60/1499/84962/11211/4089/658/26524/7480/7003/1454/8323/1739/5516/8463/7159/894/2736/4088/60485/7482/659/4092/122786/25937/85407/83439/9231/154796/2246/56288/8313/7042/374/126374/85409/4609/5500/1741/650…
hsa05224 "hsa05224" "Breast cancer" 139 -0.469064994124937 -1.71857693124882 6.17750501716281e-05 0.000372856552821613 0.000248493622870835 2451 "tags=32%, list=14%, signal=27%" "5728/1499/2255/11211/6198/673/7480/1452/8323/4041/2248/388585/2099/2254/8503/3280/7482/4854/3725/182/8817/2247/83439/2260/3480/399694/2246/4040/1026/8313/2252/25759/2064/26508/10912/4609/10000/1956/1647/4616/3479/23493/5…
hsa04260 "hsa04260" "Cardiac muscle contraction" 81 -0.493361983201492 -1.66307486445245 0.00101972154724603 0.00478702615234944 0.00319035688758262 2289 "tags=28%, list=13%, signal=25%" "70/7171/1350/4624/7381/6543/9254/482/488/775/781/1339/782/1346/477/7134/10345/7168/3270/7169/4633/6262/845"
hsa04270 "hsa04270" "Vascular smooth muscle contraction" 123 -0.499754728596173 -1.79146627562836 2.77082806695442e-05 0.000187307977326119 0.000124833096069104 2055 "tags=32%, list=12%, signal=28%" "673/107/27094/23365/4638/4882/391013/4637/115/3778/183/23236/775/801/10268/3708/2977/5739/185/1909/133/9475/6093/94274/3779/5500/4659/800/5592/5332/4628/147/4881/10398/10267/4629/552/72/5320"
hsa04350 "hsa04350" "TGF-beta signaling pathway" 102 -0.502735858809538 -1.75372584417562 9.4380084476025e-05 0.000550008078498215 0.000366557859852438 2785 "tags=41%, list=16%, signal=35%" "4086/9372/26585/4756/57154/25942/2615/3625/4089/6500/6498/658/3624/6198/79875/130399/2331/4091/5516/3547/4052/4088/659/4092/8646/6497/3399/56963/6093/7042/1634/4609/3400/650/3398/25805/3397/657/64388/7043/704…
hsa05412 "hsa05412" "Arrhythmogenic right ventricular cardiomyopathy" 83 -0.52041876590291 -1.75757387553882 0.000137005945253255 0.000784881516874578 0.000523091387764433 1862 "tags=35%, list=11%, signal=31%" "6543/9254/2010/6645/1605/859/3680/3675/488/2697/775/3908/781/3688/89/782/83439/3690/88/3672/6443/8516/6640/6444/6442/3678/3679/6262/1674"
hsa05414 "hsa05414" "Dilated cardiomyopathy" 99 -0.541639719044891 -1.88801801990994 1.02799553549806e-05 7.89687479541691e-05 5.262943650636e-05 2289 "tags=40%, list=13%, signal=35%" "70/8515/7171/107/4624/6543/9254/2010/6645/1605/859/3680/115/183/3675/488/775/3908/781/3688/782/3690/7042/3672/6443/8516/7134/6640/6444/6442/7168/7043/3479/3678/3679/7169/4633/6262/5350/1674"
hsa05410 "hsa05410" "Hypertrophic cardiomyopathy" 94 -0.573853809152909 -1.97016937965297 1.15719708370053e-06 1.00290413920713e-05 6.6839453687426e-06 2289 "tags=43%, list=13%, signal=37%" "70/8515/7171/4624/6543/9254/2010/6645/1605/859/3680/183/3675/488/775/51422/3908/781/3688/782/3690/7042/3672/6443/8516/5563/7134/6640/6444/6442/7168/7043/3479/3678/3679/7169/4633/3569/6262/1674"
